# Supplementary material for: Endogenous Auxin Content Contributes to Larger Size of Apple Fruit
Source: Front Plant Sci. 2020 Dec 3;11:592540. doi: 10.3389/fpls.2020.592540 (PMC7841441; doi:10.3389/fpls.2020.592540)
Supplement: Supplementary Figure 1 — Simple sequence repeat (SSR) analysis of LF and GLF. Genomic DNA was isolated from LF and GLF fruits, and 16 pairs of SSR primers were selected for PCR. Denaturing polyacrylamide gel examining was used for PCR products analysis, primer names were indicated using the numbers under the figure. L: LF; G: GLF; and M, DNA size marker. [file Data_Sheet_1.ZIP › Table S1. List of primers used in this study..xlsx]

## Sheet: qRT-PCR primers
Gene ID	Primer name	Sequence (5’-3’)	Purpose
MD15G1014400	MdARF5-ex-F	ACTCTACAACAGGAATCGGC	Gene Expression
	MdARF5-ex-R	AAACTTGGCTACGGTGTTCA
MD07G1215900	MdLAX1-ex-F	GTTGGCGCTCTTTTGGTCAG
	MdLAX1-ex-R	CCGAATCCGAACCCGACTAC
MD12G1162400	MdLAX2-ex-F	GCCATGCTGTTACTGTGGAA
	MdLAX2-ex-R	AGGCGTTGGAATGGTTAAGG
MD10G1192900	MdAUX28-ex-F	TGGGGTTCGAAGAGACAGAG
	MdAUX28-ex-R	GGACTTTTCAGCACTGCCAT
MD06G1226800	MdPIN1-ex-F	TGCAGTCTTCGAGAAATCCG
	MdPIN1-ex-R	ACTGCATTATTCTGTCCGCC
MD08G1111200	MdAux/IAA2-ex-F	GAACTTGTTGTGGTGTGGAG
	MdAux/IAA2-ex-R	CGCTGATTGCTACTAAGCTG
MD04G1225000	MdAux/IAA3-ex-F	GATTAGGGTTACCAGGCACC
	MdAux/IAA3-ex-R	GCTGAGAAATTTGCTCGTCG
MD17G1198100	MdAux/IAA6-ex-F	GCCAAAGAAGGTTTAGGGCT
	MdAux/IAA6-ex-R	TTTTTCGGGTAGTCACCAGC
MD10G1176400	MdAux/IAA11-ex-F	TTCCGAGTCGTCGTCTTCTA
	MdAux/IAA11-ex-R	GCACCGGTCTTGTATTCACT
MD13G1205000	MdAux/IAA14-ex-F	AAACACAGACACAAGCGTCC
	MdAux/IAA14-ex-R	GCTCATCATCTTCCGGCTAA
MD15G1169100	MdAux/IAA20-ex-F	AAGGGCTTCGACTTGAACAG
	MdAux/IAA20-ex-R	CGTCACCGTCGTTGTTAGAT
MD09G1208000	MdAux/IAA21-ex-F	TAAAGCGGCTGTCTTGGGTT
	MdAux/IAA21-ex-R	GAATTGGGGGCCATCCTACC
MD09G1202300	MdAux/IAA26-ex-F	ACCTCGGTGCTTATGACAGC
	MdAux/IAA26-ex-R	CCCCAACAAGCATCCTGTCT
MD15G1191800	MdAux/IAA27-ex-F	ACAATCGGTCATTGTGGCTC
	MdAux/IAA27-ex-R	ACCCATAGCCTCTGAACTCT
MD10G1059800	MdSAUR21a-ex-F	GGGTTCCGTCTGCCTTCTGTAA
	MdSAUR21a-ex-R	TGTTAGACCGCCCATTGGATGA
MD10G1059700	MdSAUR21b-ex-F	TGGTGAGAGTGAGAAGCACC
	MdSAUR21b-ex-R	AGGAATGCATCTTGTCCGCA
MD16G1124300	MdSAUR32-ex-F	TCAAAACGGAACACGCAAAC
	MdSAUR32-ex-R	AGACGGGGTAAGAAGATGGT
MD02G1205700	MdSAUR36-ex-F	GGATTCAAGCTCGGAAAGCG
	MdSAUR36-ex-R	AAGATTTAGCCCCAGCGGAC
MD05G1223400	MdSAUR71-ex-F	GAGATGGAGAGGTTCGTGGT
	MdSAUR71-ex-R	GATCGTGCAGGTCATGTGAG
MD05G1052100	MdSAUR50a-ex-F	CGGTTTATGTTGGCGAGAGC
	MdSAUR50a-ex-R	GAAGGAAGGCATCTTGTCTGC
MD10G1059200	MdSAUR50b-ex-F	CAAGAAACTTCTTCAGCGTTCTC
	MdSAUR50b-ex-R	CGAATTCTTCTTCAGCCGCA
MD10G1059600	MdSAUR50c-ex-F	ATCTTGCCATCTACGTTGGG
	MdSAUR50c-ex-R	CTGCAGGGGATTGTGATACC
MD15G1222900	MdARG7a-ex-F	AACCGCCACATGATATCCCC
	MdARG7a-ex-R	CTGTCATCGGGGTGAGCTTT
MD02G1100000	MdARG7b-ex-F	CGAGCCAAAAGTAGTCCCCA
	MdARG7b-ex-R	AGCTCCGGTCCAACATACAC
MD05G1052400	MdARG7c-ex-F	CACCAAGAGAAGTCTCGTCC
	MdARG7c-ex-R	TCACTGCAAGGGATTGTGAT
MD05G1092300	MdGH3.1a-ex-F	CGAGCACTTCAAGACCATGT
	MdGH3.1a-ex-R	TCCCGCCTATGCAAGATTTC
MD05G1092900	MdGH3.1b-ex-F	CACTTCGTGAGGAGGAAGAA
	MdGH3.1b-ex-R	ATTGGTCCATCGTCGAGTCA
MD11G1230400	MdGH3.6-ex-F	CGCAGTGAAAAATGCCGTGA
	MdGH3.6-ex-R	GTCCTCAAAGACCGAGGGTG
MD11G1304200	MdGH3.9a-ex-F	TCATGTCTACCCGGCCACTA
	MdGH3.9a-ex-R	GAACCCCCTTGGCTGATGAA
MD03G1284700	MdGH3.9b-ex-F	ATCACAGACCCAGAATGCCG
	MdGH3.9b-ex-R	TGGTGCAAACCAAGGGAAGT
MD16G1098400	MdTAR1-ex-F	TCTCAATGCTGCTCTTTACCAA
	MdTAR1-ex-R	TGCTGTAAAATGTGGCCAGTA
MD15G1098700	MdYUCCA6-ex-F	TTTCATTGACAAAATGAGCAACA
	MdYUCCA6-ex-R	CTGCCATAAGGAGGCTATGC

## Sheet: SSR-primers
Primer number	Primer name	Sequence (5’-3’)
1	CH01f03b-F	GAGAAGCAAATGCAAAACCC
	CH01f03b-R	CTCCCCGGCTCCTATTCTAC
2	CH03d07-F	CAAATCAATGCAAAACTGTCA
	CH03d07-R	GGCTTCTGGCCATGATTTTA
3	CH04a12-F	CAGCCTGCAACTGCACTTAT
	CH04a12-R	ATCCATGGTCCCATAAACCA
4	CH02a04-F	GAAACAGGCGCCATTATTTG
	CH02a04-R	AAAGGAGACGTTGCAAGTGG
5	CH04h02-F	GGAAGCTGCATGATGAGACC
	CH04h02-R	CTCAAGGATTTCATGCCCAC
6	CH05d04-F	ACTTGTGAGCCGTGAGAGGT
	CH05d04-R	TCCGAAGGTATGCTTCGATT
7	CH01B12-F	CGCATGCTGACATGTTGAAT
	CH01B12-R	CGGTGAGCCCTCTTATGTGA
8	CH01H01-F	GAAAGACTTGCAGTGGGAG
	CH01H01-R	GGAGTGGGTTTGAGAAGGTT
9	CH05c06-F	ATTGGAACTCTCCGTATTGTGC
	CH05c06-R	ATCAACAGTAGTGGTAGCCGGT
10	CH05d08-F	TCATGGATGGGAAAAAGAGG
	CH05d08-R	TGATTGCCACATGTCAGTGTT
11	CH02DI2-F	AACCAGATTTGCTTGCCATC
	CH02DI2-R	CTGGTGGTAAACGTGGTG
12	MS06G03-F	CGGAGGGTGTGCTGCCGAAG
	MS06G03-R	GCCCAGCCCATATCTGCT
13	CH0lF09-F	ATGTACATCAAAGTGTGGATTG
	CH0lF09-R	GGCGCTTTCCAACACATC
14	CH02b12-F	GGCAGGCTTTACGATTATGC
	CH02b12-R	CCCACTAAAAGTTCACAGGC
15	CH04e03-F	TTGAAGATGTTTGGCTGTGC
	CH04e03-R	TGCATGTCTGTCTCCTCCAT
16	CH05b06-F	TTGAAGATGTTTGGCTGTGC
	CH05b06-R	TGCATGTCTGTCTCCTCCAT
