# Supplementary material for: Endogenous Auxin Content Contributes to Larger Size of Apple Fruit
Source: Front Plant Sci. 2020 Dec 3;11:592540. doi: 10.3389/fpls.2020.592540 (PMC7841441; doi:10.3389/fpls.2020.592540)
Supplement: Supplementary Figure 1 — Simple sequence repeat (SSR) analysis of LF and GLF. Genomic DNA was isolated from LF and GLF fruits, and 16 pairs of SSR primers were selected for PCR. Denaturing polyacrylamide gel examining was used for PCR products analysis, primer names were indicated using the numbers under the figure. L: LF; G: GLF; and M, DNA size marker. [file Data_Sheet_1.ZIP › Table S2. DEGs between GLF and LF fruits..xlsx]

## Sheet: Up-regulated genes
Gene ID	LF			GLF			FDR	log2FC	regulated
	1	2	3	1	2	3
MD00G1005600	7.41909	8.60504	8.41629	21.1135	20.5648	23.3236	4.41252e-16	1.45799	up
MD00G1070400	11.8066	7.84866	9.98283	15.3036	25.2255	24.214	0.00711824	1.22163	up
MD00G1102500	0.598832	1.25275	0.630193	2.37072	1.9781	3.5667	0.00205557	1.4967	up
MD00G1105000	17.0066	18.1423	18.4637	35.953	37.4894	36.3235	5.68653e-09	1.08169	up
MD00G1115400	42.6596	44.2547	40.4109	143.538	139.158	148.509	8.43018e-55	1.80739	up
MD00G1126700	1.43413	1.80685	2.01775	4.82691	4.38259	5.28643	8.01849e-06	1.50385	up
MD00G1179100	0.414033	0.681638	0.155025	1.22964	2.03993	1.31663	0.000626343	1.9112	up
MD01G1043300	0.348774	0.389025	0.650851	1.40329	1.04489	1.48852	0.00041865	1.40901	up
MD01G1071900	94.0546	100.298	104.394	190.154	199.368	215.482	7.4579e-20	1.0667	up
MD01G1078000	0.872383	1.68151	0.994714	3.14528	2.8327	2.58512	0.000229449	1.31076	up
MD01G1091400	0.340087	0.355536	0.867639	1.87986	1.69671	1.52746	7.40846e-05	1.68801	up
MD01G1106200	30.3724	27.1144	28.924	66.0867	55.8655	62.1978	3.64158e-20	1.13843	up
MD01G1109200	0.5675	1.2603	1.07535	2.43376	2.16194	2.38921	0.000359611	1.41631	up
MD01G1114700	1.21335	1.31403	1.35789	2.43136	2.90577	2.23249	0.000533339	1.09277	up
MD01G1122200	0.366997	0.354943	0.273364	1.1354	1.14027	1.10251	0.000275025	1.77805	up
MD01G1201800	2.51607	2.52763	1.95704	4.38039	4.5216	4.79744	0.000338413	1.01551	up
MD01G1232800	0.4393	0.275842	0.358607	1.38917	1.20195	1.36176	0.00330605	1.89006	up
MD02G1002100	3.48297	3.93299	3.87991	7.20855	7.58622	7.40868	2.34119e-05	1.02354	up
MD02G1019000	0.798249	1.4247	1.08453	4.07869	3.07314	3.92541	3.87698e-11	1.78986	up
MD02G1028600	1.809	1.51178	0.686161	3.30688	4.25657	4.69686	5.61823e-05	1.65866	up
MD02G1063900	4.7465	4.19923	4.89658	12.5914	10.8991	11.658	3.53859e-14	1.40504	up
MD02G1082300	0.633708	0.95221	0.892867	1.66002	1.41204	1.42708	0.00362865	1.0497	up
MD02G1100000	1.05082	1.51089	1.82013	3.94151	3.90236	3.83174	4.05473e-06	1.43717	up
MD02G1100600	0.467727	0.442409	0.436715	1.09922	1.1781	1.21172	0.000182487	1.41748	up
MD02G1109000	2.91772	2.93846	2.90092	6.08079	6.39117	6.42951	1.27887e-08	1.15585	up
MD02G1140000	0.788038	0.985881	0.834732	10.8426	10.9192	12.1773	3.14521e-49	3.73476	up
MD02G1149000	4.26552	4.33189	2.094	6.23283	7.62467	8.10765	0.000200156	1.09219	up
MD02G1150600	0.749588	1.15291	0.981233	2.07925	2.60736	2.53741	8.83597e-07	1.36369	up
MD02G1175500	36.798	35.5601	35.757	117.771	106.898	104.926	1.48655e-46	1.65579	up
MD02G1187800	0.839785	1.12716	1.07217	1.9705	1.89506	2.20646	0.00229326	1.0414	up
MD02G1189300	4.60099	4.93303	5.51458	8.70243	10.4942	12.6066	2.35816e-05	1.12792	up
MD02G1233500	0.516809	0.257745	0.767705	1.47203	1.67447	0.957512	0.0025889	1.5566	up
MD02G1233800	0.268193	0.468987	0.310538	1.89274	1.64438	4.08939	5.37958e-06	2.65206	up
MD02G1287700	0.054619	0.319285	0.033665	2.86945	0.811595	2.05606	2.86219e-08	3.59489	up
MD02G1308300	0.567841	0.302121	0.357521	1.58255	1.62758	1.99856	1.63394e-07	2.07394	up
MD02G1309100	0.264481	0.19414	0.273767	0.837937	0.656526	0.981291	5.62712e-05	1.75504	up
MD03G1002200	1.8633	1.68783	1.60184	3.87302	3.80058	4.07468	2.01044e-05	1.20958	up
MD03G1007900	22.3849	30.1366	30.2642	112.973	109.708	112.472	3.30203e-64	2.04665	up
MD03G1028800	2.08929	1.61592	1.64374	3.66726	3.62347	3.555	2.60867e-05	1.06488	up
MD03G1032600	0.285013	0.281012	0.380426	0.901448	0.922666	0.80074	0.000120933	1.51599	up
MD03G1048900	23.5244	23.1541	24.3491	58.432	60.3557	62.2566	3.17455e-33	1.39793	up
MD03G1051900	3.4271	3.63534	2.94711	7.47344	7.54225	8.25996	1.18702e-09	1.26417	up
MD03G1059200	2.87376	2.79553	2.25632	5.13771	5.67585	5.67002	2.67551e-05	1.1132	up
MD03G1075900	0.881667	0.724184	0.614736	1.42959	2.34391	1.67562	0.00135938	1.11037	up
MD03G1081900	1.16915	0.853329	0.746967	2.55552	1.67939	2.17266	0.000793997	1.24248	up
MD03G1088100	0.915408	0.621871	0.762763	2.34136	2.59398	2.24901	1.87142e-07	1.68592	up
MD03G1092200	2.09646	2.20899	2.32713	5.16544	5.11252	4.46672	3.11169e-07	1.196	up
MD03G1095400	1.13368	1.64076	1.88622	4.8515	3.74165	3.80112	0.000872771	1.44286	up
MD03G1107600	3.98132	5.9372	4.59032	10.5299	10.6173	10.8186	2.29639e-06	1.18445	up
MD03G1107700	9.60465	11.1778	11.3593	24.0126	22.3479	22.7865	1.73945e-12	1.15382	up
MD03G1109500	0.401301	0.155775	0.325092	0.984352	1.00795	0.950149	5.73491e-07	1.6739	up
MD03G1129200	0.006508	0.05341	0.045414	0.695162	0.97763	0.545156	1.37493e-11	4.32335	up
MD03G1152300	1.41665	2.21141	1.44467	5.06595	5.85091	5.98904	1.74116e-06	1.77935	up
MD03G1172800	0.415317	0.53026	0.711412	2.00647	1.69952	1.37159	6.54951e-05	1.63906	up
MD03G1200100	1.05987	1.21156	0.962868	2.31901	2.43257	1.90493	0.00269287	1.03906	up
MD03G1242400	0.716128	0.84303	0.847543	1.77762	2.02667	2.4693	0.000312587	1.42667	up
MD04G1013500	1.12434	1.55781	0.92877	10.7134	10.0835	9.1179	2.67407e-69	3.09646	up
MD04G1019900	2.27489	2.21611	2.51959	5.21077	4.05509	4.83675	3.86087e-07	1.0539	up
MD04G1048000	2.45578	3.01142	3.79176	6.49814	6.92666	8.9092	8.27086e-07	1.3158	up
MD04G1055700	1.67891	1.55763	1.39896	2.56719	2.94708	3.37522	0.00135938	1.02724	up
MD04G1127600	0.852372	0.721861	0.498543	1.86103	1.20398	1.38692	0.00490216	1.14454	up
MD04G1144500	2.54275	2.88142	2.21692	6.71703	4.73798	5.88207	1.63921e-07	1.22807	up
MD04G1146900	0.478959	0.709652	0.575527	2.14837	2.54714	1.97171	9.41027e-08	1.96411	up
MD04G1165800	0.518818	0.281559	0.389988	1.76768	2.14053	1.3293	4.49342e-11	1.956	up
MD04G1178200	2.60891	2.8228	2.44555	6.34342	6.56719	6.02583	2.05366e-09	1.31288	up
MD04G1185600	122.146	106.181	124.05	317.988	338.882	337.151	1.63935e-40	1.54505	up
MD04G1208400	0.596293	0.373614	0.521628	2.90282	2.25476	2.2742	1.36839e-12	2.26464	up
MD04G1216000	1.79283	11.2912	9.95253	45.4961	44.2076	52.6655	4.20537e-32	2.67885	up
MD04G1216300	27.2781	26.2707	28.2773	58.0518	54.3466	60.9335	3.96759e-14	1.13024	up
MD04G1225000	64.358	67.8888	68.3983	134.918	130.56	129.956	1.80843e-18	1.0269	up
MD05G1035900	0.98227	1.07321	0.929622	3.26291	3.20934	2.90515	6.6553e-11	1.69584	up
MD05G1052100	2.48938	3.05935	5.0013	7.01645	8.83399	8.89146	0.00183768	1.27691	up
MD05G1052400	0.679376	1.29361	1.9018	4.02512	3.87215	3.67854	0.00639008	1.60974	up
MD05G1054800	41.5523	39.6024	39.0485	103.469	92.2062	108.105	6.39083e-31	1.35355	up
MD05G1074900	1.05842	1.17982	1.13915	2.27331	2.13167	1.90372	0.00498416	1.02346	up
MD05G1092300	4.14924	4.28111	4.51089	23.275	24.0179	19.0443	4.85462e-40	2.36671	up
MD05G1092900	7.52658	7.78337	6.69504	36.51	32.3691	37.1975	3.11071e-67	2.31579	up
MD05G1290000	0.230339	0.321385	0.343305	1.28513	1.21131	0.898788	7.84341e-05	1.93594	up
MD05G1297300	2.25576	2.44661	3.31683	5.34661	4.77093	5.74699	0.000999799	1.02894	up
MD05G1309800	8.07373	7.98801	7.28133	23.8817	24.3682	22.4368	1.0569e-19	1.64551	up
MD05G1327000	2.72973	0	0	8.74884	9.75367	10.4984	1.75549e-24	3.43955	up
MD05G1349800	0.509285	0.616055	0.598197	1.70863	1.65179	1.74236	3.39348e-06	1.59772	up
MD05G1363600	1.86508	2.62493	2.5871	6.30428	4.8503	5.32991	3.14991e-08	1.2694	up
MD06G1024000	1.6711	1.72977	1.8126	5.45594	4.2162	3.86073	5.62749e-07	1.41666	up
MD06G1025600	2.34909	1.96296	2.46202	3.5476	5.0279	6.21803	0.00557596	1.1811	up
MD06G1029400	0.964209	1.00442	1.33507	3.47044	3.01093	2.86832	7.72709e-09	1.54333	up
MD06G1079100	181.641	182.74	173.045	404.346	389.028	434.221	2.30537e-11	1.23816	up
MD06G1084800	0.263043	0.267944	0.202008	1.95858	1.61618	2.23655	2.77168e-11	2.98436	up
MD06G1085200	1.41407	1.49564	1.15037	3.03934	2.67912	2.36335	0.000513009	1.04123	up
MD06G1093600	0.357423	0.192797	0.281844	2.19919	1.98158	2.87134	5.86645e-08	3.07834	up
MD06G1094500	0.751464	1.10208	0.303578	2.57444	3.66384	2.76995	1.10812e-05	2.07906	up
MD06G1094700	0.508616	0.247114	0.488871	1.50131	1.35418	1.62957	0.00483198	1.84186	up
MD06G1095800	0.580696	0.451994	0.699044	1.31464	1.31214	1.163	0.000599091	1.16836	up
MD06G1109200	0.467455	0.871689	0.85332	2.66996	2.18305	1.9549	5.60194e-06	1.73466	up
MD06G1115200	0.92281	0.902019	0.733084	1.82181	2.22289	1.82155	7.97093e-06	1.24006	up
MD06G1119300	0.515058	0.472056	0.307649	2.13261	1.67548	2.21939	1.96787e-10	2.24667	up
MD06G1132800	8.7227	7.67679	7.1397	15.159	15.1181	16.1612	0.000314203	1.02612	up
MD06G1148700	0.826605	1.00134	0.652204	2.27214	2.2738	2.11083	1.10695e-05	1.41061	up
MD06G1177100	0.668478	0.734409	0.806213	1.55571	1.72774	2.17553	9.8222e-05	1.34982	up
MD06G1180600	1.76938	1.84074	1.70812	3.35972	3.6365	4.43746	0.00491759	1.14664	up
MD06G1196100	1.22123	1.30691	1.07901	2.95358	2.1703	2.44161	0.000624891	1.11055	up
MD06G1203400	0.153741	0.263711	0.098973	0.829868	0.782925	0.553318	0.000263384	2.08268	up
MD06G1217200	49.5013	51.2399	52.1559	104.069	96.7265	99.4078	9.53635e-18	1.00521	up
MD06G1233500	0.66621	0.520407	0.576542	2.83614	2.57935	2.67935	3.24898e-10	2.22892	up
MD07G1010800	1.79289	2.34418	2.07617	7.01752	7.46094	8.03803	3.0531e-07	1.90384	up
MD07G1025100	6.6596	6.47602	6.47459	14.6934	14.4917	13.8005	1.6641e-12	1.18717	up
MD07G1032600	0.374514	0.296448	0.392789	1.91448	1.94646	2.25772	1.9068e-09	2.53856	up
MD07G1041600	0.437046	0.511336	0.370262	1.16932	1.24221	1.51636	0.000282172	1.61087	up
MD07G1135800	1.67369	1.87535	2.24846	3.6691	3.95826	3.77225	0.00171958	1.01826	up
MD07G1144600	1.91822	1.56256	1.5214	3.60655	3.64711	2.94883	2.45308e-05	1.02787	up
MD07G1144900	1.83535	2.01264	1.45321	3.28107	3.66022	4.52559	0.00178481	1.1581	up
MD07G1159900	0	0	0	2.46349	1.45994	2.55383	2.03033e-26	Inf	up
MD07G1172600	102.258	104.817	106.425	211.753	201.118	200.515	1.03448e-15	1.01651	up
MD07G1180100	3.31332	3.55485	3.83703	6.79175	7.68798	6.423	3.5357e-06	1.04386	up
MD07G1184900	1.8344	1.83617	1.64377	4.80149	3.98102	3.2942	7.99319e-07	1.23253	up
MD07G1196200	1.11684	1.19343	1.00092	2.80263	1.89458	1.91545	0.00433076	1.04204	up
MD07G1198600	0.222836	0.279481	0.096281	0.634371	0.885329	0.743875	0.000719353	1.95777	up
MD07G1216100	1.03054	1.49241	1.47515	2.61829	2.3499	3.60469	0.00064212	1.12839	up
MD07G1247000	11.6839	12.5905	12.2479	30.2792	27.0317	31.4639	1.08792e-14	1.3285	up
MD07G1250600	0.13746	0.040364	0.228867	0.969594	1.87746	1.01312	8.46458e-05	3.12664	up
MD07G1251200	0.530522	0.441705	0.578054	1.23384	1.10742	0.973445	0.00295329	1.13817	up
MD07G1268800	3.14589	3.12052	3.15113	20.6826	19.5468	19.677	1.17109e-72	2.71537	up
MD07G1272700	1.28654	1.27016	2.02032	2.75955	2.84401	2.76161	0.000779898	1.06009	up
MD07G1273000	0.32505	0.54676	0.437848	2.05712	1.95828	1.62403	8.18727e-08	2.13545	up
MD07G1276700	4.0208	2.63743	2.99889	11.0051	9.64419	10.1165	4.14053e-12	1.71524	up
MD07G1301600	7.47684	7.0155	7.15622	15.7192	14.2797	16.1252	2.22999e-07	1.1385	up
MD08G1024300	0.199459	0.279737	0.193816	0.803992	0.714741	0.820206	0.000252035	1.84436	up
MD08G1025400	1.22944	0.723222	1.06084	2.07318	1.67851	2.50807	0.00507666	1.10167	up
MD08G1028100	19.5131	22.5869	20.5392	92.786	83.2524	93.941	3.02301e-72	2.15527	up
MD08G1031200	0.435203	0.203526	0.286518	2.18513	1.64865	1.95942	1.42606e-05	2.57576	up
MD08G1041500	29.2434	12.9748	29.8415	79.5094	53.6954	76.0777	9.28091e-10	1.7002	up
MD08G1092400	35.3391	33.1708	36.5503	67.6466	68.2143	68.6202	3.62423e-17	1.09848	up
MD08G1098400	16.9989	15.5883	15.2192	33.0361	31.5551	37.4695	1.24456e-15	1.13806	up
MD08G1123300	3.50684	3.64714	3.19336	9.17115	10.8488	10.0032	6.47336e-12	1.43145	up
MD08G1134100	1.14773	0.763248	0.835181	2.50319	2.26408	2.25109	1.6431e-05	1.4023	up
MD08G1163100	3.68241	3.52141	3.29377	7.11507	7.71373	6.89626	5.55063e-09	1.07307	up
MD08G1181800	87.8348	91.1408	92.0381	181.305	176.149	184.799	7.72293e-16	1.04893	up
MD08G1249100	0	0	0	3.36011	2.51495	2.76495	5.95883e-22	Inf	up
MD09G1028900	15.8834	15.5413	14.9908	48.0057	43.9829	47.6671	7.3502e-37	1.63612	up
MD09G1055000	6.59762	6.35595	5.91489	34.6563	37.3699	36.01	1.32795e-52	2.56545	up
MD09G1100900	0.800914	0.732322	0.901428	2.19618	1.39187	1.22056	0.00405311	1.14356	up
MD09G1126700	1.785	2.07122	1.84699	3.8408	3.1289	4.9802	0.000857608	1.06846	up
MD09G1201400	33.7841	35.9634	45.3509	143.517	136.525	144.553	9.64181e-43	2.06414	up
MD09G1204200	0.170809	0.061202	0.212554	0.392005	0.477568	0.28268	0.00361027	1.40734	up
MD09G1240100	4.80548	4.91161	3.99075	9.24756	9.01905	8.35108	6.11047e-07	1.0042	up
MD09G1256300	422.487	423.334	373.006	1045.55	910.716	692.428	6.05371e-05	1.17304	up
MD09G1256700	1.24834	1.49316	1.51508	3.20599	3.12099	3.95899	2.75273e-07	1.28728	up
MD09G1285100	1.44087	1.44424	0.862894	3.22079	3.13217	2.69838	8.48418e-08	1.31366	up
MD10G1003000	47.3352	46.4926	47.0692	119.467	121.111	109.478	2.11589e-28	1.38119	up
MD10G1052800	0.809716	0.934225	0.674056	3.47627	3.45567	3.72906	3.68785e-11	2.10601	up
MD10G1053000	0.39237	0.432819	0.151162	1.07793	1.76093	1.67064	2.05061e-05	2.1987	up
MD10G1053200	0.469372	0.601528	0.794804	1.83629	2.64559	1.70549	9.55777e-06	1.76893	up
MD10G1059200	23.8608	23.0723	22.2013	62.6616	71.6533	74.2293	3.05118e-18	1.63951	up
MD10G1059600	1.85487	1.18401	1.76902	11.9792	13.6241	13.3715	1.63856e-15	3.04759	up
MD10G1059700	3.53191	5.6833	4.40693	30.3894	26.3273	25.5241	6.20699e-24	2.63245	up
MD10G1059800	0.44483	0.420114	0.408769	2.90243	2.35635	2.41752	6.39621e-12	2.60917	up
MD10G1062300	1.12226	1.08687	1.35909	2.45031	4.29999	4.21315	0.000170658	1.64571	up
MD10G1085600	46.55	46.5085	46.0502	95.073	90.6036	101.462	4.57203e-20	1.09328	up
MD10G1094100	0.232459	0.442525	0.000396	2.36003	3.99276	3.88177	4.44969e-12	3.87442	up
MD10G1129900	0.159711	0.267643	0.200426	0.351402	1.05668	0.662034	0.00242466	1.62912	up
MD10G1149400	0.226394	0.766633	0.665656	2.9517	2.32362	2.09347	2.10825e-06	2.11042	up
MD10G1176400	32.0544	31.7517	34.0213	73.5759	69.3062	70.0566	1.8757e-23	1.1703	up
MD10G1192900	11.7759	11.3628	12.0516	28.126	27.2777	29.028	5.694e-17	1.31004	up
MD10G1198000	0.621301	0.793386	0.567505	1.64518	1.57955	0.932022	0.0041937	1.11248	up
MD10G1210200	1.36819	1.88245	1.48524	3.89877	3.67411	4.14977	3.32522e-05	1.33946	up
MD10G1218100	11.5897	9.62161	10.3669	21.5994	22.8864	22.6954	3.0658e-13	1.13647	up
MD10G1273200	0.501261	0.316532	0.208308	1.38156	1.20045	1.40061	2.77541e-09	1.98547	up
MD10G1303600	5.01358	5.62279	4.67814	13.9096	12.856	11.5205	2.63154e-16	1.36919	up
MD10G1305000	3.92381	4.32049	3.36441	8.07583	7.93119	6.9473	5.90492e-07	1.03555	up
MD10G1306900	0.194418	0.41124	0.226503	1.02547	1.02477	1.03079	3.87828e-07	1.9303	up
MD10G1319000	0.420241	0.209983	0.175984	0.900776	1.34154	1.52962	2.36576e-06	2.24507	up
MD11G1002800	2.91347	2.6883	2.70222	6.0082	4.72915	5.67701	2.23827e-07	1.01081	up
MD11G1041500	2.00294	2.17455	2.07292	4.36287	4.12695	4.24991	2.54417e-06	1.07503	up
MD11G1051400	48.4105	50.3532	47.438	131.028	127.775	138.04	2.43885e-34	1.48864	up
MD11G1066000	0.376033	0.227979	0.374159	1.02795	1.07982	1.13469	5.11727e-06	1.77427	up
MD11G1079500	0.349946	0.381406	0.596327	1.34629	1.23148	1.52955	1.90221e-05	1.67117	up
MD11G1080300	0.327308	0.535872	0.674773	1.5455	1.31905	1.25416	2.85292e-05	1.4559	up
MD11G1082600	10.3608	22.1351	23.0218	43.1183	42.6808	47.4373	2.1896e-09	1.31313	up
MD11G1092600	1.46299	0.578385	0.951234	2.0081	2.50183	2.36035	0.00126112	1.22093	up
MD11G1104500	0.382413	0	0	2.10756	2.12237	1.94049	7.86998e-09	3.49296	up
MD11G1114300	1.02293	1.2671	1.12292	3.72975	3.32511	3.61811	7.87088e-08	1.6861	up
MD11G1147500	11.002	10.8052	11.4761	24.4104	25.8166	26.3173	2.50929e-17	1.24964	up
MD11G1159100	0.428787	0.322968	0.547762	1.27721	1.80441	0.829903	0.00739241	1.63345	up
MD11G1178000	1.12035	0.898739	0.809971	2.4025	1.87861	1.94627	0.000120599	1.18173	up
MD11G1207500	8.73709	9.536	10.3751	21.4145	20.3302	17.6793	6.51203e-14	1.04091	up
MD11G1219200	0.313487	0.47229	0.349594	1.03844	1.03698	0.773891	0.00578946	1.31857	up
MD11G1251100	1.43322	1.20765	1.34649	3.34246	3.23727	3.51263	3.2788e-05	1.38419	up
MD11G1293900	4.16985	5.7385	7.42325	10.8311	11.6062	11.1385	9.73793e-06	1.00405	up
MD11G1305700	0.753779	1.11276	1.20776	3.02475	2.84904	2.71296	9.58924e-05	1.41486	up
MD11G1307500	0.155994	0.317709	0.244435	0.7915	0.564468	0.965236	0.0018317	1.714	up
MD12G1035800	3.31583	3.39304	3.49916	7.60963	7.53229	7.08183	0.00104607	1.16277	up
MD12G1040900	0.274215	0.657882	0.305183	1.07804	1.27539	1.54541	0.00107155	1.68217	up
MD12G1057800	186.299	187.121	186.618	352.065	353.37	409.963	3.03456e-15	1.04215	up
MD12G1099800	24.8861	24.8002	19.2333	53.8116	46.9447	69.0257	3.95598e-06	1.34599	up
MD12G1125600	5.50449	6.00314	5.49917	14.2079	13.9843	13.3302	3.02706e-11	1.33371	up
MD12G1133000	0.660896	0.811942	0.735222	1.51662	1.70517	1.30533	0.00511148	1.00828	up
MD12G1159300	0.966847	0.775834	0.735883	3.71251	3.58991	3.93804	1.21414e-11	2.20308	up
MD12G1175200	4.50656	4.50949	4.03242	8.98151	6.59567	9.12099	0.000709722	1.00161	up
MD12G1175400	0.706673	0.575459	0.869727	1.63083	1.6446	1.82055	0.00667789	1.28085	up
MD12G1193800	4.07575	3.37214	3.93614	11.5845	11.46	11.4931	7.8304e-18	1.64591	up
MD12G1195800	1.69941	2.07197	2.32632	3.60106	4.19179	3.97594	0.000208384	1.00473	up
MD12G1199200	12.1391	15.4526	16.0306	56.9271	65.1544	63.9686	2.96101e-38	2.14187	up
MD12G1229400	0.395525	0.253196	0.016191	1.45421	1.51098	2.04804	2.28226e-10	2.93656	up
MD13G1021200	0.651137	0.678291	0.625149	1.5066	1.42013	1.39888	0.00700787	1.18134	up
MD13G1043900	1.07145	1.02649	1.11954	2.2498	3.06502	1.7179	0.00603378	1.17273	up
MD13G1073500	12.7863	15.5113	15.2318	38.4462	41.413	37.7222	2.32697e-24	1.48206	up
MD13G1092800	0.422871	0.45792	0.170334	1.20562	1.08265	1.38851	4.97283e-05	1.81933	up
MD13G1093300	2.04639	2.57345	2.15136	7.21917	6.71761	6.81479	5.16235e-16	1.66273	up
MD13G1098000	9.98721	9.62288	10.6531	20.0522	19.7662	20.5821	1.2965e-12	1.04491	up
MD13G1113700	1.61845	1.53871	0.744507	3.10953	2.71797	3.6762	1.04004e-05	1.32599	up
MD13G1146200	2.17254	0.788324	0.474946	3.74814	3.77744	4.82885	7.30096e-06	1.87703	up
MD13G1152800	0.849312	0.610288	1.10686	2.63629	3.09552	3.00791	2.83886e-07	1.80107	up
MD13G1161100	2.51904	2.54589	1.99913	9.23059	14.0542	10.4596	1.04682e-09	2.29713	up
MD13G1161700	1.92288	2.08992	2.10556	3.15088	4.24243	4.95716	0.0030839	1.05856	up
MD13G1177400	0.977589	1.25621	0.809927	5.44163	4.02572	4.41108	2.5754e-23	2.21672	up
MD13G1184800	1.28104	1.18212	0.982326	2.61059	2.31083	2.28711	0.00334994	1.10792	up
MD13G1186100	0.183455	0.225247	0.28229	0.623491	1.039	0.758459	0.000368214	1.80536	up
MD13G1205000	0.44789	0.3053	0.376132	1.55943	0.968662	0.852008	0.00305305	1.60171	up
MD13G1219000	0.490888	0.930584	0.667585	1.56546	1.65898	1.68522	1.81224e-05	1.25675	up
MD13G1237300	32.8354	30.4118	32.2667	62.9198	63.3997	68.5119	1.1171e-17	1.07633	up
MD14G1009700	0.974949	0.665277	0.630294	2.11084	2.88108	2.79862	4.76236e-06	1.60012	up
MD14G1105700	0.210582	0.15041	0.104519	1.44445	1.67551	1.21794	1.0557e-12	3.17575	up
MD14G1113800	4.72574	3.80327	2.68334	12.5017	12.5394	11.1025	4.26384e-10	1.72741	up
MD14G1150200	42.6242	42.956	43.032	115.32	111.574	113.087	4.14141e-36	1.45028	up
MD14G1184200	9.4462	9.53068	9.48397	19.6715	19.4303	20.1362	3.72881e-09	1.10456	up
MD14G1217700	38.7627	42.93	42.9322	152.695	161.525	171.91	2.65336e-67	2.01105	up
MD14G1232100	0.274129	0.260787	0.090249	1.19599	1.43699	1.48113	1.5229e-06	2.76613	up
MD14G1232200	0	0	0	1.58574	2.71306	3.57078	1.32541e-14	Inf	up
MD14G1238300	4.55152	4.61683	3.98359	14.8233	13.9826	14.4643	2.28048e-28	1.76433	up
MD15G1007400	4.48037	4.24909	5.0301	16.9272	14.4128	16.8269	5.28493e-11	1.85028	up
MD15G1012200	13.1555	12.9552	11.5969	25.8226	24.6669	25.1115	8.97848e-14	1.05145	up
MD15G1027700	1.87624	2.49707	1.58458	3.86735	4.15441	5.56174	4.1148e-10	1.15091	up
MD15G1029200	0.337289	0.303468	0.24075	1.05555	1.29566	0.685395	0.000236664	1.8129	up
MD15G1033800	0.307081	0.306698	0.159478	0.972816	1.02697	0.905348	0.000227837	1.9184	up
MD15G1070700	1.42991	1.06824	1.29624	2.36281	2.77309	3.48362	0.000268279	1.23202	up
MD15G1076400	0.098629	0.01844	0.076925	0.7997	0.699443	0.748453	1.20669e-10	3.41576	up
MD15G1077000	0.485246	0.38033	0.589772	2.65885	1.96711	2.85726	5.81739e-10	2.37277	up
MD15G1081600	2.8e-05	0.241762	0.241607	2.47109	2.12829	2.14315	4.82204e-12	3.50016	up
MD15G1085500	0.234767	0	0.127633	0.699964	1.31589	1.02893	1.71211e-06	3.0642	up
MD15G1091000	4.05956	4.65627	4.09073	9.84163	8.87801	9.24473	2.53507e-11	1.22291	up
MD15G1095700	1.31394	1.31726	0.854912	3.28458	3.81039	3.56109	3.2316e-06	1.65639	up
MD15G1098700	0.264679	0.228956	0.474973	3.16987	2.74106	2.97784	3.28643e-18	3.35985	up
MD15G1114300	0.431371	0.349901	0.418384	1.21654	1.4586	1.17288	5.86091e-05	1.50438	up
MD15G1119200	0.91847	1.41958	1.02665	2.86685	2.9486	2.93552	2.45069e-11	1.68617	up
MD15G1160900	5.22691	3.69077	3.97458	25.9637	21.2179	23.7655	6.09368e-33	2.39477	up
MD15G1164000	2.66849	1.31689	2.3159	4.9075	5.16737	4.76171	0.000717131	1.27932	up
MD15G1169100	1.08333	0.632626	0.693532	2.59826	1.79702	1.55301	0.00355828	1.34153	up
MD15G1170100	3.4263	3.33909	3.17258	5.92765	7.69095	7.51685	1.10674e-05	1.1336	up
MD15G1215000	0	5.08186	0	6.21418	8.36316	6.58639	0.00687169	2.10851	up
MD15G1222900	2.26451	1.82504	1.72407	3.32488	3.57441	4.48875	0.00130789	1.01592	up
MD15G1235300	1.83397	2.47805	2.02824	3.54263	4.67972	5.0196	1.96081e-05	1.10994	up
MD15G1279700	3.00255	2.46963	2.93528	5.76016	5.51327	7.19116	1.10372e-08	1.17921	up
MD15G1295200	0.62354	0.650916	0.942727	1.52035	1.33891	1.38904	0.00338328	1.02175	up
MD15G1301500	7.24018	6.26389	6.54339	13.6242	13.0773	13.1902	2.93307e-09	1.03315	up
MD15G1317800	4.31326	2.96176	4.86048	10.2139	9.7796	11.4926	2.59266e-09	1.36848	up
MD15G1343400	0.184194	0.351511	0.237648	0.807933	0.659146	0.850104	0.00335437	1.59638	up
MD15G1349400	0.797281	1.65111	1.5183	2.34956	2.63423	2.37235	0.00710791	1.04883	up
MD15G1372200	61.974	67.3463	59.3114	168.771	160.118	180.267	1.90924e-37	1.48028	up
MD15G1441000	0.271669	0.22747	0.302505	27.4722	23.4377	28.0489	1.29992e-221	6.65255	up
MD15G1443700	0.600264	0.429735	0.709579	4.07388	2.7613	2.90098	1.14185e-07	2.48377	up
MD16G1025600	170.788	194.302	206.583	392.636	389.905	463.518	3.94581e-11	1.29931	up
MD16G1035600	2.8161	1.88752	1.51743	4.72675	3.50938	3.91387	0.00385213	1.00757	up
MD16G1035900	1.24668	1.64423	1.14347	3.76206	3.87006	4.39327	3.64679e-10	1.63458	up
MD16G1039100	5.98096	5.41386	6.2351	12.0051	10.6411	11.6763	7.05289e-09	1.00795	up
MD16G1057900	1.19325	1.0333	0.541138	2.82175	2.35887	1.8367	0.000124332	1.3863	up
MD16G1059300	4.99931	4.49812	4.79234	10.7285	10.1248	12.5658	8.4837e-08	1.2708	up
MD16G1080600	2.23871	1.05267	0.813139	2.70083	3.50385	2.83886	0.0028073	1.01352	up
MD16G1082200	0.540039	0.298996	0.591307	4.40024	2.50201	1.9854	0.000743049	2.67296	up
MD16G1083600	4.82074	4.74256	4.60826	11.5861	13.6896	10.7442	2.77796e-11	1.38087	up
MD16G1098400	0.215095	0.549131	0.213137	0.85939	0.770942	0.70051	0.00954741	1.28766	up
MD16G1105400	0.825583	0.57961	1.08567	1.61532	2.10013	1.99025	0.0028073	1.2356	up
MD16G1112600	4.80036	4.9217	5.46332	10.5936	10.0365	10.6212	1.23448e-08	1.07833	up
MD16G1117200	0.159308	0.161916	0.042715	2.83509	3.35416	2.86802	2.29895e-23	4.48016	up
MD16G1149800	2.0988	0.840303	2.57883	5.87917	5.54209	5.23522	1.8717e-08	1.73686	up
MD16G1152600	10.4302	14.8445	16.2538	25.3457	29.7348	27.2438	1.33076e-06	1.0108	up
MD16G1153200	0.310308	0.382848	0.586923	3.79208	4.22269	3.57863	3.77365e-21	3.18152	up
MD16G1160000	0.992844	1.32383	1.45836	2.97447	4.401	3.12203	3.33695e-05	1.51202	up
MD16G1160500	6.8964	7.10917	7.24483	14.414	16.6331	13.7328	7.4285e-07	1.12529	up
MD16G1166700	1.8664	1.52242	1.54204	4.20102	3.72492	4.13836	1.24113e-05	1.33478	up
MD16G1174500	21.9204	18.241	21.7389	105.655	99.4087	92.7857	8.81028e-74	2.3139	up
MD16G1195800	1.64808	1.42849	2.10319	7.34975	7.32152	6.0994	5.35682e-07	2.04089	up
MD16G1196700	0.3172	0.45994	0.376218	2.488	3.97766	3.46144	8.77923e-13	3.1225	up
MD16G1228600	2.34642	2.03176	2.04978	4.0909	5.20564	5.51875	2.60867e-05	1.24857	up
MD17G1020300	0.1529	0.136933	0	3.45625	5.57462	6.35105	1.2747e-14	5.48297	up
MD17G1038900	2.5521	2.81647	2.76946	6.24923	6.17923	6.48761	1.63921e-07	1.1359	up
MD17G1049300	35.8534	36.4666	37.7321	72.0307	75.2907	72.3564	3.75354e-16	1.04557	up
MD17G1094200	5.99118	6.28555	6.53211	12.4633	14.3437	13.5199	4.02717e-07	1.14061	up
MD17G1095200	1.36554	1.00879	1.24262	2.31041	3.08507	2.17935	0.00379634	1.10608	up
MD17G1125900	0.233406	0.07993	0.401968	0.640061	0.916487	0.934232	0.00104102	1.82018	up
MD17G1131600	0.228872	0.502371	0.477141	1.17751	0.85404	0.737873	0.00665565	1.24221	up
MD17G1144700	2.0957	2.29625	2.13596	4.36762	5.64864	5.22442	2.60701e-05	1.26786	up
MD17G1171300	1.50274	1.23202	1.48551	4.38267	3.92986	3.50306	2.5396e-09	1.528	up
MD17G1198100	1.27639	0.752537	1.3552	6.45225	7.22112	6.29444	2.10186e-19	2.60078	up
MD17G1203000	4.27171	3.75009	4.15963	6.77763	7.64783	11.3373	0.00776888	1.12034	up
MD17G1211000	0.49712	0.501889	0.267882	1.98463	2.38369	2.15672	1.65917e-06	2.38617	up
MD17G1211300	0.401048	0.465053	0.187506	2.46503	1.80154	2.24866	3.08215e-07	2.60213	up
MD17G1213300	0.811161	0.99835	0.827513	1.84734	1.44991	2.14109	0.00772145	1.0871	up
MD17G1223100	1.18484	1.57569	1.40853	2.87774	3.38076	3.38425	1.81224e-05	1.25623	up
MD17G1249600	5.56654	5.47526	7.2945	17.9382	19.0626	18.4947	3.64147e-08	1.5895	up
MD17G1266000	1.24083	0.764296	1.3055	2.14805	2.29681	1.85358	6.54992e-05	1.3195	up
Malus_domestica_newGene_10193	0.24363	0.283831	0.163314	2.74883	2.12694	3.47347	7.44152e-12	3.47623	up
Malus_domestica_newGene_3534	0.426636	0.66603	0.68505	3.36951	3.35918	2.97209	1.47552e-08	2.48194	up
Malus_domestica_newGene_3761	2.42796	1.95227	2.61982	3.73405	5.97438	4.77595	0.00581554	1.09261	up
Malus_domestica_newGene_3782	1.30961	1.33896	0.830092	3.17118	2.93538	2.9165	0.000970323	1.42296	up
Malus_domestica_newGene_5815	1.4813	2.25578	1.9719	4.4959	3.53969	3.00696	0.00704884	1.21079	up
Malus_domestica_newGene_6612	0.568707	0.765831	0.948951	2.01638	2.14849	1.77412	0.00881191	1.42895	up
Malus_domestica_newGene_8671	0.21796	0.09116	0.029041	0.955162	0.65834	0.478634	7.7109e-05	2.62354	up
Malus_domestica_newGene_8801	3.4967	2.91748	3.28545	6.65574	6.47428	7.13104	2.22999e-07	1.10965	up
Malus_domestica_newGene_8825	0.337892	0.819902	0.840811	2.65734	2.24606	3.77826	2.98829e-05	2.13917	up
Malus_domestica_newGene_9416	0	0	0	0.801422	0.734817	0.711501	3.2594e-47	Inf	up
Malus_domestica_newGene_9899	0.78897	0.911414	0.995374	1.25602	2.00488	1.9069	0.00778174	1.0124	up

## Sheet: Down-regulated genes
Gene ID	LF			GLF			FDR	log2FC	regulated
	1	2	3	1	2	3
MD00G1004300	1.06906	0.997288	1.08909	0.150832	0.158222	0.215586	1.14968e-09	-2.36651	down
MD00G1007200	3.99386	5.33244	3.89118	1.52087	2.0417	1.67754	2.17433e-05	-1.28386	down
MD00G1015700	2.66811	3.8559	4.89806	2.34121	2.1444	1.39288	0.000751606	-1.05093	down
MD00G1017200	8.26572	7.25132	9.30754	2.26757	2.39663	2.27308	3.14991e-08	-1.77933	down
MD00G1023000	3.96155	4.35581	4.47741	1.8252	1.57892	1.53837	5.46885e-05	-1.31684	down
MD00G1037500	0.901489	1.21895	0.890499	0.211133	0.234942	0.200917	0.000548125	-2.08956	down
MD00G1070100	4.24299	3.25947	4.28601	1.26639	1.05908	1.20951	4.48669e-08	-1.679	down
MD00G1088100	10.3596	11.0122	10.6617	4.65912	4.64724	5.41979	6.32938e-06	-1.0256	down
MD00G1093400	4.06149	4.00249	3.88574	1.58902	1.48575	1.47736	4.13154e-09	-1.34226	down
MD00G1095100	1.63321	1.17218	1.1936	0.026331	0.049014	0.055334	2.46759e-18	-4.54028	down
MD00G1133700	9.95994	11.2414	11.2223	3.26686	3.47976	3.43089	5.50408e-09	-1.61435	down
MD00G1134000	4.13755	5.4789	4.14032	2.04098	2.54571	1.56236	0.00641933	-1.11065	down
MD00G1135600	11.4245	11.4678	11.2962	4.48393	3.5845	3.4535	6.82401e-14	-1.51818	down
MD00G1139000	2.51885	2.64028	2.62191	0.771187	0.477321	1.1583	4.27372e-05	-1.62968	down
MD00G1140000	23.4531	18.7179	19.0501	5.50152	4.41214	5.73172	6.72986e-21	-1.90722	down
MD00G1158500	2.34239	2.03557	2.05977	0.651074	0.929791	0.914298	2.36111e-08	-1.2732	down
MD00G1166100	5.6365	4.30506	5.19231	2.32612	2.15115	2.45903	0.0004565	-1.09098	down
MD00G1167000	3.45199	3.9033	3.27455	0.815558	0.821607	1.21925	6.65891e-10	-1.84358	down
MD00G1174900	16.6893	14.6976	16.4691	3.22304	3.47577	3.88411	6.17856e-19	-2.11427	down
MD00G1176400	5.57212	5.21806	5.20098	2.11721	1.99366	2.56663	1.36601e-05	-1.2083	down
MD00G1179200	34.9058	34.6067	34.0675	15.3691	15.9649	13.8498	5.3868e-24	-1.1926	down
MD00G1208300	2.68737	2.97267	3.21869	0.858219	1.04947	1.01466	2.67396e-08	-1.54902	down
MD01G1043100	9.29147	10.0185	9.37738	4.02151	3.63206	3.96499	1.22421e-09	-1.25504	down
MD01G1051900	23.8892	24.5183	25.0303	2.67329	3.50625	2.47902	5.16872e-65	-3.03117	down
MD01G1068900	12.8448	13.6443	15.9102	4.7196	6.55015	5.95169	3.48717e-12	-1.26707	down
MD01G1075000	2.92009	3.63299	3.39149	0.652239	1.16767	0.974249	9.31182e-09	-1.76894	down
MD01G1077000	3.67198	3.58588	3.38556	1.68513	1.48437	1.34007	0.000182643	-1.04063	down
MD01G1082200	25.7936	26.7462	23.487	10.601	10.6507	10.1906	1.2747e-14	-1.22447	down
MD01G1101300	3.01693	3.332	3.49197	1.2586	1.16821	1.51866	2.0237e-06	-1.26764	down
MD01G1104700	14.4823	14.2512	13.0879	6.89851	5.61904	5.67191	1.45076e-11	-1.14582	down
MD01G1125700	15.6491	13.9231	15.4299	6.26359	6.06794	4.72005	4.0186e-12	-1.3486	down
MD01G1138500	3.07049	3.14073	3.10341	1.29801	1.06195	1.63063	0.00250981	-1.17023	down
MD01G1141300	5.93878	5.5546	5.74499	2.18736	1.95681	2.17182	7.79791e-11	-1.3915	down
MD01G1143600	2.40207	2.15664	2.3393	0.887243	0.444095	0.173247	7.72709e-09	-2.11531	down
MD01G1144400	25.5463	23.8988	28.7021	11.8793	10.7691	13.8813	4.67945e-09	-1.04817	down
MD01G1148500	7.17299	8.67782	7.75626	4.12164	3.49923	3.56464	2.35525e-06	-1.02652	down
MD01G1152100	20.4042	18.2708	18.9554	5.64816	6.04651	5.73064	2.5754e-23	-1.69483	down
MD01G1161300	7.17838	7.12162	8.01384	3.42732	3.67867	2.96342	8.84933e-07	-1.1037	down
MD01G1167600	5.86085	5.35253	5.60511	1.69278	2.13156	3.08264	0.000249437	-1.22455	down
MD01G1179800	2.55775	2.17482	1.8615	0.494153	0.2453	0.335136	1.80843e-18	-2.56154	down
MD01G1188800	4.71686	4.11055	4.57561	1.99532	1.66105	2.00671	3.37271e-07	-1.19382	down
MD01G1194600	1.30973	1.01831	1.59507	0.13168	0.191174	0.111919	7.92633e-09	-3.06652	down
MD01G1198500	0.856059	0.900674	0.707035	0.250948	0.283435	0.19513	8.63036e-06	-1.69095	down
MD01G1198700	1.34998	1.79874	1.47866	0.462421	0.558588	0.63518	0.0035635	-1.42702	down
MD01G1204800	0.667593	0.623667	0.504003	0.048503	0.15749	0.030706	5.86216e-07	-2.87554	down
MD01G1205900	59.5477	56.7831	61.7345	26.0564	22.7126	27.4031	8.37854e-17	-1.17663	down
MD01G1208700	83.9525	81.4158	74.3666	38.5017	35.9415	35.0996	4.97047e-20	-1.08229	down
MD01G1214500	2.04536	1.87097	1.4168	0.739413	0.367599	1.08868	0.00966767	-1.21427	down
MD01G1220700	124.453	129.124	118.545	61.3265	59.3143	56.8495	1.28336e-15	-1.0268	down
MD01G1224800	37.6361	39.5356	27.8842	13.8635	15.7434	17.0071	3.41167e-06	-1.10825	down
MD01G1228800	2.90202	3.15462	3.29849	1.02483	1.40521	1.2696	1.15709e-05	-1.24347	down
MD01G1229900	1.65471	1.14136	1.50256	0.661016	0.457195	0.442935	0.000591709	-1.32569	down
MD01G1233900	0.885325	0.735121	0.889461	0.122408	0.170769	0.265082	2.2475e-05	-2.07198	down
MD02G1004600	2.59494	2.47895	2.77008	1.11026	1.19582	0.804147	0.000816966	-1.27981	down
MD02G1005800	17.9823	16.4707	15.9697	5.64656	4.92364	5.73649	2.11971e-21	-1.57896	down
MD02G1006100	3.41015	3.57434	4.24482	2.05758	1.56239	1.1812	0.00971016	-1.17556	down
MD02G1009200	14.7933	15.8846	15.0413	7.0292	6.92433	6.71173	8.88007e-12	-1.09634	down
MD02G1012400	3.17	2.96652	3.10443	1.39151	1.65595	1.29655	0.00123151	-1.0369	down
MD02G1013900	0.825311	1.0199	1.09512	0.203495	0.09675	0.470451	0.000976836	-1.8422	down
MD02G1014300	2.65583	2.03879	2.60535	1.33394	1.20109	0.960538	0.00265087	-1.01007	down
MD02G1023800	1.84624	1.74931	2.06098	0.554478	1.17185	0.85487	0.00194861	-1.19305	down
MD02G1037900	17.1447	17.4642	17.566	6.1049	5.0442	5.13032	2.94267e-30	-1.63184	down
MD02G1040300	3.43811	3.81963	3.0271	1.6862	1.39729	1.8093	3.49741e-07	-1.02277	down
MD02G1050100	34.9077	35.7453	38.3539	13.7664	12.6541	17.3952	2.66981e-14	-1.26533	down
MD02G1054100	3.60901	3.73847	2.54079	1.0008	1.21917	1.90837	9.97739e-05	-1.37413	down
MD02G1060200	11.3009	13.154	12.7833	4.06093	3.76686	4.02584	2.02906e-11	-1.59904	down
MD02G1062500	0.955148	0.900276	0.500043	0.304594	0.226903	0.285399	0.00337816	-1.47168	down
MD02G1066900	3.24115	2.94538	3.46333	0.996315	1.63911	1.22927	5.54654e-05	-1.25303	down
MD02G1076800	8.26501	9.34807	10.232	2.33942	2.56053	3.1323	1.36636e-11	-1.74079	down
MD02G1086200	2.50644	2.23696	2.67262	0.937981	1.19086	0.755739	0.000107197	-1.30533	down
MD02G1087900	2.59974	1.58733	1.75125	0.929354	0.891767	0.86239	0.00957961	-1.07678	down
MD02G1096100	37.2389	32.2404	36.3443	15.8101	13.9473	15.5725	1.46362e-15	-1.17507	down
MD02G1099200	19.0673	21.9801	21.5533	5.57983	4.64582	4.43661	1.91058e-26	-2.04275	down
MD02G1100800	10.3952	10.3548	9.42469	4.80478	4.61189	4.02317	8.38283e-18	-1.08923	down
MD02G1106500	7.41235	6.81164	8.3784	1.71435	1.58689	2.08874	1.88997e-13	-1.97551	down
MD02G1114500	0.779896	0.662233	0.766312	0.178759	0.109963	0.067645	4.12376e-05	-2.26419	down
MD02G1119800	2.05079	2.54406	2.4631	0.21892	0.110924	0.578441	3.86475e-15	-2.8649	down
MD02G1132500	1.30226	1.39562	1.23069	0.352462	0.427631	0.197773	5.69704e-05	-1.89533	down
MD02G1134400	52.0887	53.4385	57.7578	22.5111	25.1546	29.1551	6.24453e-13	-1.03856	down
MD02G1136000	1.74979	2.24406	2.05591	0.364943	0.834793	0.736645	7.88443e-06	-1.57504	down
MD02G1148700	3.68219	3.10675	4.26526	1.30167	1.73304	1.58397	0.00308978	-1.20248	down
MD02G1153100	2.44611	2.1144	2.5691	0.817764	1.02749	1.015	0.000259161	-1.26023	down
MD02G1161600	3.74119	2.72476	3.44966	1.53631	1.55056	1.58569	0.00655718	-1.00622	down
MD02G1168000	6.1111	5.9245	5.14035	2.89113	2.51693	2.516	2.95225e-05	-1.06652	down
MD02G1172200	4.24783	4.21993	4.30993	0.772068	1.03322	1.99707	2.55061e-08	-1.69928	down
MD02G1178500	1.44422	1.80409	2.01498	0.933603	0.580714	0.420366	0.00208151	-1.35032	down
MD02G1179100	62.8489	65.1293	59.9479	31.2761	31.2172	27.4509	9.21338e-18	-1.01483	down
MD02G1179400	1.43186	1.44856	1.3721	0.599222	0.424148	0.482462	0.00204603	-1.43321	down
MD02G1179500	2.27449	1.26027	2.26141	0.495891	0.750024	0.866319	0.00381981	-1.29251	down
MD02G1181500	2.00909	1.96467	1.44005	0.309813	0.463677	0.836943	0.000471849	-1.67364	down
MD02G1184400	7.98433	7.05396	7.86763	2.90346	3.42252	3.37946	3.19468e-08	-1.18921	down
MD02G1205700	25.1467	21.8868	24.7445	6.09131	7.38863	8.98415	3.27341e-13	-1.62294	down
MD02G1228800	0.839647	0.879008	1.01139	0.235868	0.133538	0	8.01221e-08	-2.70882	down
MD02G1232400	80.5608	75.1904	87.5919	27.8516	29.8511	29.3635	5.58511e-27	-1.43971	down
MD02G1250000	2.21793	2.48782	2.74418	0.613725	1.07675	0.452543	6.85772e-08	-1.69498	down
MD02G1254900	1.6275	2.10787	3.17593	0.558218	0.630468	0.59132	2.44106e-09	-1.6382	down
MD02G1259000	2.61017	2.29997	2.64345	0.985559	1.08179	1.18297	0.000161238	-1.15992	down
MD02G1275400	14.8735	16.8135	16.9354	5.85357	5.39813	5.60655	6.07414e-16	-1.4782	down
MD02G1283800	9.9712	9.84912	10.3616	1.68628	1.29283	1.94485	1.29708e-32	-2.56215	down
MD02G1291200	0.800834	0.79635	1.15033	0.047127	0.088093	0.391739	0.000713445	-2.1468	down
MD02G1301400	0.879623	0.776756	0.861955	0.132508	0.147767	0.151046	9.55125e-05	-2.37548	down
MD02G1308000	0.767064	0.766609	0.780459	0.542809	0.240457	0.124867	2.88377e-06	-1.69438	down
MD03G1010900	4.65778	4.2087	4.79729	0.727953	2.78223	1.85704	0.00513568	-1.27599	down
MD03G1013300	17.5384	22.5512	17.371	9.19869	9.07881	5.00687	8.48236e-08	-1.4065	down
MD03G1013700	38.9431	29.1346	28.8902	13.4343	11.8887	9.501	6.42008e-12	-1.32516	down
MD03G1017100	6.51924	7.19368	6.52494	3.12085	3.2979	3.15414	3.04005e-08	-1.1041	down
MD03G1017800	0.747691	0.531707	0.713633	0.033343	0.084136	0.166143	2.45478e-06	-2.62954	down
MD03G1019500	3.65082	3.60488	3.90458	0.766281	0.706085	0.90607	2.01752e-13	-2.16631	down
MD03G1032300	7.89864	9.25728	9.79673	4.12039	3.28639	4.81847	4.54218e-06	-1.08806	down
MD03G1062900	12.1326	13.2686	12.6077	6.94994	5.58348	5.31484	5.36015e-07	-1.02739	down
MD03G1067900	1.29641	1.04867	1.00984	0.336001	0.38315	0.448328	0.00416321	-1.47272	down
MD03G1090700	3.78174	4.60539	3.95557	1.81767	1.73464	1.75239	0.000102642	-1.16539	down
MD03G1093800	297.585	299.184	308.007	73.5301	66.7878	98.0783	1.04813e-59	-1.87582	down
MD03G1093900	4.49281	3.91682	2.93728	0.968392	0.712151	1.38421	2.51006e-05	-1.82955	down
MD03G1094500	80.5475	77.7257	87.7035	19.6715	18.8394	23.4125	3.00684e-38	-1.94081	down
MD03G1101300	0.636409	0.51088	1.04159	0.153979	0.048839	0.243975	0.00195749	-2.18125	down
MD03G1105600	8.36095	7.09881	6.70343	1.08813	1.68314	1.27974	2.05774e-16	-2.39878	down
MD03G1108700	0.642305	1.07509	0.853949	0.196314	0.214283	0.17411	9.87763e-05	-1.96212	down
MD03G1111500	3.06838	3.58089	3.70691	2.29111	0.67105	0.281541	0.00234698	-1.62408	down
MD03G1111600	1.56174	1.83728	1.62201	0.623497	0.643253	0.628312	0.00641933	-1.34456	down
MD03G1112500	13.5539	12.1089	14.5366	5.32212	5.45022	7.88893	1.43095e-05	-1.05684	down
MD03G1120000	6.06172	5.00694	5.17049	2.83476	2.30989	2.60385	7.06468e-05	-1.01906	down
MD03G1140700	0.800047	0.977629	0.575443	0.15441	0.230227	0.377325	0.0060536	-1.54654	down
MD03G1166900	1.7801	2.19158	1.56971	0.583757	0.8267	0.887089	0.00126946	-1.21209	down
MD03G1189700	0.750908	0.74677	0.724011	0.179861	0.238312	0.167743	8.39457e-06	-1.80621	down
MD03G1194600	1.7431	2.37373	2.13106	0.31174	0.449167	0.341073	1.32451e-11	-2.4274	down
MD03G1219300	3.30706	3.8531	2.63921	1.19918	1.14228	1.44467	3.13351e-05	-1.31948	down
MD03G1223300	5.94105	5.83976	6.24588	1.28905	1.36476	1.37138	3.55902e-14	-2.10462	down
MD03G1254500	0.875223	0.579575	1.00697	0.222049	0.167345	0.061291	3.25337e-06	-2.32633	down
MD03G1255600	6.03702	7.89392	8.70512	1.92373	2.83191	3.44641	2.18511e-05	-1.40347	down
MD03G1263800	2.47943	2.46515	2.63993	1.20633	0.920329	1.44815	2.12229e-05	-1.05711	down
MD03G1264800	2.50719	2.64125	2.50124	1.28948	0.819382	1.41064	0.00618507	-1.06507	down
MD03G1266900	4.85828	5.55523	5.02757	1.93975	2.1042	2.31153	1.16447e-07	-1.20533	down
MD03G1277900	11.4652	12.1359	16.888	5.92716	5.67944	6.83723	0.00178129	-1.07943	down
MD03G1282300	5.44987	6.43206	6.64717	1.30819	1.41693	1.47838	6.53182e-19	-2.2115	down
MD03G1284700	1.78423	1.84417	1.85428	0.3904	0.537374	0.780697	7.88443e-06	-1.56588	down
MD03G1289900	18.3017	18.3317	15.7663	5.87295	6.39407	7.73728	3.1553e-10	-1.3405	down
MD04G1003400	18.8426	17.5189	18.6109	4.73011	4.95455	4.14432	2.31108e-27	-1.9408	down
MD04G1017600	1.43512	1.69129	1.46854	0.531802	0.347877	0.960948	0.00407498	-1.25147	down
MD04G1022400	70.1001	67.0635	67.6748	34.0647	32.0169	32.7049	1.03192e-17	-1.00417	down
MD04G1031300	3.5101	2.66513	2.05857	1.29365	0.971706	0.777235	0.00175488	-1.3774	down
MD04G1067700	1.76143	1.50276	2.2619	0.310536	0.729358	0.500766	0.00134426	-1.76583	down
MD04G1080300	0.519099	0.685727	0.616518	0.122514	0.256377	0.030199	0.00200324	-2.03244	down
MD04G1083200	1.52925	1.0797	1.32594	0.320388	0.453571	0.560618	0.00223431	-1.44004	down
MD04G1101700	2.92694	3.34423	3.46554	1.08032	1.23294	1.1179	2.08243e-05	-1.44552	down
MD04G1110500	0.832883	1.08722	1.16036	0.483853	0.289722	0.321822	7.00947e-05	-1.43429	down
MD04G1111100	2.79141	2.52834	2.81761	0.900243	1.72678	0.97542	0.000183931	-1.11694	down
MD04G1112100	2.50394	2.24358	2.84168	1.33189	1.04253	0.652025	0.00154881	-1.31128	down
MD04G1119000	1.52374	1.62675	1.34798	0.597381	0.224144	0.413443	0.00130789	-1.75623	down
MD04G1130800	4.5484	3.82725	5.58079	2.15191	2.03892	2.10751	8.65709e-05	-1.15211	down
MD04G1137000	1.15549	0.984978	0.861254	0.44338	0.207357	0.354045	0.000302211	-1.51035	down
MD04G1139500	21.1135	20.6193	24.835	4.902	5.82988	4.67725	1.47443e-29	-2.0596	down
MD04G1154400	15.408	17.78	18.1508	5.5385	4.77906	6.48919	5.01309e-20	-1.57523	down
MD04G1154900	6.29192	8.90306	7.54371	2.05354	2.38553	2.97925	1.09839e-09	-1.56053	down
MD04G1155400	24.431	24.7364	23.4717	7.5588	8.86552	8.76942	2.07644e-24	-1.48166	down
MD04G1161900	1.39718	1.1888	1.58243	0.267687	0.467486	0.268475	0.00198343	-1.96652	down
MD04G1165000	1.53869	2.09243	1.83505	0.268354	0.266239	0.697538	3.24114e-05	-2.08148	down
MD04G1166400	0.736435	0.894732	0.806727	0.086168	0.293715	0.258463	2.5239e-05	-1.83848	down
MD04G1167900	0.532508	0.532806	0.532492	0.100972	0.171907	0.128449	0.000591523	-1.91064	down
MD04G1170100	9.17727	9.06057	9.47402	2.28655	1.87153	2.03409	6.40346e-27	-2.11327	down
MD04G1170700	2.69957	3.17828	4.0416	1.04971	1.06345	1.32221	0.000753284	-1.44174	down
MD04G1173600	72.7805	70.7384	74.2765	9.67664	10.8856	11.4603	1.04718e-82	-2.71374	down
MD04G1180200	11.0496	11.2439	12.0684	4.52244	3.82757	5.61013	9.60423e-09	-1.24657	down
MD04G1184900	1.39805	1.63237	2.09162	0.630276	0.933875	0.893853	0.00669625	-1.00199	down
MD04G1197700	46.7629	45.9909	51.4082	10.9741	12.5882	11.5794	1.23951e-48	-2.07384	down
MD04G1204200	4.34825	3.89524	3.76334	1.2593	1.03773	1.12227	9.75026e-15	-1.7617	down
MD04G1215600	9.10179	8.98293	8.16278	2.21773	2.52	2.66257	5.04655e-13	-1.77206	down
MD04G1226600	14.4534	11.8365	12.0237	4.48721	4.92959	5.92985	2.97929e-09	-1.27023	down
MD04G1229700	4.83964	5.25085	4.74893	0.677929	0.404187	0.580296	4.70024e-13	-3.06135	down
MD04G1234700	3.64469	4.56754	4.28119	2.31696	1.57152	2.48461	2.9026e-05	-1.26575	down
MD04G1235000	1.27387	1.08242	1.2947	0.427065	0.614991	0.482471	0.000203132	-1.20642	down
MD04G1241000	0.458045	0.504169	0.414063	0.086287	0.081973	0.129246	0.00106862	-2.12714	down
MD04G1242300	0.814082	0.709946	0.666054	0.190185	0.236104	0.150534	0.00279585	-1.85672	down
MD05G1002200	2.26905	2.61853	2.43584	1.22341	1.08911	0.876491	0.00177084	-1.10334	down
MD05G1006400	1.18612	1.23633	1.30721	0.776587	0.624645	0.293874	0.00193616	-1.12768	down
MD05G1013400	13.5762	10.8871	14.4171	5.37108	5.74089	6.16577	2.83368e-09	-1.22035	down
MD05G1022300	4.92117	4.45762	3.71223	1.59856	1.8533	1.78545	2.53731e-06	-1.24045	down
MD05G1023100	2.73779	2.18292	2.94306	0.693354	0.342276	0.90275	2.24118e-05	-1.94736	down
MD05G1030800	0.707556	0.872377	0.897139	0.109269	0.30344	0.463339	0.00773852	-1.40814	down
MD05G1042200	0.515086	0.694073	0.721475	0.045055	0.11454	0.036295	2.3275e-07	-3.10226	down
MD05G1048800	12.4583	12.362	14.2277	3.02475	3.2113	3.28606	8.14261e-18	-1.98171	down
MD05G1050100	33.2192	34.985	34.0698	14.1283	14.2889	15.5834	1.23502e-15	-1.16797	down
MD05G1064700	1.57655	1.30501	1.68673	0.389296	0.50368	0.352409	3.3387e-05	-1.78863	down
MD05G1074200	1.28932	1.26581	1.52426	0.144159	0.238526	0.498954	0.000434919	-1.76	down
MD05G1086600	1.30513	0.732977	1.59352	0.411461	0.000712	0.22185	0.00105705	-2.3777	down
MD05G1086700	3.56742	3.46415	3.28821	0.562633	0.857501	0.524293	6.64552e-15	-2.34845	down
MD05G1086900	1.7145	1.31317	1.27993	0.622452	0.459636	0.660484	0.00227243	-1.23549	down
MD05G1096000	16.4119	15.5132	18.3095	4.85747	3.714	5.18604	3.03148e-12	-1.81525	down
MD05G1096200	0.512198	0.479418	0.446676	0.163895	0.190354	0.159428	0.00782834	-1.44253	down
MD05G1099300	2.54824	2.21738	2.89741	0.021298	0.050181	0.100183	3.24066e-33	-4.97205	down
MD05G1100900	0.744149	1.29472	1.23031	0.202145	0.192005	0.158154	3.69239e-07	-2.25164	down
MD05G1133400	1.69719	1.60558	1.39306	0.61314	0.904956	0.39132	3.58512e-05	-1.39846	down
MD05G1146700	3.19689	3.71034	2.89289	1.46303	1.51396	1.15596	0.00194657	-1.17449	down
MD05G1178100	3.50879	3.0348	3.84827	0.188176	0.223072	0.528036	6.38001e-19	-3.36765	down
MD05G1205500	2.63748	2.25661	2.54666	0.422086	0.725104	0.324628	4.14877e-10	-2.26206	down
MD05G1207000	11.1341	10.8426	10.3305	1.58864	1.83446	2.15311	2.41163e-31	-2.40882	down
MD05G1207300	3.12222	2.45806	2.44185	0.66986	0.902485	1.5084	2.72013e-05	-1.33339	down
MD05G1223400	5.2511	6.69502	6.23486	3.80852	2.41234	1.55677	0.00671391	-1.16439	down
MD05G1247200	23.1667	26.3409	26.1799	4.15158	5.13342	5.10181	4.45247e-43	-2.34423	down
MD05G1253200	3.79458	4.08294	3.77106	1.59769	1.4191	1.51694	0.000349963	-1.19538	down
MD05G1254200	27.1537	25.4034	28.663	9.31621	7.3373	8.50344	3.10221e-21	-1.62187	down
MD05G1254600	1.12667	1.68337	1.21271	0.339814	0.342242	0.289978	4.45511e-05	-1.9756	down
MD05G1259800	2.39469	2.07458	2.53386	0.446437	0.250175	0.257519	1.53066e-22	-2.55666	down
MD05G1265200	1.91452	1.87461	3.18852	0.79523	0.687731	0.895078	0.00288163	-1.49166	down
MD05G1268000	0.876131	1.02737	1.19481	0.106724	0.191305	0.638349	0.00104185	-1.66655	down
MD05G1268400	33.298	32.8541	30.2244	13.2218	12.7974	10.6462	8.86752e-21	-1.34601	down
MD05G1286600	0.667008	1.03384	0.868132	0.293925	0.249579	0.259069	0.000290482	-1.60982	down
MD05G1293700	8.7255	7.78727	9.39415	2.92645	2.34714	3.61864	9.90842e-12	-1.53517	down
MD05G1304500	22.2964	21.2519	24.2443	6.14356	5.85764	6.2882	7.66536e-24	-1.83951	down
MD05G1309700	1.17038	1.26575	1.55978	0.377082	0.500476	0.444123	0.00029879	-1.53013	down
MD05G1312300	2.60518	1.6543	2.39605	0.648978	0.767974	0.849318	8.6581e-05	-1.48681	down
MD05G1322700	5.9626	6.8073	5.69555	1.83463	1.86612	2.00558	4.36971e-16	-1.62202	down
MD05G1323000	1.50579	1.23223	1.19263	0.495897	0.646585	0.440754	0.00240562	-1.28006	down
MD05G1336300	0.688613	1.0088	0.661284	0.355392	0.178482	0.18485	0.000193938	-1.65284	down
MD05G1338300	2.53599	2.53267	2.633	0.735088	1.00258	0.695288	3.18597e-08	-1.60381	down
MD05G1341500	6.34266	4.78848	6.4406	1.76806	2.3489	2.31162	4.23716e-05	-1.34002	down
MD05G1342500	2.00389	2.13946	2.46113	0.721815	0.697897	0.668319	1.35234e-06	-1.61821	down
MD05G1344300	6.68744	6.55378	7.37546	3.213	2.85555	2.38028	1.18703e-08	-1.2527	down
MD05G1348200	16.9134	15.6305	16.0361	6.74428	7.80469	6.71526	1.41969e-11	-1.14256	down
MD05G1348500	0.943637	0.968429	0.783836	0.199121	0.166839	0	1.65017e-07	-2.78587	down
MD05G1354000	23.1476	19.014	20.6131	11.1883	6.8457	10.5866	3.8958e-08	-1.08667	down
MD05G1355300	31.8624	30.0574	33.4559	13.0305	14.5276	17.0696	1.08451e-09	-1.02829	down
MD05G1356900	10.5868	11.8336	9.41102	0.603739	0.687837	1.20929	2.99466e-40	-3.61235	down
MD05G1358700	2.38556	2.61434	2.60419	1.14432	0.556501	0.442842	0.00458129	-1.74005	down
MD06G1003200	11.9898	5.95486	10.3572	1.00274	3.23958	0.656907	9.09987e-05	-2.62114	down
MD06G1009800	3.99098	3.96255	4.34816	1.58249	2.02745	1.67416	1.07197e-05	-1.16861	down
MD06G1011400	7.95096	8.00812	8.25712	2.57598	2.55099	3.55301	3.7325e-09	-1.42614	down
MD06G1012200	37.9122	39.0388	44.4508	20.0586	18.3588	19.5654	1.43786e-10	-1.01671	down
MD06G1024500	3.74086	3.90148	3.57394	1.73517	1.22487	1.9309	7.24868e-07	-1.14643	down
MD06G1025300	13.6522	15.1059	13.427	5.92749	7.05734	7.20113	1.96263e-06	-1.00861	down
MD06G1034900	30.6829	29.3844	32.6105	7.39251	6.67756	6.93851	1.20947e-27	-2.08952	down
MD06G1035100	9.01932	9.84136	11.4098	1.01777	1.60536	1.03781	1.42049e-24	-2.97538	down
MD06G1041000	3.08608	3.11653	3.26689	0.947147	0.909456	1.31819	6.57485e-06	-1.52644	down
MD06G1086100	14.0351	14.6607	14.1035	6.56131	7.52392	5.80401	1.31183e-08	-1.05689	down
MD06G1103000	2.05742	2.60452	1.93915	1.07008	0.876082	0.912977	0.00107155	-1.15839	down
MD06G1105900	2.35836	3.11459	2.94881	1.11492	1.07284	0.774972	1.82252e-07	-1.45365	down
MD06G1112000	9.43328	8.67581	9.95542	2.84197	2.47618	2.42424	4.7006e-16	-1.79709	down
MD06G1112300	13.8333	16.7317	19.1788	1.29546	1.79465	1.94602	1.18261e-31	-3.24489	down
MD06G1118000	3.71508	3.97293	4.04492	1.51525	1.27674	1.8044	6.04232e-08	-1.29228	down
MD06G1126900	0.798592	0.674393	0.648306	0.126366	0.177694	0.113673	0.00125503	-2.18608	down
MD06G1128200	8.90781	8.15344	9.47241	1.86696	1.84355	1.96361	5.07252e-22	-2.17364	down
MD06G1139200	18.7296	15.3079	15.5777	5.93093	8.11082	6.36948	4.35725e-09	-1.25618	down
MD06G1142300	7.21359	7.26111	7.22055	1.77159	1.46636	1.38876	1.24844e-26	-2.1447	down
MD06G1166400	10.6905	11.6	13.6672	3.79132	4.04483	4.17065	2.34535e-19	-1.49667	down
MD06G1166900	0.771935	0.891414	1.01821	0.221973	0.46219	0.274634	0.000754823	-1.42124	down
MD06G1170000	1.86682	2.24574	1.5129	0.639689	0.956682	0.919534	0.00565579	-1.10721	down
MD06G1170700	1.75469	2.46765	1.66115	0.901307	0.751426	1.13144	0.00153412	-1.00845	down
MD06G1187400	6.71251	7.02069	7.54258	2.20395	1.30064	1.42142	1.13501e-11	-2.05821	down
MD06G1189400	5.56787	5.76159	6.24173	1.3696	2.29452	2.31873	3.80376e-09	-1.49691	down
MD06G1191800	3.88005	2.81341	3.00582	1.0964	1.22025	0.932885	7.23874e-06	-1.52324	down
MD06G1198900	6.34111	6.9159	7.10027	1.9106	2.87477	4.03716	0.000633858	-1.15947	down
MD06G1201200	1.81622	1.93491	2.54335	1.15992	0.995334	0.831057	0.00377807	-1.03942	down
MD06G1201600	14.9212	13.395	12.4787	3.21525	3.51835	2.93481	2.68963e-39	-2.07094	down
MD06G1204700	2.49728	1.62967	1.08085	0.69391	0.286807	0.503312	0.00240562	-1.45206	down
MD06G1209900	2.76713	2.85657	2.69067	0.983044	1.28824	1.47162	0.00429082	-1.0971	down
MD06G1212400	7.01899	9.16134	9.44841	3.69007	3.4192	5.19271	3.2902e-05	-1.00937	down
MD06G1214400	6.29412	6.5737	7.41838	3.83592	2.93325	1.22228	1.00439e-05	-1.22037	down
MD06G1214800	1.31132	0.816641	0.915189	0.361202	0.472704	0.229258	0.00156243	-1.43616	down
MD06G1226800	8.24371	7.81503	7.95344	2.83643	3.09299	3.08227	1.13299e-12	-1.36295	down
MD06G1227300	11.5755	14.0048	14.0017	0.589959	0.441072	0.730142	1.05546e-70	-4.4328	down
MD07G1000800	3.19339	3.36888	3.38514	1.04479	0.979199	0.968737	7.79616e-06	-1.67179	down
MD07G1003400	2.09042	1.25566	1.64541	0.132324	0.361212	0.340557	8.76539e-08	-2.34131	down
MD07G1003600	23.2452	18.9275	22.9576	10.2769	10.5005	10.0232	1.97502e-09	-1.03151	down
MD07G1017700	0.41833	0.603216	0.572634	0.170442	0.188471	0.110087	6.49237e-05	-1.69797	down
MD07G1029000	0.783317	1.0489	0.982807	0.366831	0.448166	0.199477	0.000489366	-1.41419	down
MD07G1035300	0.678858	1.04584	0.931963	0.15963	0.186073	0.038638	2.63076e-05	-2.62942	down
MD07G1038900	1.16581	1.64552	0.923504	0.136545	0.400947	0.476136	0.000734519	-1.79971	down
MD07G1039600	24.866	26.7008	25.0746	3.0002	2.59732	2.81516	3.18645e-84	-3.1296	down
MD07G1049400	4.06396	4.11079	4.31209	1.79563	2.0139	1.67575	2.72253e-05	-1.13712	down
MD07G1052200	0.468847	0.309724	0.295499	0.092925	0.089841	0.049121	0.000863041	-2.11564	down
MD07G1055700	1.73104	2.06548	4.25112	0.909822	0.87436	0.737027	0.00228575	-1.49879	down
MD07G1057200	7.81703	4.45961	6.44684	2.18434	2.84267	2.16897	1.02636e-09	-1.18681	down
MD07G1075600	1.70105	1.99221	2.36114	0.61963	0.906391	0.657854	0.00030697	-1.38473	down
MD07G1102800	0.743879	0.678574	1.11086	0.351009	0.296291	0.53319	0.00445731	-1.21028	down
MD07G1111500	1.58804	1.99788	2.54045	1.09822	0.797298	0.499091	0.000856218	-1.22965	down
MD07G1120700	1.48919	1.58688	2.04617	0.607155	0.778763	0.976433	0.00247111	-1.04234	down
MD07G1130000	11.2986	12.5593	12.4041	5.55934	5.32409	6.24501	1.37361e-09	-1.03238	down
MD07G1133600	5.41188	3.33739	5.35424	0.830642	1.04504	1.63097	1.89726e-07	-2.03772	down
MD07G1171600	1.87937	2.07483	1.81206	0.948298	0.920543	0.774984	0.00484378	-1.053	down
MD07G1173100	1.53656	1.1205	1.12868	0.743738	0.551169	0.502407	0.00472463	-1.02216	down
MD07G1192000	4.25878	4.46573	5.33097	1.90984	1.64064	1.40667	3.31608e-06	-1.34933	down
MD07G1192500	5.04895	5.49769	5.49036	1.33162	0.938699	0.832947	1.5706e-16	-2.30046	down
MD07G1194500	6.49364	4.87733	6.47799	3.20596	1.95759	1.03489	0.00306512	-1.45855	down
MD07G1205300	7.30464	7.98926	8.39604	3.72517	3.72382	3.91567	2.24831e-07	-1.07915	down
MD07G1206200	1.26246	1.95785	1.22122	0.483476	0.805366	0.24561	0.00316807	-1.35236	down
MD07G1210800	17.5064	16.3548	20.9378	8.68969	9.00307	8.14383	5.25818e-05	-1.03441	down
MD07G1215900	44.6477	45.8963	44.2297	19.0652	17.7783	18.3565	4.35432e-22	-1.18317	down
MD07G1216200	3.5621	3.78849	2.57622	1.21708	1.40625	1.11544	3.71016e-06	-1.29922	down
MD07G1222400	24.2955	24.4368	22.4259	11.1079	10.054	8.86963	5.02198e-22	-1.1937	down
MD07G1222600	0.901246	1.28855	1.10351	0.183884	0.219836	0.153922	4.42743e-05	-2.39999	down
MD07G1229200	3.11164	3.15231	3.39209	1.10787	1.2088	1.16835	2.85174e-06	-1.41474	down
MD07G1233300	27.5693	27.3316	28.8709	10.2084	11.495	13.4938	7.93473e-10	-1.19973	down
MD07G1240700	50.2791	49.6546	52.411	23.0258	21.826	24.1186	3.79914e-17	-1.09583	down
MD07G1248700	11.3636	12.9636	14.6949	4.72718	4.19434	4.01929	6.54918e-10	-1.53897	down
MD07G1263200	3.81357	2.99872	3.15997	1.06707	1.37586	1.78734	0.00763971	-1.17366	down
MD07G1265200	5.41758	4.6369	5.29668	1.55276	1.89105	1.88744	1.73466e-09	-1.46981	down
MD07G1266500	5.84189	5.19237	5.10585	2.40619	2.60753	2.3428	2.25465e-05	-1.08475	down
MD07G1270700	2.94549	2.14657	2.43908	0.766121	0.863369	1.10271	0.000443563	-1.29224	down
MD07G1275300	0.807555	0.899322	0.793223	0.330687	0.296125	0.31505	0.00794198	-1.30272	down
MD07G1282800	4.41725	4.28977	4.89876	0.407381	0.511065	0.701842	5.08278e-16	-3.00678	down
MD07G1287700	1.31184	1.43224	1.18423	0.546341	0.45254	0.404545	0.000824847	-1.35338	down
MD07G1291100	15.7133	12.23	11.6968	5.56835	6.51368	7.7388	5.4191e-06	-1.00659	down
MD07G1295200	3.09824	3.84167	2.639	1.31468	1.45552	1.34057	0.00013634	-1.16529	down
MD07G1297100	7.18565	6.57501	9.2064	2.8821	3.6505	3.17421	2.17138e-06	-1.19134	down
MD07G1299200	15.4415	14.5705	14.2181	6.03207	7.16152	7.24599	1.4715e-05	-1.06355	down
MD07G1305300	7.10301	5.84949	5.14933	1.49572	2.31276	1.48761	6.04692e-08	-1.71913	down
MD07G1306000	1.59779	1.80783	1.28733	0.80561	0.351733	0.582014	0.000166946	-1.38453	down
MD07G1306200	0.744154	0.735106	0.815979	0.440132	0.313732	0.295468	0.00634881	-1.00092	down
MD08G1005500	64.8851	67.8886	68.0542	16.4302	15.706	16.2687	8.65996e-67	-2.00406	down
MD08G1006000	31.6099	32.3576	31.4348	13.8013	11.6065	13.6389	4.65835e-21	-1.2417	down
MD08G1010700	14.7266	14.2742	14.5431	5.96103	5.4566	6.48505	5.93127e-17	-1.23327	down
MD08G1010800	0.402736	0.27866	0.231159	0.08472	0.147676	0.062534	0.00869089	-1.54384	down
MD08G1013300	0.974507	1.17173	0.976888	0.426336	0.479224	0.522076	0.00252583	-1.06656	down
MD08G1017600	0.524088	0.531271	0.417253	0.04405	0.130694	0.09019	7.48949e-06	-2.34915	down
MD08G1021300	6.89872	6.02274	7.60098	2.03746	2.71626	1.96507	1.14968e-09	-1.55646	down
MD08G1021600	57.9614	59.0934	62.521	25.8169	25.4464	25.3108	8.06868e-22	-1.18091	down
MD08G1023700	9.22154	9.1813	9.07405	2.02891	2.03124	3.23496	2.64317e-23	-1.86188	down
MD08G1024400	1.22544	1.56586	1.24362	0.38424	0.321344	0.459664	0.00192801	-1.70675	down
MD08G1026300	1.42148	1.75127	2.21546	0.681575	0.729993	0.48421	3.17243e-05	-1.45637	down
MD08G1027000	3.93882	3.92095	4.33434	0.646142	0.782955	0.66276	1.01272e-14	-2.48435	down
MD08G1029500	37.3343	38.5489	41.6042	5.89526	5.96352	7.20268	1.98519e-60	-2.57312	down
MD08G1029600	4.23863	4.5372	3.93268	0.842509	0.704945	0.713849	1.16079e-14	-2.42466	down
MD08G1033000	2.48429	3.12573	2.95989	1.38076	0.796166	1.54718	0.000334901	-1.1446	down
MD08G1039800	0.818324	0.884799	0.693025	0.163624	0.229829	0.154671	0.000341473	-2.05234	down
MD08G1043700	12.6611	12.5137	13.6873	4.65786	5.58661	4.71095	8.82046e-12	-1.32625	down
MD08G1056100	6.73428	7.25153	6.94548	1.68027	1.80504	1.76157	7.7554e-11	-1.93405	down
MD08G1057100	4.06262	4.73433	4.08831	2.15985	1.80497	2.08381	2.94715e-06	-1.02002	down
MD08G1062400	185.594	188.539	231.587	56.3798	65.4892	74.4191	5.90283e-19	-1.57607	down
MD08G1062900	5.96876	6.69854	7.1154	2.35673	3.31221	3.73617	0.00279768	-1.0185	down
MD08G1075000	1.81043	1.87349	1.97068	0.830745	0.727685	0.712323	0.00650965	-1.25347	down
MD08G1075400	1.13329	1.61626	1.33178	0.852454	0.289799	0.561988	0.00739278	-1.20975	down
MD08G1086300	19.5554	22.0599	20.0705	4.47904	2.18216	5.24559	5.62388e-33	-2.32594	down
MD08G1092600	53.3937	54.932	55.9803	13.3081	9.28968	14.0275	6.0336e-56	-2.1173	down
MD08G1095300	2.42385	2.97675	2.58289	0.617383	0.710997	0.603188	1.04823e-11	-1.98829	down
MD08G1102600	3.22417	3.49376	2.68281	0.531544	0.735269	0.570012	8.26509e-09	-2.28634	down
MD08G1104000	22.9004	22.9274	25.2592	10.2688	10.6085	12.1798	1.08751e-08	-1.05545	down
MD08G1106600	1.19791	0.898536	1.066	0.21134	0.106851	0	2.65487e-09	-3.17169	down
MD08G1109800	2.06343	2.29095	2.10962	0.804681	0.959004	0.320976	0.000289034	-1.55815	down
MD08G1111200	0.391137	0.623923	0.537301	0.052094	0.056539	0.368246	0.000200038	-3.24841	down
MD08G1114100	13.378	13.287	10.2091	5.06958	4.10093	4.40175	1.2103e-08	-1.39371	down
MD08G1123900	4.32859	5.08827	5.70945	1.67814	0.92623	1.84041	1.20422e-08	-1.69458	down
MD08G1127900	5.61475	5.0265	4.81397	1.21426	1.03322	0.670579	2.11715e-14	-2.34693	down
MD08G1145500	11.4427	10.5162	11.4775	4.41654	4.85054	4.66791	5.44025e-09	-1.1435	down
MD08G1161000	4.08424	4.04398	3.62336	1.4749	1.5267	1.33304	1.55707e-11	-1.38557	down
MD08G1172400	2.74238	2.95633	2.81708	1.23813	0.829675	1.18624	3.94933e-08	-1.33676	down
MD08G1177200	2.38227	1.48071	1.48415	0.546965	0.532482	0.55915	0.000121559	-1.57066	down
MD08G1183000	2.10674	2.64672	1.38509	0.577735	0.368162	0.197425	9.42558e-05	-2.17432	down
MD08G1185500	5.68668	6.24985	7.07996	2.35289	2.37175	1.92966	1.11701e-10	-1.46295	down
MD08G1188500	4.49185	3.74781	5.37974	1.95722	1.57021	1.71028	2.79623e-06	-1.32389	down
MD08G1189800	3.73623	4.79381	4.52497	1.47206	1.50035	2.15044	2.67023e-05	-1.26576	down
MD08G1191400	28.3313	29.2866	29.3033	11.6729	11.4556	10.9245	5.07153e-25	-1.30427	down
MD08G1196300	7.79787	7.14471	9.763	2.07179	2.28278	3.517	2.70586e-09	-1.59463	down
MD08G1198000	0.395646	0.361345	0.319882	0.104462	0.073176	0.091099	5.19142e-05	-1.8246	down
MD08G1202900	0.822009	0.701105	0.469224	0.112102	0.19558	0.207517	0.000241887	-1.80644	down
MD08G1209800	6.93087	6.42699	6.03286	2.28574	2.9511	2.71138	5.32982e-08	-1.23517	down
MD08G1210400	1.85815	2.13603	1.84232	0.7675	0.961595	0.725105	3.20477e-05	-1.19446	down
MD08G1211100	10.414	10.8125	11.378	2.97874	2.3907	3.18888	1.74888e-22	-1.87854	down
MD08G1213400	2.61687	2.24337	2.27773	0.421818	0.664205	0.431314	0.00166004	-2.15727	down
MD08G1216500	6.13028	8.13981	8.70762	0.253106	0.072095	0.24868	9.22861e-38	-5.1809	down
MD08G1218200	18.7034	17.2046	18.7131	4.64621	5.07998	5.18143	1.37862e-32	-1.82356	down
MD08G1219100	6.96779	6.07951	4.97842	1.03337	1.12422	1.54154	2.47869e-15	-2.23239	down
MD08G1221800	1.1659	0.826165	0.947211	0.167953	0.241762	0.190512	1.86537e-07	-2.20334	down
MD08G1241000	2.51869	2.68517	2.68245	0.343616	0.630413	0.261983	9.36589e-10	-2.49236	down
MD09G1009800	2.41993	3.30498	2.88124	1.54404	1.16161	1.38033	0.000319845	-1.02456	down
MD09G1010500	4.03381	3.89134	3.2349	1.42003	1.55804	1.33946	0.00011221	-1.31461	down
MD09G1014400	13.2508	13.5284	11.9478	5.98858	6.43107	5.63831	1.30619e-11	-1.02646	down
MD09G1032900	1.86764	1.74047	1.57032	0.519485	0.35381	0.349879	0.000519068	-1.75755	down
MD09G1040700	1.28636	1.79178	1.39243	0.725521	0.562946	0.732783	0.0051691	-1.09434	down
MD09G1049500	6.48441	6.4204	5.8538	2.68205	2.11078	2.07203	1.93781e-10	-1.42839	down
MD09G1053700	0.873812	0.911495	0.935941	0.03153	0.124207	0.22805	3.93447e-06	-2.68337	down
MD09G1055200	2.34588	3.49029	3.41186	0.220676	0.138851	0.251584	8.96473e-13	-3.82075	down
MD09G1059700	1.78092	1.69822	1.94368	0.646895	0.357982	0.94912	0.000429175	-1.41239	down
MD09G1059900	4.83869	2.93515	4.32232	1.48891	1.55563	1.48483	0.00469868	-1.35729	down
MD09G1060100	3.43841	3.16418	3.73322	1.58369	1.54966	1.35073	0.000577798	-1.14744	down
MD09G1061000	4.04964	4.30493	3.75112	0.830019	1.35651	1.2397	2.79768e-15	-1.89034	down
MD09G1073300	10.2947	9.42481	12.4064	3.86144	3.55559	4.11636	3.32714e-13	-1.43803	down
MD09G1074600	103.222	71.2219	69.2399	32.5416	39.7273	36.7995	0.000615794	-1.1006	down
MD09G1078300	9.43702	8.81276	10.0402	4.50244	2.5396	5.04316	5.36271e-05	-1.17797	down
MD09G1084600	17.0057	15.7326	13.4101	4.16788	3.8247	4.86077	1.74716e-14	-1.71604	down
MD09G1092200	0.584477	0.566812	0.7903	0.109615	0.072699	0	5.07803e-07	-3.26013	down
MD09G1092700	1.80414	2.02453	2.17994	0.679211	0.658391	0.88559	5.50797e-05	-1.37658	down
MD09G1097000	7.21091	12.192	9.8422	3.85054	4.61597	5.18076	0.00567591	-1.03964	down
MD09G1102600	38.591	39.5031	41.0541	12.4797	12.3192	12.6538	1.89445e-33	-1.62065	down
MD09G1102800	2.20929	2.58656	2.54742	0.940976	1.09043	1.13341	0.000161238	-1.16154	down
MD09G1110300	3.50291	4.02129	3.35074	0.54931	0.385092	0.523467	4.63675e-15	-2.81718	down
MD09G1112500	9.0521	10.1579	10.2967	4.18865	3.6186	4.58077	7.09976e-08	-1.1992	down
MD09G1112800	2.62186	2.73637	2.69351	1.26999	0.957082	1.16458	7.31584e-05	-1.20065	down
MD09G1113100	10.1772	8.9393	9.50395	4.21415	4.60899	4.75021	4.14829e-07	-1.01449	down
MD09G1113900	9.03325	9.20363	8.36059	3.719	3.84999	4.3777	5.68653e-09	-1.10556	down
MD09G1114800	73.2077	72.3355	76.3167	32.871	34.2809	38.2265	5.18933e-17	-1.02536	down
MD09G1119200	2.13263	2.01883	1.72587	0.802608	0.670105	0.692141	0.000385043	-1.37156	down
MD09G1133200	8.58896	8.59595	10.6101	3.05572	4.39755	3.87452	5.83039e-06	-1.23818	down
MD09G1140300	34.4156	36.3502	38.3462	13.2748	14.0288	15.1364	1.29403e-20	-1.31321	down
MD09G1141100	4.46541	4.07278	5.26661	1.62491	1.79297	1.24682	1.0926e-07	-1.50801	down
MD09G1141200	3.28897	3.32903	3.66684	0	0	0	1.77574e-49	#NAME?	down
MD09G1141800	13.3205	13.2834	9.8468	2.99536	3.23509	5.09771	6.51043e-08	-1.70682	down
MD09G1143700	5.37589	5.16626	3.95775	0.638714	1.97302	1.14322	7.11272e-09	-1.87247	down
MD09G1144100	1.16682	1.22947	1.40747	0.465698	0.268876	0.470185	0.0027343	-1.56623	down
MD09G1155200	4.79286	4.16775	5.89792	1.87046	2.68335	1.91957	6.69405e-05	-1.12463	down
MD09G1157000	0.332723	0.330661	0.292784	0.151132	0.074408	0.087594	0.00718143	-1.51883	down
MD09G1157500	3.60668	2.52951	3.08475	0.8925	1.51407	1.1737	0.000260848	-1.30958	down
MD09G1157900	0.899518	0.598916	0.54462	0.041184	0.065417	0.167977	3.04441e-07	-2.77897	down
MD09G1158600	0.484908	0.507397	0.466488	0.09737	0.135418	0.137636	0.000778617	-1.89106	down
MD09G1161300	1.78197	1.26299	1.55105	0.397068	0.522276	0.181683	7.38555e-07	-1.98432	down
MD09G1168200	12.7171	11.3761	20.9966	2.23267	1.66827	3.31076	1.0771e-09	-1.9902	down
MD09G1168300	21.1177	24.0935	23.2427	6.898	6.69295	5.96786	5.00192e-33	-1.68459	down
MD09G1181200	46.0197	46.9645	45.021	15.9705	15.8362	13.6822	2.82679e-35	-1.55267	down
MD09G1181900	3.34203	2.56692	3.33949	1.19994	1.3735	1.6062	0.000952237	-1.08361	down
MD09G1183000	2.56522	2.84864	3.02826	0.991495	0.798435	0.875987	6.32749e-07	-1.60502	down
MD09G1185600	10.3625	11.6499	10.5661	4.4361	3.41826	4.60569	1.03339e-10	-1.33596	down
MD09G1202300	50.6381	49.9556	51.8916	22.8975	20.6638	21.4604	1.29804e-21	-1.17838	down
MD09G1206700	4.10585	5.38912	5.59394	1.17203	1.06133	1.36758	3.37278e-08	-1.99872	down
MD09G1208000	10.6355	11.5508	11.5862	5.32478	4.08082	5.35262	2.35546e-08	-1.14471	down
MD09G1221600	5.8404	5.80053	5.85181	1.52079	1.59579	2.15146	2.08067e-10	-1.66764	down
MD09G1255400	1.71154	1.43638	1.56748	0.662983	0.826076	0.454996	0.00465677	-1.2283	down
MD09G1255700	426.414	406.839	485.168	71.6274	64.1429	83.0606	1.73298e-72	-2.54229	down
MD09G1258400	2.56213	1.69	1.7823	0.659508	0.539197	0.192195	0.000918645	-2.03637	down
MD09G1261900	4.14901	4.16132	4.68936	1.80043	1.61338	1.56813	1.37968e-06	-1.33208	down
MD09G1263000	4.59725	5.07719	6.12049	2.35232	1.83013	3.34776	0.00124093	-1.01896	down
MD09G1272400	3.52279	6.30479	4.68764	1.82399	2.7437	1.65	0.00775625	-1.55896	down
MD09G1272800	5.42117	6.35935	2.59901	1.50015	0.413775	2.25324	0.00911097	-1.46508	down
MD10G1002500	18.3728	20.7066	21.6482	9.59113	7.96323	8.51364	8.7275e-19	-1.16862	down
MD10G1024000	10.1041	7.35384	10.8927	2.14122	4.40936	4.15402	8.34657e-05	-1.35075	down
MD10G1044500	0.953135	0.7364	1.08205	0.280581	0.088027	0.099688	1.58421e-05	-2.40867	down
MD10G1049900	2.31581	2.60954	2.2085	1.30611	1.09042	0.799942	0.000464785	-1.10091	down
MD10G1055700	24.6933	25.5268	26.2911	13.3352	13.9965	12.8964	1.07057e-11	-1.0824	down
MD10G1071200	19.1234	20.4913	22.9938	9.53005	9.42911	8.33194	3.36296e-11	-1.14792	down
MD10G1078000	1.00773	1.07038	1.36517	0.287569	0.339256	0.523422	0.00717393	-1.49083	down
MD10G1079700	12.0699	12.8134	12.9307	3.68399	4.1175	3.95371	1.02547e-19	-1.63352	down
MD10G1088400	0.353829	0.225263	0.163265	0.078295	0.141962	0.099008	0.00304225	-1.33961	down
MD10G1097200	22.5552	21.3908	23.1199	6.64356	7.86593	8.91642	1.3703e-23	-1.46043	down
MD10G1097500	3.91871	2.88488	3.25031	1.12202	1.3617	1.10172	4.84439e-06	-1.45464	down
MD10G1111000	1.18717	1.47893	1.15449	0.455961	0.173289	0.572099	0.000549361	-1.60592	down
MD10G1115100	15.0014	13.8974	15.2465	8.38837	2.81285	8.68958	0.000733301	-1.10362	down
MD10G1120200	2.27325	3.0933	2.97054	0.776008	0.561457	1.31967	1.57145e-07	-1.54197	down
MD10G1121500	25.4312	27.9086	24.5929	10.9104	11.1345	12.5522	2.99727e-08	-1.12114	down
MD10G1122400	11.6575	12.1944	12.178	3.41075	2.75886	2.88445	1.41806e-28	-1.93357	down
MD10G1124700	0.751541	1.06715	1.04399	0.370168	0.354138	0.297833	0.00837334	-1.42551	down
MD10G1125200	8.81121	7.75073	9.91466	2.55166	2.56472	3.11094	6.78255e-12	-1.63497	down
MD10G1138400	33.0666	36.6242	36.6958	14.8059	13.8804	13.8119	3.29256e-21	-1.27428	down
MD10G1139200	1.41522	1.06261	1.58938	0.394853	0.540537	0.445508	0.000621519	-1.48555	down
MD10G1156100	2.68026	3.03728	2.45255	0.514145	0.44715	0.759915	2.90976e-14	-2.15687	down
MD10G1158100	4.03854	3.87139	3.42034	1.16972	2.03144	1.23969	3.63897e-06	-1.29693	down
MD10G1166300	6.436	6.86271	7.17903	0.672375	1.10754	1.36409	5.02198e-22	-2.64969	down
MD10G1171100	0.993729	0.878425	1.04293	0.1809	0.317146	0.158074	0.000492397	-2.044	down
MD10G1178300	1.52777	2.09182	1.87926	0.855964	0.998366	0.799778	0.00413414	-1.0769	down
MD10G1186400	4.98965	4.9916	5.83387	1.44316	0.891414	1.26509	3.14654e-14	-2.08142	down
MD10G1187000	15.5601	16.5811	16.4447	6.71713	7.68116	8.32656	8.38552e-09	-1.04676	down
MD10G1192500	5.40578	5.78736	5.62944	2.79312	2.32265	2.75464	5.43092e-06	-1.04557	down
MD10G1216700	3.6718	3.72164	4.28367	1.94228	1.64385	1.892	0.000537588	-1.04264	down
MD10G1217000	8.74905	9.83561	9.19455	3.46489	3.36528	3.20855	1.52193e-11	-1.41886	down
MD10G1224200	1.1055	1.30682	1.43701	0.564431	0.555586	0.47534	0.00113136	-1.18072	down
MD10G1227800	98.4691	98.8423	104.3	19.7166	17.8596	21.0719	5.91179e-81	-2.31916	down
MD10G1232600	0.874785	1.54874	1.36398	0.17432	0.041799	0.387656	1.27915e-05	-2.54561	down
MD10G1238700	2.90966	3.42287	3.20474	1.22906	1.93315	1.38445	0.00438043	-1.00367	down
MD10G1239000	2.77305	2.26472	2.18861	0.87655	0.828798	0.955107	1.37151e-06	-1.38723	down
MD10G1260700	5.57358	3.82401	4.84495	2.8991	2.42241	0.847214	0.00962637	-1.14667	down
MD10G1269300	3.43647	3.04356	2.93959	1.01077	0.8441	0.777131	3.99368e-07	-1.77246	down
MD10G1271000	34.3384	36.218	38.8868	10.6589	11.1076	11.4954	9.4337e-29	-1.67218	down
MD10G1273700	1.55333	1.83867	2.55039	0.546921	0.865696	0.594965	0.000519051	-1.50727	down
MD10G1276400	6.92464	8.60428	8.70082	3.1737	2.80469	2.98402	3.1809e-06	-1.37579	down
MD10G1278000	0.443612	0.447962	0.441469	0.064854	0.091779	0.080288	0.000582489	-2.28983	down
MD10G1289200	9.15876	9.04208	9.66434	4.54919	4.11599	3.94502	2.38733e-07	-1.09412	down
MD10G1289700	38.9132	39.615	44.2094	16.7812	16.5436	16.8892	2.83857e-14	-1.23975	down
MD10G1292100	3.13251	3.467	3.54921	0	1.89181	1.75614	0.00569622	-1.42043	down
MD10G1292200	1.10917	1.06484	1.23352	0.087108	0.095064	0.474984	0.000925039	-2.21745	down
MD10G1293100	8.58471	9.02161	7.50067	3.16883	3.48604	3.966	1.31269e-07	-1.19211	down
MD10G1294500	0.809087	0.689375	0.513484	0.249562	0.271615	0.395329	0.00473829	-1.08479	down
MD10G1300000	1.90113	1.53097	2.0036	0.875194	0.410251	0.562739	6.46472e-05	-1.49967	down
MD10G1300700	2.69667	2.80245	3.37607	0.730581	1.2846	1.22684	0.000552413	-1.39277	down
MD10G1306300	5.0301	4.27339	3.34455	1.22147	1.33382	1.20646	2.74911e-08	-1.64769	down
MD10G1308700	1.34898	1.76505	1.1688	0.478662	0.499578	0.49701	1.22355e-05	-1.48023	down
MD10G1309900	7.51754	6.86084	7.18782	1.83286	1.58526	2.39238	8.18963e-18	-1.84638	down
MD10G1310200	1.68005	1.99248	1.06296	0.489934	0.371758	0.411251	9.18598e-05	-1.9526	down
MD10G1310500	3.36509	4.8375	3.34969	1.32106	0.947748	0.993182	4.84501e-09	-1.68636	down
MD10G1310600	29.6227	29.2528	30.1479	10.9742	10.214	12.3569	2.54408e-22	-1.35965	down
MD10G1311800	0.552767	0.692762	0.444338	0.117093	0.15273	0.191024	0.000390848	-1.82312	down
MD10G1311900	8.57639	8.68403	11.4669	3.94058	3.72213	4.507	1.80978e-06	-1.18735	down
MD10G1315300	7.90104	5.87054	6.59437	2.61705	3.42381	2.87372	0.00083921	-1.13324	down
MD10G1319300	0.534137	0.449112	0.381912	0.116698	0.170706	0.226924	0.00263774	-1.31766	down
MD10G1320600	2.0034	1.85015	1.192	0.615723	0.959942	0.564849	0.00316568	-1.20312	down
MD10G1326500	40.0664	38.5542	39.3329	11.4126	12.8485	13.2887	9.3878e-32	-1.51944	down
MD10G1329000	1.41064	1.27191	1.00964	0.407342	0.399954	0.477638	0.000591709	-1.45073	down
MD10G1330600	290.963	306.854	312.691	46.2816	45.2434	53.2617	4.49544e-106	-2.60378	down
MD10G1342500	0.571356	0.617492	0.752255	0.199527	0.146235	0.253195	0.00295872	-1.6486	down
MD11G1006000	18.7706	9.71533	17.171	2.58086	1.61707	1.5438	1.81978e-10	-2.67984	down
MD11G1007900	1.8478	1.90376	2.29047	1.43278	0.228142	0.104706	0.00626798	-1.70949	down
MD11G1010000	9.16856	7.43051	7.642	3.53481	2.99603	3.45339	6.73726e-08	-1.22827	down
MD11G1022600	1.07808	1.43151	1.00463	0.541007	0.649572	0.218968	0.00940115	-1.15243	down
MD11G1027000	1.51559	1.3166	1.6279	0.410436	0.836198	0.310411	0.000888327	-1.45631	down
MD11G1055700	1.21878	1.56979	1.664	0.511527	0.665871	0.604602	0.00206001	-1.26411	down
MD11G1060600	1.90716	1.41047	1.31039	0.558587	0.415411	0.493788	2.46299e-05	-1.5902	down
MD11G1062700	5.2777	5.68675	4.78755	0.788936	0.696282	0.656229	1.95218e-22	-2.82119	down
MD11G1078900	0.476965	0.54119	0.522821	0.052505	0	0.079043	1.33342e-07	-3.51595	down
MD11G1093800	1.53115	1.72775	1.74387	0	0.054334	0.067203	2.75111e-11	-4.93402	down
MD11G1109400	159.616	144.247	186.014	65.755	70.437	86.3358	1.62716e-09	-1.08962	down
MD11G1143500	10.7587	11.9859	13.3713	5.12362	4.56059	7.49021	0.00420342	-1.01356	down
MD11G1149100	5.32238	6.52378	6.0129	2.22569	2.95986	3.07772	0.00145192	-1.05605	down
MD11G1155900	3.16917	2.74622	2.23439	0.538941	0.348598	0.12464	3.0863e-11	-2.84806	down
MD11G1156000	5.64449	5.40118	5.87694	1.8461	1.70987	2.50054	6.98552e-06	-1.35249	down
MD11G1156200	11.3762	11.3702	11.4516	5.39523	4.4736	4.41505	6.47188e-13	-1.21098	down
MD11G1159000	1.91388	2.36028	2.29165	1.32197	0.78613	0.971921	1.32255e-05	-1.02596	down
MD11G1161200	1.27195	1.57136	1.28212	0.428544	0.415081	0.004685	0.000241887	-2.16684	down
MD11G1173100	2.4847	2.51868	2.2589	1.10514	1.15897	1.19441	2.90818e-05	-1.01457	down
MD11G1173900	3.70111	4.29163	3.3994	1.18945	1.23981	1.49372	3.96078e-09	-1.49054	down
MD11G1176900	24.5416	22.0862	23.1562	11.0766	9.65696	12.0198	6.27759e-11	-1.04335	down
MD11G1182500	6.20096	5.76299	5.75289	1.50319	1.53921	1.91217	2.08482e-15	-1.78788	down
MD11G1200000	5.79295	5.43362	4.76252	1.22717	1.67571	1.34592	1.05466e-07	-1.84148	down
MD11G1200900	0.752824	0.744859	0.649676	0.314324	0.165439	0.177654	0.000156174	-1.63645	down
MD11G1203600	2.93062	2.21858	2.33946	1.05506	0.930469	1.2011	2.3313e-07	-1.15559	down
MD11G1206000	0.723535	1.05239	0.804963	0.434181	0.429836	0.258854	0.00290302	-1.10336	down
MD11G1210800	1.81223	1.614	1.58822	0.605357	0.896636	0.551807	0.00290655	-1.23113	down
MD11G1224800	1.89809	2.18344	2.09438	0.744055	0.885904	1.19033	0.0043929	-1.07104	down
MD11G1228200	3.45084	2.74434	3.89557	1.45163	1.07013	2.02654	0.0055025	-1.09819	down
MD11G1230400	2.6393	2.42211	2.65305	0.448144	0.399307	0.416935	1.16913e-15	-2.54758	down
MD11G1230700	1.08334	1.11885	0.960352	0.520893	0.366209	0.273957	0.00167734	-1.38349	down
MD11G1235800	1.0881	1.38319	1.34654	0.322231	0.3129	0.318621	9.05254e-07	-1.94321	down
MD11G1236100	0.653367	1.03509	0.929258	0.310809	0.412958	0.204639	0.00153061	-1.4316	down
MD11G1258100	5.19736	6.01117	7.09512	2.5693	2.87837	2.90011	0.000476571	-1.19924	down
MD11G1262000	1.10557	1.08731	2.09101	0.390514	0.270334	0.384318	0.00430534	-1.97774	down
MD11G1268700	1.78193	1.68345	1.64301	0.24026	0.328359	0.4385	3.9037e-07	-2.28782	down
MD11G1273500	9.71417	10.5935	13.0248	3.48468	3.78525	2.78281	6.60075e-14	-1.66705	down
MD11G1273700	2.98091	1.9111	2.90249	0.325047	0.840137	0.747896	3.39951e-05	-1.95153	down
MD11G1278900	0.595819	0.593162	0.525658	0.30424	0.227176	0.026155	0.00447959	-1.55898	down
MD11G1284300	0.694439	0.681957	0.669096	0.021008	0.017759	0.019439	6.51203e-14	-4.58042	down
MD11G1286200	3.06571	3.95023	4.167	0.273754	0.882547	0.602832	8.01869e-13	-2.58748	down
MD11G1304200	1.65025	1.43137	1.42502	0.343919	0.444099	0.274341	4.32092e-07	-1.98957	down
MD11G1310900	5.68525	6.43193	6.76198	2.25254	1.50738	2.13406	8.90957e-07	-1.63306	down
MD11G1313800	21.1558	20.6304	22.3882	6.18999	6.64725	13.1368	9.4413e-11	-1.29593	down
MD12G1000200	2.22653	2.5761	2.60025	0.692992	1.10405	0.518576	1.22338e-05	-1.60457	down
MD12G1003600	6.28376	8.44944	6.74071	1.88366	2.16407	2.89125	5.28493e-11	-1.57014	down
MD12G1006400	2.69652	2.68508	2.51778	0.878426	0.88358	1.18397	0.000343564	-1.36556	down
MD12G1009300	3.63459	4.23907	4.03755	1.94317	1.69204	1.69413	1.89726e-07	-1.18397	down
MD12G1015700	0.391325	0.817726	0.524831	0.074967	0.062679	0	1.0036e-06	-3.21452	down
MD12G1023000	5.20645	3.90907	5.39419	2.78366	2.28113	2.32377	0.00497141	-1.21552	down
MD12G1024300	4.35009	3.69983	3.49534	1.79167	0.924508	2.45155	0.000207999	-1.10163	down
MD12G1028200	0.875173	1.23299	1.59109	0.347883	0.2628	0.421918	4.90522e-08	-1.82577	down
MD12G1034900	6.48683	6.7328	8.9113	2.78015	4.31707	3.10209	2.44389e-05	-1.08339	down
MD12G1036700	4.00705	4.41499	3.22917	0.640615	0.484811	1.13108	2.35454e-06	-2.29273	down
MD12G1037600	2.70961	2.80336	3.44403	0.825919	0.716441	0.933827	3.29044e-09	-1.79437	down
MD12G1038700	21.7038	20.2642	19.7877	6.64926	7.42727	7.22794	1.32432e-11	-1.48284	down
MD12G1040500	1.61461	1.23173	1.21074	0.380027	0.062684	0.216898	1.82252e-07	-2.49769	down
MD12G1042100	0.78211	0.802268	1.00854	0.185615	0.405382	0.25121	0.00600647	-1.54934	down
MD12G1046500	1.64339	1.10741	1.48867	0.502969	0.3972	0.662391	0.004271	-1.38168	down
MD12G1062100	1.09022	1.37787	1.47131	0.538108	0.552818	0.548112	0.00136387	-1.20647	down
MD12G1066000	2.58775	3.0506	3.11718	0.513566	0.694194	0.801842	5.50707e-09	-2.04252	down
MD12G1074600	8.50385	9.29745	9.85442	3.82241	3.95601	3.61219	7.15226e-09	-1.22771	down
MD12G1080700	4.03415	4.2107	3.4269	0.746152	0.74815	1.61343	1.23655e-13	-1.86438	down
MD12G1093900	1.47977	1.54299	1.4496	0.466644	0.645701	0.651944	0.00143055	-1.27796	down
MD12G1103500	2.61971	2.28215	2.34909	1.19775	0.828443	1.13126	0.000662113	-1.14661	down
MD12G1105100	8.65923	8.09181	7.78267	3.33708	2.32303	5.8235	7.83131e-05	-1.06082	down
MD12G1109400	44.45	44.3201	44.6907	21.7703	20.3408	18.9924	8.11536e-16	-1.07754	down
MD12G1111800	2.70064	3.00801	3.73831	1.04157	1.68486	1.25098	0.00080356	-1.18585	down
MD12G1112400	1.71219	1.18015	1.01501	0.586278	0.179122	0.379401	0.0016328	-1.67409	down
MD12G1121700	2.34335	1.91421	2.58925	0.904174	0.900576	1.0903	0.000182779	-1.18423	down
MD12G1129700	6.66058	9.01759	8.06455	3.52197	3.69739	4.04781	4.50809e-07	-1.02419	down
MD12G1136800	0.533846	0.587749	0.535149	0.175853	0.21131	0.189818	0.0015154	-1.44567	down
MD12G1162400	2.76323	2.69136	2.68901	1.26762	1.07397	1.14865	5.24569e-05	-1.13758	down
MD12G1168100	1.533	1.77224	1.91661	0.639804	0.521279	0.360399	0.00022842	-1.71025	down
MD12G1181200	7.78994	8.14014	7.74414	3.26176	3.96101	3.41079	1.14235e-08	-1.10491	down
MD12G1204300	5.27889	5.80968	4.13892	1.05547	1.99957	2.1825	1.58754e-07	-1.47799	down
MD12G1205900	20.7334	23.6381	24.3129	10.3466	10.8332	11.9231	3.41115e-08	-1.00303	down
MD12G1216800	1.12901	0.767571	0.942102	0.325062	0.320025	0.153794	0.000266384	-1.74018	down
MD12G1223300	2.73911	3.78486	3.67459	0.781484	0.421162	0.483328	3.78034e-08	-2.50356	down
MD12G1225900	17.824	14.6245	17.9767	8.14649	9.02898	6.26317	1.64507e-08	-1.0561	down
MD12G1230200	2.16609	2.5373	2.61719	0.973774	0.880254	1.11608	0.000385984	-1.13242	down
MD12G1233400	26.4316	25.2924	25.5592	13.5806	10.9587	11.8586	5.61084e-12	-1.03875	down
MD12G1243700	17.2842	16.1726	17.2654	7.52377	6.69672	7.5482	1.31121e-09	-1.17167	down
MD12G1261500	9.32971	10.1179	11.7302	3.841	3.67033	3.15279	1.30618e-07	-1.49411	down
MD13G1017000	0.450184	0.637601	0.523716	0.149922	0.140872	0.176698	7.80179e-05	-1.79601	down
MD13G1030000	3.08848	2.91835	2.35557	1.19182	0.900476	1.20685	9.76844e-05	-1.22527	down
MD13G1049400	5.69289	5.88417	7.76597	2.43707	2.88518	2.09583	1.86107e-11	-1.41351	down
MD13G1049800	3.70701	4.07836	4.11553	1.71566	1.44447	1.77338	6.56877e-08	-1.23689	down
MD13G1051300	4.03445	3.93709	4.33923	1.02512	1.86132	1.69107	0.00640779	-1.3461	down
MD13G1057300	3.21154	4.76221	4.62613	0.251281	0.253995	1.33719	4.18876e-09	-2.68785	down
MD13G1057400	3.09107	3.6473	3.97706	0.118453	0.101925	0.133402	1.75728e-51	-4.64492	down
MD13G1057800	60.2875	63.7774	69.6637	12.9094	14.1965	18.466	1.11941e-49	-2.03362	down
MD13G1058300	0.57108	0.750125	0.470385	0.118622	0.103523	0.154971	0.000703246	-2.10794	down
MD13G1068200	0.594752	0.937247	0.697153	0.432817	0.318875	0.232925	0.00936558	-1.12028	down
MD13G1079300	37.1503	38.4519	36.1281	8.58402	8.41353	7.35903	1.50336e-63	-2.14503	down
MD13G1080300	35.6794	34.0855	36.4185	3.92375	3.30991	3.84026	1.19594e-113	-3.21145	down
MD13G1080800	7.167	5.18865	7.15454	2.8431	2.19237	2.72872	3.07227e-06	-1.27929	down
MD13G1083200	5.21445	5.07843	6.26408	0.737649	0.739462	1.203	5.35948e-22	-2.47197	down
MD13G1093700	0.664646	0.871151	0.893226	0.201686	0.388292	0.184624	0.00906763	-1.54344	down
MD13G1096700	5.87107	5.45305	5.55459	2.12986	1.85317	2.25437	3.64679e-10	-1.38667	down
MD13G1097000	5.20289	4.36423	5.28135	1.52018	1.65777	1.51788	1.83446e-11	-1.60784	down
MD13G1105300	4.70443	6.29961	4.1654	1.84791	2.76388	2.32903	0.00128996	-1.07451	down
MD13G1109300	5.48795	5.75261	4.8632	1.27989	1.15887	1.83326	1.46135e-11	-1.85738	down
MD13G1109600	0.766865	1.05295	1.05883	0.361354	0.264358	0.404255	3.51146e-05	-1.43811	down
MD13G1112700	1.68283	2.20226	1.67314	0.55494	0.363552	0.666097	2.82236e-06	-1.74355	down
MD13G1113000	16.3982	17.2739	17.7304	5.56931	6.35625	5.7333	2.2812e-18	-1.49115	down
MD13G1115700	0.998603	0.919788	1.02422	0.154783	0.147943	0.066785	5.86216e-07	-2.79302	down
MD13G1116100	1.74976	1.49822	1.13489	0.300004	0.584578	0.379094	2.05808e-05	-1.72449	down
MD13G1117000	3.88482	3.87432	4.05713	1.81377	2.31903	1.14218	8.02501e-05	-1.04302	down
MD13G1118500	2.06147	2.65214	2.03949	0.508718	0.563453	0.458776	1.18543e-09	-2.06745	down
MD13G1127300	5.01286	6.09171	5.21582	2.60548	2.81273	2.17481	1.11274e-06	-1.05382	down
MD13G1128100	1.14153	1.07497	1.04847	0.499541	0.05616	0.766657	0.00897433	-1.45882	down
MD13G1134100	0.913541	0.87325	0.862204	0.271181	0.269254	0.284632	0.000155637	-1.55594	down
MD13G1134500	6.2914	6.56041	6.30986	2.97903	3.05102	2.72564	1.14968e-09	-1.11223	down
MD13G1134700	2.1419	2.33687	1.72822	0.971236	0.851403	1.15335	0.002715	-1.00381	down
MD13G1138100	1.72352	1.46585	1.51654	0.788218	0.509048	0.672494	0.00311192	-1.12273	down
MD13G1148400	4.70446	3.97856	5.16976	2.54776	1.6113	2.26273	0.000210476	-1.05751	down
MD13G1169800	2.43293	2.79904	3.33163	1.06158	0.419883	1.22449	0.000108513	-1.60683	down
MD13G1170400	2.12332	2.21082	1.47191	0.870575	0.335682	0.843324	0.00027113	-1.44843	down
MD13G1173500	14.5808	13.3541	17.4937	3.8743	4.05902	5.07357	6.86489e-18	-1.75255	down
MD13G1174600	0.379458	0.41935	0.232866	0.16514	0.083072	0.135874	0.00699833	-1.36502	down
MD13G1183900	3.7902	4.1287	3.33312	1.00978	1.29277	1.29477	1.14204e-10	-1.59221	down
MD13G1191400	9.9386	9.51122	17.5847	5.70652	6.74695	6.68735	0.00120897	-1.02966	down
MD13G1203100	1.45225	1.68453	1.44848	0.8185	0.302419	0.663222	0.00118249	-1.31374	down
MD13G1203400	1.40634	1.54881	1.62879	0.71731	0.398422	0.670618	0.00550458	-1.30122	down
MD13G1210900	16.332	16.7363	14.8067	3.57939	3.55873	4.34583	4.62657e-25	-1.93466	down
MD13G1213400	2.33057	2.57648	2.53317	1.36361	0.904529	1.05626	0.000373364	-1.11104	down
MD13G1216700	6.83705	6.29907	6.83731	2.44551	2.50341	2.71525	1.55785e-11	-1.33167	down
MD13G1216800	2.51917	2.14388	2.62501	0.6627	0.543445	0.797034	9.64709e-08	-1.78554	down
MD13G1220700	1.56502	2.09799	1.74608	0.471907	0.508767	0.549914	3.37244e-06	-1.71393	down
MD13G1226700	9.85156	11.4373	12.0192	3.11021	2.80483	4.2621	8.76916e-14	-1.65827	down
MD13G1231400	9.10922	9.01565	8.30897	3.01295	3.14886	3.04331	5.43068e-10	-1.46699	down
MD13G1280800	10.1832	10.8066	11.7871	3.25046	3.82191	4.11797	3.28917e-13	-1.49968	down
MD14G1002500	6.73587	6.62007	5.85795	2.42842	2.52031	2.74788	7.93986e-10	-1.2788	down
MD14G1014200	7.37224	5.78373	8.5018	2.5196	2.75025	1.79128	3.16807e-05	-1.55259	down
MD14G1015400	2.29262	2.9906	2.36004	0.828813	1.17388	0.736715	0.000156174	-1.42511	down
MD14G1023100	1.72536	1.63057	1.37878	0.669032	0.502769	0.585245	0.00558638	-1.10195	down
MD14G1041300	0.901586	0.875577	0.956582	0.258105	0.156051	0.287081	0.000444092	-1.87926	down
MD14G1044500	2.1524	2.91967	2.46714	0.408098	0.545135	0.479628	3.17126e-16	-2.3347	down
MD14G1066100	1.14992	1.2058	1.40128	0.301558	0.250885	0.571424	0.000591221	-1.66439	down
MD14G1076000	1.55122	2.10409	1.40385	0.900525	0.622231	0.43061	0.00092772	-1.29412	down
MD14G1096300	0.76834	0.446678	0.551782	0.218669	0.185657	0.158666	0.0051697	-1.57129	down
MD14G1097600	1.35684	0.986394	1.59999	0.119072	0.190958	0.192777	2.35673e-16	-2.34321	down
MD14G1107200	9.16933	9.42317	9.38866	4.43439	4.45522	3.6334	6.54341e-08	-1.10882	down
MD14G1109800	9.51907	9.86992	10.1596	4.16727	4.23008	5.07935	2.64789e-10	-1.08832	down
MD14G1110000	1.36285	0.894729	0.980864	0.097386	0.045768	0.179976	5.42303e-06	-3.01648	down
MD14G1110300	0.944022	1.1467	1.25974	0.046945	0.199822	0.185718	1.02967e-09	-2.80572	down
MD14G1111400	16.5495	17.1506	19.3515	5.78282	6.30691	5.49938	1.14262e-12	-1.54294	down
MD14G1118400	2.71463	2.32909	1.93846	1.12261	1.22377	1.02421	0.000137583	-1.08367	down
MD14G1123200	121.822	129.552	142.945	50.3282	47.2674	55.5455	6.9368e-27	-1.31535	down
MD14G1126800	3.0707	2.93996	3.38067	0.947853	0.581106	0.888179	1.09118e-09	-1.89881	down
MD14G1128000	28.8679	32.19	29.3653	15.242	13.5466	14.6053	1.70008e-15	-1.01085	down
MD14G1131500	1.16253	1.57675	1.50168	0.676746	0.389977	0.765605	0.00223392	-1.15164	down
MD14G1146900	1.28018	1.34064	1.3482	0.555695	0.620649	0.42552	0.000299691	-1.25317	down
MD14G1153800	2.23669	1.63187	2.24306	0.630657	0.309821	0.510358	0.000388727	-2.07048	down
MD14G1154500	2.23785	2.2726	2.8026	0.287263	0.478535	0.300616	1.33114e-08	-2.83647	down
MD14G1167000	2.63342	2.48709	2.79541	0.744789	0.74733	0.697567	2.51223e-07	-1.79046	down
MD14G1168000	2.9428	2.4229	2.80878	0.908289	1.32064	0.51555	0.00250981	-1.50155	down
MD14G1168400	2.37445	2.20488	2.61895	1.29842	1.25005	0.926659	0.00108236	-1.10827	down
MD14G1169600	0.799401	1.3655	1.3605	0.364823	0.359526	0.210886	0.00460341	-1.7156	down
MD14G1170100	2.46865	2.52231	2.22621	1.17722	0.939928	1.17919	0.000186912	-1.08324	down
MD14G1172900	0.636314	0.680696	0.709193	0.131589	0.12738	0.233501	0.00619387	-1.8317	down
MD14G1182000	0.669692	0.568499	0.701904	0.116427	0.12787	0.08703	0.000729436	-2.31645	down
MD14G1196400	4.80675	5.36227	4.68081	1.53637	1.43826	1.501	4.41702e-10	-1.66822	down
MD14G1198200	1.56139	1.01295	1.32352	0.33422	0.539214	0.292102	0.00139641	-1.6518	down
MD14G1206300	1.81246	2.69327	2.57665	0.465213	0.601334	0.396389	7.23874e-06	-2.18998	down
MD14G1207600	3.43162	3.8591	3.69895	0.365906	0.308512	0.464585	2.46837e-18	-3.18712	down
MD14G1209700	1.08905	0.908931	1.15937	0.376259	0.302681	0.410353	0.0044085	-1.36214	down
MD14G1222200	4.37001	4.58848	4.58368	1.82037	1.91307	2.13671	0.000154883	-1.15598	down
MD14G1224900	13.3749	14.4127	14.0657	4.66445	4.84921	4.52282	2.49495e-17	-1.50527	down
MD14G1226000	22.043	23.6114	23.8165	10.2756	7.94989	9.39629	5.08267e-12	-1.28233	down
MD14G1238700	63.1572	64.2339	66.4449	28.2504	29.813	30.9475	3.34549e-19	-1.07392	down
MD14G1246000	13.786	14.3156	12.9201	6.77307	5.77622	5.3778	3.85535e-12	-1.14648	down
MD15G1004600	1.19824	0.628216	1.44992	0.544945	0.29365	0.142804	0.00257214	-2.26472	down
MD15G1007200	4.86889	4.77264	4.55564	1.53743	2.21546	2.06019	5.17285e-07	-1.21804	down
MD15G1010800	6.34125	6.23764	5.52295	2.07631	1.78722	2.04858	2.72774e-16	-1.56571	down
MD15G1012300	22.9988	23.9934	26.6164	3.63852	5.4395	5.68057	4.47268e-28	-2.24801	down
MD15G1012500	26.4408	28.8261	31.4058	6.07595	3.64956	5.05889	8.91797e-36	-2.50172	down
MD15G1014400	1.72637	1.25403	1.81807	0.6115	0.891296	0.605034	0.000231123	-1.1328	down
MD15G1023100	6.18809	6.42531	5.38933	2.85479	2.65003	2.68328	3.28979e-07	-1.07472	down
MD15G1023700	4.28752	4.88186	3.70558	0.859591	0.93576	0.682059	6.51203e-14	-2.28606	down
MD15G1024000	1.86889	2.28296	2.24442	0.746454	1.30476	0.726203	0.00524035	-1.06954	down
MD15G1024100	40.089	36.8203	39.0425	19.6093	17.0863	17.9435	1.88997e-13	-1.03756	down
MD15G1025600	5.1697	3.7575	6.51059	1.51758	1.71363	1.39724	5.1832e-05	-1.67137	down
MD15G1033100	1.32326	1.34235	1.18896	0.191625	0.231259	0.287256	1.45225e-09	-2.36544	down
MD15G1033900	22.764	24.3221	24.7711	10.1433	10.9197	10.6742	7.14956e-14	-1.13006	down
MD15G1040900	4.34634	4.10935	4.69328	1.4257	0.958884	1.03634	7.75232e-08	-1.88203	down
MD15G1041300	4.7036	4.01802	3.10753	2.13877	1.44724	1.53591	0.00141197	-1.01225	down
MD15G1052000	5.42588	5.55782	6.77565	2.1656	2.63077	2.08179	7.4394e-10	-1.37902	down
MD15G1057700	12.4912	11.5767	13.3563	4.66876	5.44769	4.80299	3.3128e-11	-1.24471	down
MD15G1059800	2.01361	1.95155	1.88578	0.691029	0.966094	1.08701	0.00567591	-1.00647	down
MD15G1061100	20.4486	19.6533	23.3433	7.80973	5.37995	9.99685	9.31831e-14	-1.40582	down
MD15G1062700	20.4593	19.0716	19.5129	3.23241	3.9998	3.33039	4.07435e-50	-2.4301	down
MD15G1070600	13.8288	14.1627	14.8078	4.5786	5.80694	7.90479	4.49342e-11	-1.17618	down
MD15G1071500	2.45009	2.78223	2.77034	0.910328	0.47255	0.613689	8.17094e-06	-1.929	down
MD15G1072700	2.77113	2.43126	2.84515	0.994872	0.93837	1.00409	9.83346e-07	-1.40104	down
MD15G1075500	7.05598	8.15044	7.19369	2.70821	2.83262	2.30359	9.52109e-13	-1.46436	down
MD15G1078100	4.60697	5.64844	5.04597	1.42528	2.07363	1.83232	6.93664e-08	-1.47114	down
MD15G1079200	0.980351	1.43992	1.04624	0.296508	0.354017	0.285316	0.000218166	-1.82905	down
MD15G1083300	1.05845	0.832964	1.05932	0.390237	0.367139	0.283767	0.00161844	-1.44028	down
MD15G1093800	6.2686	6.46778	6.03803	1.91883	2.4607	1.90595	1.52724e-06	-1.51438	down
MD15G1095300	3.46114	3.8262	4.7141	0.875062	1.42267	0.526216	1.6456e-12	-2.15744	down
MD15G1099500	49.0377	51.3636	56.6261	18.8231	18.5934	22.591	6.86958e-20	-1.33849	down
MD15G1106000	6.37253	7.18209	6.56089	2.9136	2.73926	2.43965	7.20489e-10	-1.22013	down
MD15G1124900	1.50521	1.61624	1.96184	0.506044	0.830069	0.383786	0.00201313	-1.47762	down
MD15G1125000	1.32721	1.58043	1.48719	0.785757	0.610015	0.490553	0.00136387	-1.14858	down
MD15G1128700	1.66752	2.22015	2.17489	0.579998	0.691014	1.05282	0.00185963	-1.05286	down
MD15G1134300	0.896311	0.926591	0.806548	0.323004	0.157073	0.368792	0.0016421	-1.54468	down
MD15G1139800	4.16329	3.90627	4.30412	1.4786	1.69317	1.87339	3.13326e-06	-1.24127	down
MD15G1146800	3.63661	3.14687	4.18511	1.44456	0.98405	1.54649	1.54934e-06	-1.40756	down
MD15G1153400	1.74289	1.55003	1.78561	0.741698	0.931499	0.671454	0.00276698	-1.06275	down
MD15G1161300	1.12551	0.893814	0.8122	0.056648	0.084427	0.165718	3.45865e-10	-3.11234	down
MD15G1173500	7.75803	8.28562	7.43795	1.63168	1.75563	2.06221	2.73691e-21	-2.05812	down
MD15G1176700	14.7314	28.7483	19.6937	0.037816	5.97314	1.62509	1.4715e-05	-2.98692	down
MD15G1178200	1.29174	1.4184	1.28937	0.395317	0.397882	0.469898	2.28277e-06	-1.58541	down
MD15G1180000	0.608523	0.706746	0.471612	0.109285	0.197656	0.256805	0.00075174	-1.56093	down
MD15G1185400	2.26183	2.23009	2.70425	1.27286	0.694939	1.12495	0.00323699	-1.1558	down
MD15G1191800	8.29725	9.03088	9.88	4.05119	4.35825	3.98368	3.7749e-08	-1.08485	down
MD15G1195000	5.66008	4.55907	5.50322	1.91567	1.60337	1.97534	2.1989e-05	-1.46342	down
MD15G1196300	11.0213	10.9144	11.6097	4.82654	4.9503	4.06353	7.34142e-10	-1.2265	down
MD15G1197400	0.831458	1.31101	1.29754	0.142578	0.215964	0.240588	2.09158e-06	-2.44209	down
MD15G1206800	3.51939	3.6709	4.09215	1.41658	1.45226	1.73185	1.32622e-07	-1.24075	down
MD15G1209400	0.766448	0.772037	1.02978	0.420361	0.235573	0.234727	0.00922381	-1.43278	down
MD15G1217200	10.4773	10.9326	8.34941	3.10853	3.53744	3.17239	5.99459e-08	-1.54504	down
MD15G1218000	1.00364	0.927808	1.29476	0.312978	0.316206	0.322127	0.000331651	-1.6922	down
MD15G1267300	3.58889	4.01408	5.16652	0.339438	0.233527	0.297336	4.38963e-27	-3.79166	down
MD15G1270100	1.59177	1.85335	1.9529	0.281091	0.423648	0.162841	2.2538e-09	-2.46776	down
MD15G1284400	3.47129	4.82126	4.38607	1.99841	1.55659	1.13898	9.1264e-06	-1.38002	down
MD15G1285300	12.2976	12.5566	13.8355	6.18251	6.35197	5.99547	3.81998e-09	-1.01245	down
MD15G1285400	0.744654	0.44671	0.475773	0.217055	0.232043	0.230056	0.00876925	-1.22309	down
MD15G1288400	0.955695	0.995538	1.04833	0.371675	0.176823	0.214758	0.00109729	-1.87339	down
MD15G1288500	7.11466	7.48469	7.2582	1.64533	1.53898	1.4628	3.52186e-27	-2.17855	down
MD15G1312200	1.59635	1.10415	1.37362	0.561722	0.395345	0.405013	0.00222831	-1.35832	down
MD15G1318200	2.672	3.23674	3.6515	0.884407	0.914839	1.23388	1.23027e-07	-1.53885	down
MD15G1320800	30.2173	31.3558	32.8087	13.0385	12.1987	13.8455	6.43493e-19	-1.22318	down
MD15G1321200	4.85409	5.57783	5.43309	1.45687	2.31163	2.98795	5.42676e-05	-1.17507	down
MD15G1344200	0.770667	1.19781	0.654757	0.206664	0.214997	0.054058	0.000303349	-2.112	down
MD15G1346800	6.5107	7.34963	6.73366	2.58082	3.06877	2.96075	9.35257e-08	-1.21324	down
MD15G1351700	4.51543	4.03773	4.84485	1.02351	0.892115	0.736765	2.05512e-15	-2.28178	down
MD15G1351800	17.2166	18.1433	19.4271	5.56069	5.57711	6.18037	2.72804e-21	-1.61183	down
MD15G1353000	39.6398	41.7188	43.978	19.4597	19.8281	19.4278	8.87011e-16	-1.04506	down
MD15G1355100	5.48822	5.25911	5.11816	1.38378	1.31778	1.35865	1.40977e-19	-1.93372	down
MD15G1357800	38.3731	37.4539	38.2279	18.549	16.9199	17.6026	8.17246e-08	-1.055	down
MD15G1366500	1.92099	2.32753	2.34006	0.342799	0.979869	0.685659	0.000134927	-1.63048	down
MD15G1366700	2.16993	2.43023	2.06383	0.119496	0.208457	0.307703	2.45867e-13	-3.24987	down
MD15G1368800	1.78322	2.25501	2.20698	0.592459	1.25921	2.03728	3.94933e-08	-1.73768	down
MD15G1370400	1.4781	1.9673	1.66637	0.997471	0.529846	0.419699	0.00222828	-1.32752	down
MD15G1377600	3.19844	5.40546	4.64508	1.40366	1.61191	1.6604	9.33867e-05	-1.44483	down
MD15G1377800	8.56998	8.07673	10.2418	3.03034	3.12657	2.98041	1.05255e-11	-1.50578	down
MD15G1381000	6.95128	6.08166	6.2941	3.19224	2.66741	3.473	2.89952e-05	-1.00141	down
MD15G1385300	0.664302	0.63558	0.332145	0.161541	0.241183	0.323361	0.0049958	-1.41361	down
MD15G1393900	5.49737	5.51446	5.45294	3.13666	2.05301	2.52683	1.45793e-05	-1.04614	down
MD15G1394300	0.573731	0.927491	0.804861	0.144597	0.141088	0.139895	1.17106e-07	-2.35221	down
MD15G1403600	3.82093	4.5253	3.63966	0.289427	0.202951	0.399803	5.7875e-22	-3.60423	down
MD15G1414100	0.769607	0.629816	0.893218	0.094119	0.1106	0.050313	1.0339e-07	-2.95941	down
MD15G1415400	3.07063	1.7383	1.9927	0.840988	0.921814	0.210601	0.000750601	-1.77689	down
MD15G1433500	1.21841	0.92202	0.933785	0.381639	0.275997	0.276025	7.435e-05	-1.45991	down
MD15G1443100	4.74026	5.45921	4.26956	1.388	1.42912	1.06834	1.00499e-14	-1.87661	down
MD16G1006700	1.20231	1.55321	0.794257	0.498964	0.303985	0.304017	0.00357701	-1.58886	down
MD16G1011000	11.5524	16.2721	16.8459	4.52193	5.02742	4.69872	4.69901e-09	-1.59392	down
MD16G1014300	26.2303	24.8832	24.9172	3.53585	7.37996	6.41329	3.9545e-38	-2.05208	down
MD16G1014900	2.25208	2.52976	2.25334	0.71987	0.709424	0.656462	2.00288e-13	-1.76919	down
MD16G1021500	10.3489	9.5611	9.31636	3.28513	3.64543	3.7538	2.24913e-12	-1.40163	down
MD16G1024000	19.9742	16.9054	19.374	7.11886	7.73715	7.75552	2.08004e-10	-1.2669	down
MD16G1024300	18.3779	20.6723	24.8843	9.25623	9.70303	8.61984	8.57248e-08	-1.19344	down
MD16G1027000	2.00165	1.69663	1.78981	0.838188	0.60143	0.816287	5.60673e-06	-1.21276	down
MD16G1034100	3.39189	3.26297	3.79081	1.48055	1.09569	1.44669	1.38411e-06	-1.3272	down
MD16G1043800	30.3827	29.2374	33.4601	12.9544	11.5172	15.5104	1.4081e-09	-1.16905	down
MD16G1047100	1.36484	1.86788	1.72427	0.578252	0.193993	0.510786	2.32592e-06	-1.88897	down
MD16G1052600	0.625217	0.633055	0.575539	0.261462	0.298797	0.308689	0.00442164	-1.03851	down
MD16G1056900	0.874201	0.733158	0.800255	0.106092	0.234768	0.084999	2.21773e-05	-2.36199	down
MD16G1058300	3.29707	3.68204	3.64169	1.06493	1.1236	0.959252	4.84439e-06	-1.68562	down
MD16G1064400	93.9544	94.4989	93.2195	21.4724	25.5906	27.3199	3.19056e-56	-1.87926	down
MD16G1067000	2.13485	2.00562	1.87157	0.99137	0.971111	0.759047	8.36793e-05	-1.08795	down
MD16G1079400	7.04907	7.30349	6.86001	3.17152	2.4692	3.72812	2.68035e-07	-1.1283	down
MD16G1080300	29.3744	28.2256	32.407	9.87688	8.83012	11.7219	5.30945e-18	-1.51573	down
MD16G1080400	19.3558	16.9239	16.42	4.71813	5.4469	6.63332	5.47584e-13	-1.59844	down
MD16G1081500	1.84664	2.20934	1.70561	0.625774	0.491315	0.517726	7.27664e-05	-1.74306	down
MD16G1083300	4.42195	3.72183	3.09731	1.51594	1.63853	1.7298	3.09699e-05	-1.15542	down
MD16G1087700	4.26729	5.25293	5.45112	1.51807	1.82964	1.07063	4.0186e-12	-1.57744	down
MD16G1096500	2.49375	2.32784	2.54694	0.906657	0.895191	0.996378	0.000781314	-1.34182	down
MD16G1101000	27.0922	31.0395	31.8953	11.4955	10.0196	12.6241	2.57187e-14	-1.34989	down
MD16G1101300	12.7092	13.8249	16.3101	6.22463	7.37218	6.00874	0.00316174	-1.07411	down
MD16G1108500	0.669426	0.838192	0.896529	0.307648	0.244525	0.240417	0.00226001	-1.54032	down
MD16G1119400	7.37982	8.16032	6.83066	2.23585	2.8629	4.13929	2.92097e-08	-1.22982	down
MD16G1121800	23.1387	19.5201	24.4641	9.82489	10.1873	10.6283	2.72905e-10	-1.05251	down
MD16G1122000	1.92332	2.37919	1.75084	0.497456	0.732534	0.634433	1.67986e-05	-1.59818	down
MD16G1124300	7.644	7.17765	11.4782	3.05579	2.98295	3.32254	0.000242415	-1.43804	down
MD16G1130600	2.19711	1.87226	1.56876	0.663396	0.69996	0.54145	2.01933e-05	-1.5064	down
MD16G1139300	0.862765	0.856369	0.783302	0.476159	0.347345	0.236755	3.58174e-05	-1.19203	down
MD16G1144700	0.80781	0.695894	0.67292	0.18022	0.224621	0.254584	0.000154682	-1.64854	down
MD16G1145200	5.19973	4.98621	6.38091	1.76363	2.14489	2.21954	1.87979e-07	-1.38357	down
MD16G1148300	0.871642	1.17896	0.689238	0	0.067673	0.229069	8.63823e-07	-3.02882	down
MD16G1148400	31.8801	31.3418	32.509	11.4569	10.8238	14.5444	5.55075e-15	-1.32959	down
MD16G1149300	11.2233	10.9129	9.72147	3.92655	4.20369	4.66575	4.48669e-08	-1.25275	down
MD16G1149400	6.36148	7.26191	6.56635	3.09715	2.73664	2.86779	1.15734e-05	-1.17794	down
MD16G1162800	72.0367	70.4419	76.2964	28.9186	31.0124	40.5885	5.694e-17	-1.07322	down
MD16G1168400	1.57075	1.0342	1.13128	0.134396	0.36595	0.403917	0.000178978	-1.97137	down
MD16G1184300	5.14021	5.49984	5.31751	2.17855	1.56874	1.87099	1.58633e-10	-1.43365	down
MD16G1188100	38.075	43.0239	45.8603	17.9289	17.4195	19.4839	1.22522e-14	-1.16219	down
MD16G1198300	0.97317	0.624551	1.09368	0.152224	0.201427	0.21932	1.07316e-05	-1.91694	down
MD16G1201400	5.49148	6.65351	6.09727	2.56223	2.90261	2.53617	4.37453e-08	-1.14049	down
MD16G1214100	5.93637	5.64943	7.89884	2.61806	2.22319	3.25746	2.39025e-05	-1.25125	down
MD16G1217200	4.49006	4.41156	5.26204	2.50058	1.78553	1.84024	4.90777e-06	-1.11517	down
MD16G1217500	6.61666	7.21727	6.22725	2.64909	1.9937	3.00555	8.56634e-08	-1.33832	down
MD16G1221200	4.29957	3.75485	3.99031	0.998728	1.57812	1.62852	0.00117565	-1.34041	down
MD16G1222100	5.70474	5.36968	5.40522	0.919621	1.34227	1.43086	4.51108e-22	-2.09655	down
MD16G1231900	5.89436	7.10662	6.60434	1.77791	2.20181	1.76228	9.4413e-11	-1.71403	down
MD16G1235500	2.59306	3.0089	2.45849	0.64418	0.630741	0.725666	1.14257e-09	-1.95334	down
MD16G1270700	1.26032	1.3323	1.07315	0.63946	0.560832	0.450428	5.13372e-06	-1.10191	down
MD17G1001400	28.1995	26.0169	29.1288	8.56292	10.2321	12.5592	8.64463e-18	-1.29688	down
MD17G1003900	3.86097	4.44355	3.61993	2.03685	0.950785	1.55842	0.000897562	-1.33115	down
MD17G1019000	0.72541	0.683841	0.572376	0.202657	0.108219	0.04169	0.000660352	-2.03093	down
MD17G1030600	22.2454	20.9819	20.6049	8.23733	8.48875	9.23453	1.09794e-13	-1.24743	down
MD17G1034000	1.93152	2.52736	2.82565	0.100128	0.30463	0.063877	1.14551e-16	-3.78983	down
MD17G1041000	22.8646	23.3485	22.0309	7.38656	8.18951	9.09696	5.46666e-25	-1.47381	down
MD17G1045300	5.52104	6.65906	5.12655	1.9999	3.05566	2.37103	3.25849e-06	-1.16756	down
MD17G1048300	10.4552	8.9693	9.95089	4.56327	4.96939	4.5371	1.83279e-07	-1.09831	down
MD17G1056400	6.80391	6.77526	8.18572	1.76831	1.79058	1.99499	3.72805e-21	-1.91818	down
MD17G1069600	5.73411	5.12632	6.65622	1.40426	2.16716	2.52398	6.65573e-09	-1.46955	down
MD17G1073200	0.634795	0.690915	0.590955	0.307099	0.423391	0.194294	0.00537938	-1.03409	down
MD17G1085000	1.48128	2.1118	1.51355	0.70448	0.509141	0.772414	0.00220341	-1.30401	down
MD17G1087900	1.48292	1.548	1.3905	0.908427	0.571608	0.647924	0.00154252	-1.00637	down
MD17G1094800	10.7518	11.6081	13.0527	3.52948	4.29086	5.79504	3.86543e-07	-1.32141	down
MD17G1099800	31.6368	30.2963	30.4755	11.7735	11.8067	12.1451	2.94516e-26	-1.31994	down
MD17G1104000	23.7083	23.9754	22.1523	10.1657	10.7597	11.8688	3.17178e-11	-1.04189	down
MD17G1106300	42.0714	39.9319	37.5272	13.4021	10.9582	11.3544	8.21247e-32	-1.69445	down
MD17G1117400	18.4495	20.252	17.1747	8.97791	8.11235	8.52561	4.43624e-10	-1.07591	down
MD17G1121400	5.08545	4.07563	5.29203	0.572923	1.15923	3.26598	0.00674657	-1.00899	down
MD17G1123400	0.503086	0.805417	0.451714	0.189561	0.077131	0.028455	0.00010331	-2.4855	down
MD17G1137500	5.46352	5.09396	5.40807	1.91512	1.57789	1.92507	9.95056e-09	-1.50708	down
MD17G1141300	18.5732	19.2507	21.4207	4.56951	4.61728	6.31687	1.09912e-25	-1.86584	down
MD17G1146100	0.565036	0.724789	0.820715	0.2542	0.328803	0.271131	0.00143545	-1.26236	down
MD17G1150300	11.8472	10.415	15.3774	2.75544	3.46072	2.82008	2.65309e-18	-2.07024	down
MD17G1163600	0.476731	0.326315	0.428468	0.068558	0.135211	0.157746	0.0048822	-1.71373	down
MD17G1181700	0.663689	0.669256	0.93907	0.100335	0.215173	0.193631	2.34119e-05	-2.06491	down
MD17G1194600	2.54124	2.53626	2.22616	0.807101	0.43333	0.308496	2.90711e-06	-2.099	down
MD17G1196100	4.76558	5.22	5.52173	1.71969	1.6425	1.95405	4.49342e-11	-1.49352	down
MD17G1201400	0.756716	0.82236	0.658311	0.290412	0.278149	0.327638	0.00887363	-1.25895	down
MD17G1202200	3.58643	4.1059	3.84864	0.840192	1.02353	1.16658	4.23768e-12	-1.69793	down
MD17G1203800	1.4727	2.84353	2.24661	0.731526	0.523652	0.760071	0.000944864	-1.64528	down
MD17G1226000	2.08177	1.54927	1.60021	0.264984	0.435784	0.323045	1.56359e-09	-2.28575	down
MD17G1229300	15.962	14.2419	15.2246	5.37001	5.26531	5.29287	1.14569e-12	-1.46315	down
MD17G1230500	9.38341	8.99263	10.0777	2.43352	1.83307	1.93242	2.7684e-19	-2.1256	down
MD17G1232900	2.10339	1.75387	1.91634	1.02014	0.729829	0.556926	0.000939238	-1.25811	down
MD17G1235000	4.65973	4.27366	6.10172	1.28064	1.1591	1.52216	8.42908e-14	-1.9215	down
MD17G1242500	6.52321	6.24118	6.10579	2.95076	3.04777	1.72358	1.00835e-05	-1.13813	down
MD17G1259400	1.83752	1.86963	2.3645	0.490979	0.547297	0.457994	5.24635e-08	-1.95172	down
MD17G1263500	4.61504	5.12095	5.14065	2.53266	1.98368	2.39675	0.00131771	-1.02641	down
MD17G1273900	0.863881	0.848821	0.535107	0.118958	0.191741	0.240741	0.000255213	-1.91386	down
MD17G1286700	0.562911	1.11775	0.508274	0.272202	0.0574	0.048918	0.000766227	-2.18321	down
Malus_domestica_newGene_10214	4.16393	4.38756	4.66713	2.18889	1.99694	2.07827	6.67423e-05	-1.02774	down
Malus_domestica_newGene_2911	7.24501	6.90185	8.22885	3.14152	2.98538	3.88885	8.46972e-05	-1.11165	down
Malus_domestica_newGene_4208	1.17575	1.24477	1.42319	0.295392	0.40691	0.332685	1.31927e-05	-1.8307	down
Malus_domestica_newGene_5408	2.47192	2.25919	1.54993	1.26368	0.895669	0.74688	0.00631817	-1.05875	down
Malus_domestica_newGene_6326	5.91932	4.92894	5.45531	1.6559	2.27287	1.64603	3.1809e-06	-1.48683	down
Malus_domestica_newGene_6335	1.20956	1.97781	1.08845	0.075443	0.171374	0.162331	1.54446e-06	-3.26428	down
Malus_domestica_newGene_6500	8.45023	9.3235	9.79392	3.9811	4.03458	4.44876	5.79392e-08	-1.08248	down
Malus_domestica_newGene_6540	8.71622	9.38821	9.27661	0.384305	0.375135	0.410181	3.61126e-39	-4.09591	down
Malus_domestica_newGene_660	1.34054	1.34256	0.82414	0.15698	0.286346	0.261625	1.71467e-05	-2.24692	down
Malus_domestica_newGene_6659	1.38444	1.04244	1.0885	0.373292	0.220352	0.297739	0.000185702	-1.58777	down
Malus_domestica_newGene_709	2.99769	4.72483	4.45024	1.98405	0.789918	1.78938	0.000727138	-1.36341	down
Malus_domestica_newGene_7226	6.6971	6.48637	7.59717	3.18836	3.28609	2.7277	1.08496e-05	-1.22804	down
Malus_domestica_newGene_8034	0.978025	1.34787	1.42633	0.441655	0.297447	0.539195	0.00627621	-1.46681	down
Malus_domestica_newGene_8544	1.70467	1.70924	2.0079	0.400447	0.622374	0.675843	3.58174e-05	-1.59116	down
Malus_domestica_newGene_8575	4.21868	4.82312	4.9023	2.15162	2.20305	2.3405	5.83039e-06	-1.01041	down
Malus_domestica_newGene_9267	3.08678	2.90224	1.95366	0.666501	0.679076	1.04302	2.93163e-06	-1.78622	down
Malus_domestica_newGene_9310	3.19833	3.75819	4.26575	1.22934	1.50948	1.56198	3.24156e-07	-1.32671	down
Malus_domestica_newGene_9847	2.77137	3.37307	2.16129	1.06669	0.977641	1.00875	4.61027e-06	-1.15869	down
Malus_domestica_newGene_9986	0.618975	0.490104	0.437731	0	0	0.135047	3.40913e-08	-3.41141	down
