# Supplementary material for: Endogenous Auxin Content Contributes to Larger Size of Apple Fruit
Source: Front Plant Sci. 2020 Dec 3;11:592540. doi: 10.3389/fpls.2020.592540 (PMC7841441; doi:10.3389/fpls.2020.592540)
Supplement: Supplementary Figure 1 — Simple sequence repeat (SSR) analysis of LF and GLF. Genomic DNA was isolated from LF and GLF fruits, and 16 pairs of SSR primers were selected for PCR. Denaturing polyacrylamide gel examining was used for PCR products analysis, primer names were indicated using the numbers under the figure. L: LF; G: GLF; and M, DNA size marker. [file Data_Sheet_1.ZIP › Table S3. Annotation of DEGs between GLF and LF fruits..xlsx]

## Sheet: Up-regulated
Gene ID	LF			GLF			FDR	log2FC	regulated	COG_class	COG_class_annotation	GO_annotation	KEGG_annotation	KEGG_pathway_annotation	KOG_class	KOG_class_annotation	Pfam_annotation	Swiss-Prot_annotation	eggNOG_class	eggNOG_class_annotation	NR_annotation
	1	2	3	1	2	3
MD11G1002800	2.91347	2.6883	2.70222	6.0082	4.72915	5.67701	2.23827e-07	1.01081	up	--	--	--	--	--	[J]	Translation, ribosomal structure and biogenesis	Pumilio-family RNA binding repeat	Pumilio homolog 12 OS=Arabidopsis thaliana GN=APUM12 PE=2 SV=2	J	Translation, ribosomal structure and biogenesis	PREDICTED: pumilio homolog 12 isoform X1 [Malus domestica]
MD00G1070400	11.8066	7.84866	9.98283	15.3036	25.2255	24.214	0.00711824	1.22163	up	[R]	General function prediction only	Molecular Function: ATP binding (GO:0005524);; Biological Process: ATP catabolic process (GO:0006200);; Molecular Function: organic phosphonate transmembrane-transporting ATPase activity (GO:0015416);;	K06184|0|pxb:103935605|ABC transporter F family member 4-like; K06184 ATP-binding cassette, subfamily F, member 1 (A)	--	[J]	Translation, ribosomal structure and biogenesis	ABC transporter;; AAA domain, putative AbiEii toxin, Type IV TA system;; RecF/RecN/SMC N terminal domain;; RsgA GTPase;; P-loop containing region of AAA domain;; AAA domain;; 50S ribosome-binding GTPase;; ATPase family associated with various cellular activities (AAA)	ABC transporter F family member 4 OS=Arabidopsis thaliana GN=ABCF4 PE=2 SV=1	S	Function unknown	PREDICTED: ABC transporter F family member 4-like [Pyrus x bretschneideri]
MD06G1217200	49.5013	51.2399	52.1559	104.069	96.7265	99.4078	9.53635e-18	1.00521	up	[KAD]	Transcription;; RNA processing and modification;; Cell cycle control, cell division, chromosome partitioning	Molecular Function: DNA binding (GO:0003677);; Molecular Function: chromatin binding (GO:0003682);; Molecular Function: catalytic activity (GO:0003824);; Biological Process: metabolic process (GO:0008152);;	K09422|0|mdm:103438006|MYB8; transcription factor WER-like; K09422 myb proto-oncogene protein, plant (A)	--	[K]	Transcription	Myb-like DNA-binding domain;; Myb-like DNA-binding domain	Transcription factor MYB62 OS=Arabidopsis thaliana GN=MYB62 PE=2 SV=1	K	Transcription	PREDICTED: transcription factor WER [Malus domestica]
MD16G1228600	2.34642	2.03176	2.04978	4.0909	5.20564	5.51875	2.60867e-05	1.24857	up	[KAD]	Transcription;; RNA processing and modification;; Cell cycle control, cell division, chromosome partitioning	--	K09422|5.50919e-156|pxb:103948645|transcription factor MYB21-like; K09422 myb proto-oncogene protein, plant (A)	--	[K]	Transcription	Myb-like DNA-binding domain;; Myb-like DNA-binding domain	Myb-related protein 305 OS=Antirrhinum majus GN=MYB305 PE=2 SV=1	K	Transcription	PREDICTED: transcription factor MYB21-like [Pyrus x bretschneideri]
MD08G1024300	0.199459	0.279737	0.193816	0.803992	0.714741	0.820206	0.000252035	1.84436	up	--	--	Molecular Function: DNA binding (GO:0003677);;	--	--	[K]	Transcription	Associated with HOX;; Homeobox KN domain;; Homeobox domain	BEL1-like homeodomain protein 11 OS=Arabidopsis thaliana GN=BLH11 PE=2 SV=1	K	Transcription	PREDICTED: BEL1-like homeodomain protein 11 [Malus domestica]
MD16G1035600	2.8161	1.88752	1.51743	4.72675	3.50938	3.91387	0.00385213	1.00757	up	--	--	--	--	--	[T]	Signal transduction mechanisms	Wall-associated receptor kinase galacturonan-binding	--	T	Signal transduction mechanisms	PREDICTED: uncharacterized protein LOC103402648 [Malus domestica]
MD11G1066000	0.376033	0.227979	0.374159	1.02795	1.07982	1.13469	5.11727e-06	1.77427	up	[RTKL]	General function prediction only;; Signal transduction mechanisms;; Transcription;; Replication, recombination and repair	--	--	--	[T]	Signal transduction mechanisms	Protein tyrosine kinase;; Protein kinase domain;; Leucine rich repeat N-terminal domain;; Leucine rich repeat	Inactive receptor-like serine/threonine-protein kinase At2g40270 OS=Arabidopsis thaliana GN=At2g40270 PE=2 SV=2	T	Signal transduction mechanisms	PREDICTED: probable inactive receptor-like protein kinase At3g56050 [Malus domestica]
MD05G1309800	8.07373	7.98801	7.28133	23.8817	24.3682	22.4368	1.0569e-19	1.64551	up	[RTKL]	General function prediction only;; Signal transduction mechanisms;; Transcription;; Replication, recombination and repair	--	K04730|0|pxb:103944157|serine/threonine-protein kinase-like protein ACR4; K04730 interleukin-1 receptor-associated kinase 1 [EC:2.7.11.1] (A)	--	[T]	Signal transduction mechanisms	Protein tyrosine kinase;; Protein kinase domain	Serine/threonine-protein kinase-like protein ACR4 OS=Arabidopsis thaliana GN=ACR4 PE=1 SV=1	T	Signal transduction mechanisms	PREDICTED: serine/threonine-protein kinase-like protein ACR4 [Pyrus x bretschneideri]
MD01G1114700	1.21335	1.31403	1.35789	2.43136	2.90577	2.23249	0.000533339	1.09277	up	[RTKL]	General function prediction only;; Signal transduction mechanisms;; Transcription;; Replication, recombination and repair	Molecular Function: protein serine/threonine kinase activity (GO:0004674);; Molecular Function: non-membrane spanning protein tyrosine kinase activity (GO:0004715);; Molecular Function: ATP binding (GO:0005524);; Biological Process: protein phosphorylation (GO:0006468);;	--	--	[T]	Signal transduction mechanisms	Protein tyrosine kinase;; Protein kinase domain	Serine/threonine-protein kinase PBL27 OS=Arabidopsis thaliana GN=PBL27 PE=1 SV=1	T	Signal transduction mechanisms	PREDICTED: serine/threonine-protein kinase CDL1-like [Malus domestica]
MD04G1208400	0.596293	0.373614	0.521628	2.90282	2.25476	2.2742	1.36839e-12	2.26464	up	[RTKL]	General function prediction only;; Signal transduction mechanisms;; Transcription;; Replication, recombination and repair	--	K04733|0|pxb:103928319|probable serine/threonine-protein kinase NAK; K04733 interleukin-1 receptor-associated kinase 4 [EC:2.7.11.1] (A)	--	[T]	Signal transduction mechanisms	Protein tyrosine kinase;; Protein kinase domain	Probable serine/threonine-protein kinase PBL7 OS=Arabidopsis thaliana GN=PBL7 PE=1 SV=1	T	Signal transduction mechanisms	PREDICTED: serine/threonine-protein kinase CDL1-like [Pyrus x bretschneideri]
MD13G1021200	0.651137	0.678291	0.625149	1.5066	1.42013	1.39888	0.00700787	1.18134	up	[RTKL]	General function prediction only;; Signal transduction mechanisms;; Transcription;; Replication, recombination and repair	Biological Process: activation of MAPKK activity (GO:0000186);; Molecular Function: MAP kinase kinase kinase activity (GO:0004709);; Molecular Function: protein tyrosine kinase activity (GO:0004713);; Molecular Function: ATP binding (GO:0005524);;	--	--	[T]	Signal transduction mechanisms	Protein tyrosine kinase;; Protein kinase domain	Cysteine-rich receptor-like protein kinase 10 OS=Arabidopsis thaliana GN=CRK10 PE=1 SV=3	T	Signal transduction mechanisms	PREDICTED: putative receptor-like protein kinase At4g00960 [Pyrus x bretschneideri]
MD16G1039100	5.98096	5.41386	6.2351	12.0051	10.6411	11.6763	7.05289e-09	1.00795	up	[T]	Signal transduction mechanisms	Molecular Function: protein serine/threonine phosphatase activity (GO:0004722);; Biological Process: metabolic process (GO:0008152);;	--	--	[T]	Signal transduction mechanisms	Protein phosphatase 2C;; Stage II sporulation protein E (SpoIIE)	Probable protein phosphatase 2C 15 OS=Arabidopsis thaliana GN=At1g68410 PE=2 SV=1	T	Signal transduction mechanisms	PREDICTED: probable protein phosphatase 2C 15 [Malus domestica]
MD16G1152600	10.4302	14.8445	16.2538	25.3457	29.7348	27.2438	1.33076e-06	1.0108	up	[T]	Signal transduction mechanisms	Molecular Function: protein serine/threonine phosphatase activity (GO:0004722);; Biological Process: protein dephosphorylation (GO:0006470);; Molecular Function: metal ion binding (GO:0046872);;	K01102|0|mdm:103425614|probable protein phosphatase 2C 42; K01102 pyruvate dehydrogenase phosphatase [EC:3.1.3.43] (A)	--	[T]	Signal transduction mechanisms	Protein phosphatase 2C	Probable protein phosphatase 2C 42 OS=Arabidopsis thaliana GN=At3g17090 PE=2 SV=1	T	Signal transduction mechanisms	PREDICTED: probable protein phosphatase 2C 42 [Malus domestica]
MD17G1144700	2.0957	2.29625	2.13596	4.36762	5.64864	5.22442	2.60701e-05	1.26786	up	[T]	Signal transduction mechanisms	Molecular Function: phosphoprotein phosphatase activity (GO:0004721);;	K01102|0|mdm:103425614|probable protein phosphatase 2C 42; K01102 pyruvate dehydrogenase phosphatase [EC:3.1.3.43] (A)	--	[T]	Signal transduction mechanisms	Protein phosphatase 2C	Probable protein phosphatase 2C 42 OS=Arabidopsis thaliana GN=At3g17090 PE=2 SV=1	T	Signal transduction mechanisms	PREDICTED: probable protein phosphatase 2C 42 [Malus domestica]
MD15G1279700	3.00255	2.46963	2.93528	5.76016	5.51327	7.19116	1.10372e-08	1.17921	up	[RTKL]	General function prediction only;; Signal transduction mechanisms;; Transcription;; Replication, recombination and repair	--	--	--	[T]	Signal transduction mechanisms	Protein kinase domain;; Protein tyrosine kinase;; Kinase-like	Mitogen-activated protein kinase kinase kinase 5 OS=Arabidopsis thaliana GN=MAPKKK5 PE=1 SV=1	T	Signal transduction mechanisms	PREDICTED: mitogen-activated protein kinase kinase kinase YODA-like isoform X2 [Pyrus x bretschneideri]
MD03G1092200	2.09646	2.20899	2.32713	5.16544	5.11252	4.46672	3.11169e-07	1.196	up	[RTKL]	General function prediction only;; Signal transduction mechanisms;; Transcription;; Replication, recombination and repair	Molecular Function: protein serine/threonine kinase activity (GO:0004674);; Molecular Function: ATP binding (GO:0005524);; Cellular Component: nucleolus (GO:0005730);; Cellular Component: cytoplasm (GO:0005737);; Cellular Component: plasma membrane (GO:0005886);; Biological Process: protein autophosphorylation (GO:0046777);; Biological Process: defense response to fungus (GO:0050832);;	K04733|0|mdm:103420922|protein kinase APK1A, chloroplastic; K04733 interleukin-1 receptor-associated kinase 4 [EC:2.7.11.1] (A)	--	[T]	Signal transduction mechanisms	Protein kinase domain;; Protein tyrosine kinase	Probable serine/threonine-protein kinase PBL9 OS=Arabidopsis thaliana GN=PBL9 PE=1 SV=1	T	Signal transduction mechanisms	PREDICTED: protein kinase APK1A, chloroplastic [Malus domestica]
MD12G1195800	1.69941	2.07197	2.32632	3.60106	4.19179	3.97594	0.000208384	1.00473	up	[RTKL]	General function prediction only;; Signal transduction mechanisms;; Transcription;; Replication, recombination and repair	--	--	--	[T]	Signal transduction mechanisms	Protein kinase domain;; Protein tyrosine kinase	Probable serine/threonine-protein kinase PBL8 OS=Arabidopsis thaliana GN=PBL8 PE=1 SV=1	T	Signal transduction mechanisms	PREDICTED: serine/threonine-protein kinase At5g01020-like [Malus domestica]
MD15G1343400	0.184194	0.351511	0.237648	0.807933	0.659146	0.850104	0.00335437	1.59638	up	[RTKL]	General function prediction only;; Signal transduction mechanisms;; Transcription;; Replication, recombination and repair	--	--	--	[T]	Signal transduction mechanisms	Protein kinase domain;; Protein tyrosine kinase	Probable receptor-like protein kinase At1g11050 OS=Arabidopsis thaliana GN=At1g11050 PE=2 SV=1	T	Signal transduction mechanisms	PREDICTED: probable receptor-like protein kinase At1g11050 [Malus domestica]
MD10G1198000	0.621301	0.793386	0.567505	1.64518	1.57955	0.932022	0.0041937	1.11248	up	[RTKL]	General function prediction only;; Signal transduction mechanisms;; Transcription;; Replication, recombination and repair	Molecular Function: protein serine/threonine kinase activity (GO:0004674);; Molecular Function: non-membrane spanning protein tyrosine kinase activity (GO:0004715);; Molecular Function: ATP binding (GO:0005524);; Biological Process: protein phosphorylation (GO:0006468);;	K04733|0|mdm:103445764|putative serine/threonine-protein kinase; K04733 interleukin-1 receptor-associated kinase 4 [EC:2.7.11.1] (A)	--	[T]	Signal transduction mechanisms	Protein kinase domain;; Protein tyrosine kinase	Probable LRR receptor-like serine/threonine-protein kinase At1g56130 OS=Arabidopsis thaliana GN=At1g56130 PE=2 SV=2	T	Signal transduction mechanisms	PREDICTED: putative serine/threonine-protein kinase isoform X1 [Malus domestica]
MD03G1107700	9.60465	11.1778	11.3593	24.0126	22.3479	22.7865	1.73945e-12	1.15382	up	[RTKL]	General function prediction only;; Signal transduction mechanisms;; Transcription;; Replication, recombination and repair	Biological Process: MAPK cascade (GO:0000165);; Molecular Function: MAP kinase activity (GO:0004707);; Molecular Function: protein tyrosine kinase activity (GO:0004713);; Molecular Function: ATP binding (GO:0005524);; Biological Process: protein phosphorylation (GO:0006468);;	K04371|1.84301e-148|mdm:103421855|mitogen-activated protein kinase homolog NTF6-like; K04371 mitogen-activated protein kinase 1/3 [EC:2.7.11.24] (A)	--	[T]	Signal transduction mechanisms	Protein kinase domain;; Protein tyrosine kinase	Mitogen-activated protein kinase homolog NTF6 OS=Nicotiana tabacum GN=NTF6 PE=2 SV=1	T	Signal transduction mechanisms	PREDICTED: mitogen-activated protein kinase homolog NTF6-like [Malus domestica]
MD15G1098700	0.264679	0.228956	0.474973	3.16987	2.74106	2.97784	3.28643e-18	3.35985	up	[P]	Inorganic ion transport and metabolism	Molecular Function: N,N-dimethylaniline monooxygenase activity (GO:0004499);; Molecular Function: flavin adenine dinucleotide binding (GO:0050660);; Molecular Function: NADP binding (GO:0050661);; Biological Process: oxidation-reduction process (GO:0055114);;	K11816|0|mdm:103456042|indole-3-pyruvate monooxygenase YUCCA6-like; K11816 indole-3-pyruvate monooxygenase [EC:1.14.13.168] (A)	Tryptophan metabolism (ko00380)	[Q]	Secondary metabolites biosynthesis, transport and catabolism	Flavin-binding monooxygenase-like;; Pyridine nucleotide-disulphide oxidoreductase;; L-lysine 6-monooxygenase (NADPH-requiring);; Pyridine nucleotide-disulphide oxidoreductase;; FAD binding domain;; NAD(P)-binding Rossmann-like domain	Indole-3-pyruvate monooxygenase YUCCA6 OS=Arabidopsis thaliana GN=YUC6 PE=1 SV=1	P	Inorganic ion transport and metabolism	PREDICTED: indole-3-pyruvate monooxygenase YUCCA6-like [Malus domestica]
MD07G1251200	0.530522	0.441705	0.578054	1.23384	1.10742	0.973445	0.00295329	1.13817	up	--	--	--	--	--	[T]	Signal transduction mechanisms	NB-ARC domain;; Leucine rich repeat	Disease resistance protein RPP8 OS=Arabidopsis thaliana GN=RPP8 PE=1 SV=2	S	Function unknown	PREDICTED: disease resistance protein RPP8-like [Malus domestica]
MD06G1024000	1.6711	1.72977	1.8126	5.45594	4.2162	3.86073	5.62749e-07	1.41666	up	--	--	--	K13457|0|mdm:103436838|disease resistance protein RPM1-like; K13457 disease resistance protein RPM1 (A)	Plant-pathogen interaction (ko04626)	[T]	Signal transduction mechanisms	Leucine Rich repeats (2 copies);; Leucine rich repeat	Disease resistance protein RPM1 OS=Arabidopsis thaliana GN=RPM1 PE=1 SV=1	S	Function unknown	disease resistance protein RPM1-like [Malus domestica]
MD11G1293900	4.16985	5.7385	7.42325	10.8311	11.6062	11.1385	9.73793e-06	1.00405	up	--	--	Biological Process: phosphorelay signal transduction system (GO:0000160);; Cellular Component: nucleus (GO:0005634);; Cellular Component: cytoplasm (GO:0005737);; Molecular Function: histidine phosphotransfer kinase activity (GO:0009927);; Biological Process: regulation of cytokinin-activated signaling pathway (GO:0080036);;	K14490|3.02078e-106|mdm:103423113|histidine-containing phosphotransfer protein 1-like; K14490 histidine-containing phosphotransfer peotein (A)	Plant hormone signal transduction (ko04075)	[T]	Signal transduction mechanisms	Hpt domain	Histidine-containing phosphotransfer protein 2 OS=Arabidopsis thaliana GN=AHP2 PE=1 SV=1	T	Signal transduction mechanisms	histidine-containing phosphotransfer 3a [Malus domestica]
MD06G1109200	0.467455	0.871689	0.85332	2.66996	2.18305	1.9549	5.60194e-06	1.73466	up	[TZDR]	Signal transduction mechanisms;; Cytoskeleton;; Cell cycle control, cell division, chromosome partitioning;; General function prediction only	Molecular Function: calcium-dependent protein serine/threonine phosphatase activity (GO:0004723);; Molecular Function: calcium ion binding (GO:0005509);; Biological Process: detection of calcium ion (GO:0005513);; Cellular Component: cytoplasm (GO:0005737);; Cellular Component: calcineurin complex (GO:0005955);; Biological Process: stomatal movement (GO:0010118);; Biological Process: calcium-medi…	K06268|8.82416e-140|mdm:103400660|calcineurin B-like protein 7; K06268 serine/threonine-protein phosphatase 2B regulatory subunit (A)	--	[T]	Signal transduction mechanisms	EF hand;; EF-hand domain;; EF-hand domain pair;; EF hand;; EF-hand domain pair	Calcineurin B-like protein 7 OS=Oryza sativa subsp. japonica GN=CBL7 PE=2 SV=1	DTZ	Cell cycle control, cell division, chromosome partitioning;; Signal transduction mechanisms;; Cytoskeleton	PREDICTED: calcineurin B-like protein 7 [Malus domestica]
MD10G1094100	0.232459	0.442525	0.000396	2.36003	3.99276	3.88177	4.44969e-12	3.87442	up	[TZDR]	Signal transduction mechanisms;; Cytoskeleton;; Cell cycle control, cell division, chromosome partitioning;; General function prediction only	Molecular Function: calcium ion binding (GO:0005509);; Cellular Component: mitochondrion (GO:0005739);;	K13448|3.07879e-123|mdm:103441875|calmodulin-like protein 1; K13448 calcium-binding protein CML (A)	Plant-pathogen interaction (ko04626)	[T]	Signal transduction mechanisms	EF hand;; EF-hand domain pair;; EF-hand domain;; EF hand;; EF-hand domain pair;; Cytoskeletal-regulatory complex EF hand;; Secreted protein acidic and rich in cysteine Ca binding region	Calmodulin-like protein 1 OS=Arabidopsis thaliana GN=CML1 PE=2 SV=1	DTZ	Cell cycle control, cell division, chromosome partitioning;; Signal transduction mechanisms;; Cytoskeleton	PREDICTED: calmodulin-like protein 1 [Malus domestica]
MD06G1025600	2.34909	1.96296	2.46202	3.5476	5.0279	6.21803	0.00557596	1.1811	up	[TZDR]	Signal transduction mechanisms;; Cytoskeleton;; Cell cycle control, cell division, chromosome partitioning;; General function prediction only	--	K13448|2.21161e-100|pxb:103962500|probable calcium-binding protein CML11; K13448 calcium-binding protein CML (A)	Plant-pathogen interaction (ko04626)	[T]	Signal transduction mechanisms	EF hand;; EF-hand domain pair;; EF-hand domain pair;; EF-hand domain;; EF hand;; Cytoskeletal-regulatory complex EF hand;; Secreted protein acidic and rich in cysteine Ca binding region	Probable calcium-binding protein CML11 OS=Oryza sativa subsp. japonica GN=CML11 PE=2 SV=1	DTZ	Cell cycle control, cell division, chromosome partitioning;; Signal transduction mechanisms;; Cytoskeleton	PREDICTED: probable calcium-binding protein CML11 [Malus domestica]
MD16G1098400	0.215095	0.549131	0.213137	0.85939	0.770942	0.70051	0.00954741	1.28766	up	--	--	Molecular Function: carbon-sulfur lyase activity (GO:0016846);;	K16903|0|mdm:103403054|L-tryptophan--pyruvate aminotransferase 1-like; K16903 L-tryptophan---pyruvate aminotransferase [EC:2.6.1.99] (A)	Tryptophan metabolism (ko00380)	--	--	Allinase;; Aminotransferase class I and II	L-tryptophan--pyruvate aminotransferase 1 OS=Arabidopsis thaliana GN=TAA1 PE=1 SV=1	E	Amino acid transport and metabolism	PREDICTED: L-tryptophan--pyruvate aminotransferase 1-like [Malus domestica]
MD03G1107600	3.98132	5.9372	4.59032	10.5299	10.6173	10.8186	2.29639e-06	1.18445	up	[RTKL]	General function prediction only;; Signal transduction mechanisms;; Transcription;; Replication, recombination and repair	Biological Process: MAPK cascade (GO:0000165);; Molecular Function: MAP kinase activity (GO:0004707);; Molecular Function: ATP binding (GO:0005524);; Biological Process: protein phosphorylation (GO:0006468);;	K04371|2.13983e-32|mdm:103421855|mitogen-activated protein kinase homolog NTF6-like; K04371 mitogen-activated protein kinase 1/3 [EC:2.7.11.24] (A)	--	[T]	Signal transduction mechanisms	--	Mitogen-activated protein kinase 13 OS=Arabidopsis thaliana GN=MPK13 PE=1 SV=1	T	Signal transduction mechanisms	PREDICTED: mitogen-activated protein kinase homolog NTF6-like [Malus domestica]
MD02G1149000	4.26552	4.33189	2.094	6.23283	7.62467	8.10765	0.000200156	1.09219	up	[Q]	Secondary metabolites biosynthesis, transport and catabolism	--	K09587|0|mdm:103401541|cytochrome P450 90B1-like; K09587 steroid 22-alpha-hydroxylase [EC:1.14.13.-] (A)	Brassinosteroid biosynthesis (ko00905)	[QI]	Secondary metabolites biosynthesis, transport and catabolism;; Lipid transport and metabolism	Cytochrome P450	Cytochrome P450 90B1 OS=Arabidopsis thaliana GN=CYP90B1 PE=1 SV=2	Q	Secondary metabolites biosynthesis, transport and catabolism	PREDICTED: cytochrome P450 90B1-like isoform X1 [Malus domestica]
MD03G1088100	0.915408	0.621871	0.762763	2.34136	2.59398	2.24901	1.87142e-07	1.68592	up	[Q]	Secondary metabolites biosynthesis, transport and catabolism	Molecular Function: iron ion binding (GO:0005506);; Molecular Function: electron carrier activity (GO:0009055);; Biological Process: abscisic acid metabolic process (GO:0009687);; Biological Process: response to red light (GO:0010114);; Molecular Function: (+)-abscisic acid 8'-hydroxylase activity (GO:0010295);; Molecular Function: heme binding (GO:0020037);; Biological Process: release of seed f…	K09843|0|mdm:103420642|CYP707A; abscisic acid 8'-hydroxylase 2; K09843 (+)-abscisic acid 8'-hydroxylase [EC:1.14.13.93] (A)	Carotenoid biosynthesis (ko00906)	[QI]	Secondary metabolites biosynthesis, transport and catabolism;; Lipid transport and metabolism	Cytochrome P450	Abscisic acid 8&apos;-hydroxylase 2 OS=Arabidopsis thaliana GN=CYP707A2 PE=2 SV=1	Q	Secondary metabolites biosynthesis, transport and catabolism	PREDICTED: abscisic acid 8&apos;-hydroxylase 2 [Malus domestica]
MD10G1053000	0.39237	0.432819	0.151162	1.07793	1.76093	1.67064	2.05061e-05	2.1987	up	[R]	General function prediction only	--	--	--	[QR]	Secondary metabolites biosynthesis, transport and catabolism;; General function prediction only	non-haem dioxygenase in morphine synthesis N-terminal;; 2OG-Fe(II) oxygenase superfamily	Protein DMR6-LIKE OXYGENASE 2 OS=Arabidopsis thaliana GN=DLO2 PE=2 SV=1	S	Function unknown	PREDICTED: protein DMR6-LIKE OXYGENASE 2-like [Malus domestica]
MD10G1052800	0.809716	0.934225	0.674056	3.47627	3.45567	3.72906	3.68785e-11	2.10601	up	[R]	General function prediction only	--	--	--	[QR]	Secondary metabolites biosynthesis, transport and catabolism;; General function prediction only	non-haem dioxygenase in morphine synthesis N-terminal;; 2OG-Fe(II) oxygenase superfamily	Protein DMR6-LIKE OXYGENASE 2 OS=Arabidopsis thaliana GN=DLO2 PE=2 SV=1	S	Function unknown	PREDICTED: protein DMR6-LIKE OXYGENASE 2-like [Malus domestica]
MD10G1053200	0.469372	0.601528	0.794804	1.83629	2.64559	1.70549	9.55777e-06	1.76893	up	[R]	General function prediction only	--	--	--	[QR]	Secondary metabolites biosynthesis, transport and catabolism;; General function prediction only	non-haem dioxygenase in morphine synthesis N-terminal;; 2OG-Fe(II) oxygenase superfamily	Protein DMR6-LIKE OXYGENASE 2 OS=Arabidopsis thaliana GN=DLO2 PE=2 SV=1	S	Function unknown	PREDICTED: protein DMR6-LIKE OXYGENASE 2-like [Malus domestica]
MD11G1092600	1.46299	0.578385	0.951234	2.0081	2.50183	2.36035	0.00126112	1.22093	up	--	--	--	--	--	[QR]	Secondary metabolites biosynthesis, transport and catabolism;; General function prediction only	2OG-Fe(II) oxygenase superfamily;; non-haem dioxygenase in morphine synthesis N-terminal	Probable 2-oxoglutarate-dependent dioxygenase AOP1.2 OS=Arabidopsis thaliana GN=AOP1.2 PE=2 SV=1	S	Function unknown	PREDICTED: probable inactive 2-oxoglutarate-dependent dioxygenase AOP2 [Malus domestica]
MD06G1084800	0.263043	0.267944	0.202008	1.95858	1.61618	2.23655	2.77168e-11	2.98436	up	[Q]	Secondary metabolites biosynthesis, transport and catabolism	Molecular Function: oxidoreductase activity, acting on the CH-CH group of donors, quinone or related compound as acceptor (GO:0016635);; Biological Process: single-organism metabolic process (GO:0044710);;	K09840|0|pxb:103954827|probable carotenoid cleavage dioxygenase 4, chloroplastic; K09840 9-cis-epoxycarotenoid dioxygenase [EC:1.13.11.51] (A)	Carotenoid biosynthesis (ko00906)	[Q]	Secondary metabolites biosynthesis, transport and catabolism	Retinal pigment epithelial membrane protein	Probable carotenoid cleavage dioxygenase 4, chloroplastic OS=Arabidopsis thaliana GN=CCD4 PE=1 SV=1	Q	Secondary metabolites biosynthesis, transport and catabolism	PREDICTED: probable carotenoid cleavage dioxygenase 4, chloroplastic [Pyrus x bretschneideri]
MD14G1105700	0.210582	0.15041	0.104519	1.44445	1.67551	1.21794	1.0557e-12	3.17575	up	[Q]	Secondary metabolites biosynthesis, transport and catabolism	--	K09840|0|pxb:103954827|probable carotenoid cleavage dioxygenase 4, chloroplastic; K09840 9-cis-epoxycarotenoid dioxygenase [EC:1.13.11.51] (A)	Carotenoid biosynthesis (ko00906)	[Q]	Secondary metabolites biosynthesis, transport and catabolism	Retinal pigment epithelial membrane protein	Probable carotenoid cleavage dioxygenase 4, chloroplastic OS=Arabidopsis thaliana GN=CCD4 PE=1 SV=1	Q	Secondary metabolites biosynthesis, transport and catabolism	PREDICTED: probable carotenoid cleavage dioxygenase 4, chloroplastic [Pyrus x bretschneideri]
MD07G1273000	0.32505	0.54676	0.437848	2.05712	1.95828	1.62403	8.18727e-08	2.13545	up	[Q]	Secondary metabolites biosynthesis, transport and catabolism	--	--	--	[Q]	Secondary metabolites biosynthesis, transport and catabolism	Cytochrome P450	Cytochrome P450 89A2 OS=Arabidopsis thaliana GN=CYP89A2 PE=2 SV=2	Q	Secondary metabolites biosynthesis, transport and catabolism	PREDICTED: cytochrome P450 89A2-like [Pyrus x bretschneideri]
MD15G1033800	0.307081	0.306698	0.159478	0.972816	1.02697	0.905348	0.000227837	1.9184	up	[Q]	Secondary metabolites biosynthesis, transport and catabolism	Molecular Function: monooxygenase activity (GO:0004497);; Molecular Function: iron ion binding (GO:0005506);; Molecular Function: electron carrier activity (GO:0009055);; Molecular Function: oxidoreductase activity, acting on paired donors, with incorporation or reduction of molecular oxygen (GO:0016705);; Molecular Function: heme binding (GO:0020037);; Biological Process: oxidation-reduction pro…	K00517|0|mdm:103441505|cytochrome P450 82C4-like; K00517 [EC:1.14.-.-] (A)	Limonene and pinene degradation (ko00903);; Stilbenoid, diarylheptanoid and gingerol biosynthesis (ko00945)	[Q]	Secondary metabolites biosynthesis, transport and catabolism	Cytochrome P450	Cytochrome P450 82C4 OS=Arabidopsis thaliana GN=CYP82C4 PE=2 SV=1	Q	Secondary metabolites biosynthesis, transport and catabolism	PREDICTED: cytochrome P450 82C4-like [Malus domestica]
MD06G1119300	0.515058	0.472056	0.307649	2.13261	1.67548	2.21939	1.96787e-10	2.24667	up	[Q]	Secondary metabolites biosynthesis, transport and catabolism	Molecular Function: iron ion binding (GO:0005506);; Molecular Function: electron carrier activity (GO:0009055);; Molecular Function: flavonoid 3'-monooxygenase activity (GO:0016711);; Molecular Function: heme binding (GO:0020037);; Biological Process: oxidation-reduction process (GO:0055114);;	--	--	[Q]	Secondary metabolites biosynthesis, transport and catabolism	Cytochrome P450	Cytochrome P450 78A6 OS=Arabidopsis thaliana GN=CYP78A6 PE=2 SV=1	Q	Secondary metabolites biosynthesis, transport and catabolism	PREDICTED: cytochrome P450 78A9-like [Malus domestica]
MD06G1203400	0.153741	0.263711	0.098973	0.829868	0.782925	0.553318	0.000263384	2.08268	up	[Q]	Secondary metabolites biosynthesis, transport and catabolism	Molecular Function: iron ion binding (GO:0005506);; Molecular Function: electron carrier activity (GO:0009055);; Molecular Function: heme binding (GO:0020037);; Molecular Function: flavonoid 3',5'-hydroxylase activity (GO:0033772);; Biological Process: oxidation-reduction process (GO:0055114);;	--	--	[Q]	Secondary metabolites biosynthesis, transport and catabolism	Cytochrome P450	Cytochrome P450 78A5 OS=Arabidopsis thaliana GN=CYP78A5 PE=2 SV=1	Q	Secondary metabolites biosynthesis, transport and catabolism	PREDICTED: cytochrome P450 78A5-like [Malus domestica]
MD00G1005600	7.41909	8.60504	8.41629	21.1135	20.5648	23.3236	4.41252e-16	1.45799	up	[ER]	Amino acid transport and metabolism;; General function prediction only	Molecular Function: L-iditol 2-dehydrogenase activity (GO:0003939);; Molecular Function: zinc ion binding (GO:0008270);; Biological Process: oxidation-reduction process (GO:0055114);;	K00008|0|mdm:103439703|sorbitol dehydrogenase-like; K00008 L-iditol 2-dehydrogenase [EC:1.1.1.14] (A)	Pentose and glucuronate interconversions (ko00040);; Fructose and mannose metabolism (ko00051)	[Q]	Secondary metabolites biosynthesis, transport and catabolism	Alcohol dehydrogenase GroES-like domain;; Zinc-binding dehydrogenase	Sorbitol dehydrogenase OS=Arabidopsis thaliana GN=SDH PE=1 SV=1	E	Amino acid transport and metabolism	PREDICTED: sorbitol dehydrogenase-like [Malus domestica]
MD09G1204200	0.170809	0.061202	0.212554	0.392005	0.477568	0.28268	0.00361027	1.40734	up	[V]	Defense mechanisms	Molecular Function: ATP binding (GO:0005524);; Biological Process: ATP catabolic process (GO:0006200);; Cellular Component: membrane (GO:0016020);; Molecular Function: ATPase activity (GO:0016887);;	--	--	[Q]	Secondary metabolites biosynthesis, transport and catabolism	ABC-2 type transporter;; ABC transporter;; Plant PDR ABC transporter associated;; ABC-transporter extracellular N-terminal;; AAA domain, putative AbiEii toxin, Type IV TA system;; ATPase family associated with various cellular activities (AAA)	ABC transporter G family member 36 OS=Arabidopsis thaliana GN=ABCG36 PE=1 SV=1	V	Defense mechanisms	PREDICTED: ABC transporter G family member 35-like [Malus domestica]
MD11G1159100	0.428787	0.322968	0.547762	1.27721	1.80441	0.829903	0.00739241	1.63345	up	[V]	Defense mechanisms	--	--	--	[Q]	Secondary metabolites biosynthesis, transport and catabolism	ABC-2 type transporter;; ABC transporter;; Plant PDR ABC transporter associated;; ABC-transporter extracellular N-terminal;; AAA domain, putative AbiEii toxin, Type IV TA system;; AAA ATPase domain;; P-loop containing region of AAA domain;; ATPase family associated with various cellular activities (AAA)	Pleiotropic drug resistance protein 2 OS=Nicotiana plumbaginifolia GN=PDR2 PE=2 SV=1	V	Defense mechanisms	PREDICTED: pleiotropic drug resistance protein 2-like [Malus domestica]
MD07G1184900	1.8344	1.83617	1.64377	4.80149	3.98102	3.2942	7.99319e-07	1.23253	up	[V]	Defense mechanisms	Molecular Function: ATP binding (GO:0005524);; Biological Process: ATP catabolic process (GO:0006200);; Cellular Component: membrane (GO:0016020);; Molecular Function: ATPase activity (GO:0016887);;	--	--	[Q]	Secondary metabolites biosynthesis, transport and catabolism	ABC-2 type transporter;; ABC transporter	ABC transporter G family member 16 OS=Arabidopsis thaliana GN=ABCG16 PE=2 SV=2	V	Defense mechanisms	PREDICTED: LOW QUALITY PROTEIN: ABC transporter G family member 6-like [Malus domestica]
MD05G1035900	0.98227	1.07321	0.929622	3.26291	3.20934	2.90515	6.6553e-11	1.69584	up	[R]	General function prediction only	Molecular Function: nucleotide binding (GO:0000166);; Molecular Function: RNA binding (GO:0003723);;	K13126|0|pxb:103927910|polyadenylate-binding protein 3; K13126 polyadenylate-binding protein (A)	RNA transport (ko03013);; mRNA surveillance pathway (ko03015);; RNA degradation (ko03018)	[AJ]	RNA processing and modification;; Translation, ribosomal structure and biogenesis	RNA recognition motif. (a.k.a. RRM, RBD, or RNP domain);; Poly-adenylate binding protein, unique domain;; Occluded RNA-recognition motif;; RNA recognition motif. (a.k.a. RRM, RBD, or RNP domain);; RNA binding motif;; Nup53/35/40-type RNA recognition motif;; Limkain b1	Polyadenylate-binding protein 5 OS=Arabidopsis thaliana GN=PAB5 PE=1 SV=3	S	Function unknown	PREDICTED: polyadenylate-binding protein 3 [Pyrus x bretschneideri]
Malus_domestica_newGene_9899	0.78897	0.911414	0.995374	1.25602	2.00488	1.9069	0.00778174	1.0124	up	[R]	General function prediction only	Molecular Function: ATP binding (GO:0005524);; Biological Process: ATP catabolic process (GO:0006200);; Molecular Function: electron carrier activity (GO:0009055);; Molecular Function: ATPase activity (GO:0016887);; Molecular Function: iron-sulfur cluster binding (GO:0051536);;	K06174|1.30251e-52|mdm:103429276|ABC transporter E family member 2-like; K06174 ATP-binding cassette, sub-family E, member 1 (A)	--	[A]	RNA processing and modification	--	ABC transporter E family member 1 GN=MMM17.7 OS=Arabidopsis thaliana (Mouse-ear cress) PE=2 SV=1	A	RNA processing and modification	PREDICTED: LOW QUALITY PROTEIN: ABC transporter E family member 2-like [Malus domestica]
MD01G1122200	0.366997	0.354943	0.273364	1.1354	1.14027	1.10251	0.000275025	1.77805	up	--	--	--	--	--	[L]	Replication, recombination and repair	DDE superfamily endonuclease;; Plant transposon protein	Protein ALP1-like OS=Arabidopsis thaliana GN=At3g55350 PE=2 SV=1	S	Function unknown	PREDICTED: putative nuclease HARBI1 [Malus domestica]
MD13G1184800	1.28104	1.18212	0.982326	2.61059	2.31083	2.28711	0.00334994	1.10792	up	--	--	Molecular Function: aspartic-type endopeptidase activity (GO:0004190);; Biological Process: proteolysis (GO:0006508);;	--	--	[O]	Posttranslational modification, protein turnover, chaperones	Xylanase inhibitor C-terminal;; Xylanase inhibitor N-terminal	Basic 7S globulin OS=Glycine max GN=BG PE=1 SV=2	O	Posttranslational modification, protein turnover, chaperones	PREDICTED: basic 7S globulin-like [Malus domestica]
MD15G1007400	4.48037	4.24909	5.0301	16.9272	14.4128	16.8269	5.28493e-11	1.85028	up	--	--	Molecular Function: ubiquitin-protein transferase activity (GO:0004842);; Molecular Function: zinc ion binding (GO:0008270);; Biological Process: protein ubiquitination (GO:0016567);;	--	--	[O]	Posttranslational modification, protein turnover, chaperones	Ring finger domain;; RING-like zinc finger;; Zinc finger, C3HC4 type (RING finger);; RING-H2 zinc finger domain;; Zinc finger, C3HC4 type (RING finger);; Anaphase-promoting complex subunit 11 RING-H2 finger	E3 ubiquitin-protein ligase ATL23 OS=Arabidopsis thaliana GN=ATL23 PE=1 SV=2	O	Posttranslational modification, protein turnover, chaperones	PREDICTED: E3 ubiquitin-protein ligase ATL23-like [Malus domestica]
MD07G1010800	1.79289	2.34418	2.07617	7.01752	7.46094	8.03803	3.0531e-07	1.90384	up	--	--	Molecular Function: metal ion binding (GO:0046872);;	--	--	[O]	Posttranslational modification, protein turnover, chaperones	Ring finger domain;; RING-like zinc finger;; Zinc finger, C3HC4 type (RING finger)	Putative RING-H2 finger protein ATL71 OS=Arabidopsis thaliana GN=ATL71 PE=3 SV=1	O	Posttranslational modification, protein turnover, chaperones	PREDICTED: RING-H2 finger protein ATL70-like [Malus domestica]
MD14G1184200	9.4462	9.53068	9.48397	19.6715	19.4303	20.1362	3.72881e-09	1.10456	up	[O]	Posttranslational modification, protein turnover, chaperones	Molecular Function: zinc ion binding (GO:0008270);;	--	--	[O]	Posttranslational modification, protein turnover, chaperones	Ring finger domain;; RING-H2 zinc finger domain;; RING-like zinc finger;; Zinc finger, C3HC4 type (RING finger);; Zinc finger, C3HC4 type (RING finger);; Anaphase-promoting complex subunit 11 RING-H2 finger	RING-H2 finger protein ATL46 OS=Arabidopsis thaliana GN=ATL46 PE=2 SV=1	O	Posttranslational modification, protein turnover, chaperones	PREDICTED: RING-H2 finger protein ATL46-like [Malus domestica]
MD08G1031200	0.435203	0.203526	0.286518	2.18513	1.64865	1.95942	1.42606e-05	2.57576	up	--	--	Molecular Function: DNA binding (GO:0003677);; Molecular Function: chromatin binding (GO:0003682);; Cellular Component: nucleus (GO:0005634);;	--	--	[O]	Posttranslational modification, protein turnover, chaperones	Myb-like DNA-binding domain	Protein RADIALIS-like 1 OS=Arabidopsis thaliana GN=RL1 PE=2 SV=1	K	Transcription	PREDICTED: protein RADIALIS-like 3 [Malus domestica]
MD08G1249100	0	0	0	3.36011	2.51495	2.76495	5.95883e-22	Inf	up	[O]	Posttranslational modification, protein turnover, chaperones	--	K13993|1.25206e-126|mdm:103421408|22.0 kDa class IV heat shock protein-like; K13993 HSP20 family protein (A)	Protein processing in endoplasmic reticulum (ko04141)	[O]	Posttranslational modification, protein turnover, chaperones	Hsp20/alpha crystallin family	22.7 kDa class IV heat shock protein OS=Pisum sativum GN=HSP22.7 PE=2 SV=1	O	Posttranslational modification, protein turnover, chaperones	PREDICTED: 22.0 kDa class IV heat shock protein-like [Malus domestica]
MD15G1443700	0.600264	0.429735	0.709579	4.07388	2.7613	2.90098	1.14185e-07	2.48377	up	[O]	Posttranslational modification, protein turnover, chaperones	--	K13993|4.64602e-124|mdm:103416411|22.0 kDa heat shock protein-like; K13993 HSP20 family protein (A)	Protein processing in endoplasmic reticulum (ko04141)	[O]	Posttranslational modification, protein turnover, chaperones	Hsp20/alpha crystallin family	22.0 kDa heat shock protein OS=Arabidopsis thaliana GN=HSP22.0 PE=2 SV=1	O	Posttranslational modification, protein turnover, chaperones	PREDICTED: 22.0 kDa heat shock protein-like [Malus domestica]
MD17G1020300	0.1529	0.136933	0	3.45625	5.57462	6.35105	1.2747e-14	5.48297	up	--	--	Biological Process: response to stress (GO:0006950);;	K13993|2.62052e-71|mdm:103442187|class I heat shock protein-like; K13993 HSP20 family protein (A)	Protein processing in endoplasmic reticulum (ko04141)	[O]	Posttranslational modification, protein turnover, chaperones	Hsp20/alpha crystallin family	17.3 kDa class I heat shock protein OS=Glycine max GN=HSP17.3-B PE=3 SV=1	O	Posttranslational modification, protein turnover, chaperones	PREDICTED: class I heat shock protein-like [Malus domestica]
MD14G1232200	0	0	0	1.58574	2.71306	3.57078	1.32541e-14	Inf	up	[O]	Posttranslational modification, protein turnover, chaperones	Molecular Function: lyase activity (GO:0016829);;	K00799|4.89729e-141|mdm:103428553|glutathione transferase GST 23-like; K00799 glutathione S-transferase [EC:2.5.1.18] (A)	Glutathione metabolism (ko00480)	[O]	Posttranslational modification, protein turnover, chaperones	Glutathione S-transferase, N-terminal domain;; Glutathione S-transferase, N-terminal domain;; Glutathione S-transferase, N-terminal domain;; Glutathione S-transferase, C-terminal domain	Probable glutathione S-transferase OS=Glycine max GN=HSP26-A PE=2 SV=1	O	Posttranslational modification, protein turnover, chaperones	PREDICTED: glutathione transferase GST 23-like [Malus domestica]
MD14G1232100	0.274129	0.260787	0.090249	1.19599	1.43699	1.48113	1.5229e-06	2.76613	up	[O]	Posttranslational modification, protein turnover, chaperones	Molecular Function: lactoylglutathione lyase activity (GO:0004462);; Molecular Function: transferase activity (GO:0016740);;	K00799|1.065e-161|mdm:103415530|glutathione S-transferase U8-like; K00799 glutathione S-transferase [EC:2.5.1.18] (A)	Glutathione metabolism (ko00480)	[O]	Posttranslational modification, protein turnover, chaperones	Glutathione S-transferase, N-terminal domain;; Glutathione S-transferase, N-terminal domain;; Glutathione S-transferase, N-terminal domain;; Glutathione S-transferase, C-terminal domain	Glutathione S-transferase U8 OS=Arabidopsis thaliana GN=GSTU8 PE=2 SV=1	O	Posttranslational modification, protein turnover, chaperones	PREDICTED: glutathione S-transferase U8-like [Malus domestica]
MD02G1308300	0.567841	0.302121	0.357521	1.58255	1.62758	1.99856	1.63394e-07	2.07394	up	--	--	Biological Process: protein peptidyl-prolyl isomerization (GO:0000413);; Molecular Function: peptidyl-prolyl cis-trans isomerase activity (GO:0003755);; Molecular Function: calmodulin binding (GO:0005516);; Biological Process: protein folding (GO:0006457);; Biological Process: cellulose biosynthetic process (GO:0030244);; Biological Process: Golgi vesicle transport (GO:0048193);; Biological Proce…	--	--	[O]	Posttranslational modification, protein turnover, chaperones	FKBP-type peptidyl-prolyl cis-trans isomerase;; Myb/SANT-like DNA-binding domain	Peptidyl-prolyl cis-trans isomerase FKBP42 OS=Arabidopsis thaliana GN=FKBP42 PE=1 SV=1	O	Posttranslational modification, protein turnover, chaperones	PREDICTED: peptidyl-prolyl cis-trans isomerase FKBP42-like isoform X2 [Malus domestica]
MD06G1233500	0.66621	0.520407	0.576542	2.83614	2.57935	2.67935	3.24898e-10	2.22892	up	[R]	General function prediction only	Molecular Function: acid phosphatase activity (GO:0003993);;	K14379|0|pxb:103946897|purple acid phosphatase 17-like; K14379 tartrate-resistant acid phosphatase type 5 [EC:3.1.3.2] (A)	Riboflavin metabolism (ko00740)	[O]	Posttranslational modification, protein turnover, chaperones	Calcineurin-like phosphoesterase	Purple acid phosphatase 17 OS=Arabidopsis thaliana GN=PAP17 PE=2 SV=1	S	Function unknown	PREDICTED: purple acid phosphatase 17-like [Pyrus x bretschneideri]
MD00G1179100	0.414033	0.681638	0.155025	1.22964	2.03993	1.31663	0.000626343	1.9112	up	[E]	Amino acid transport and metabolism	--	--	--	[O]	Posttranslational modification, protein turnover, chaperones	--	Probable glutamyl endopeptidase, chloroplastic OS=Oryza sativa subsp. japonica GN=GEP PE=2 SV=1	E	Amino acid transport and metabolism	PREDICTED: probable glutamyl endopeptidase, chloroplastic [Malus domestica]
MD12G1229400	0.395525	0.253196	0.016191	1.45421	1.51098	2.04804	2.28226e-10	2.93656	up	--	--	Biological Process: nuclear division (GO:0000280);; Cellular Component: cytosol (GO:0005829);; Biological Process: nucleolus organization (GO:0007000);; Molecular Function: electron carrier activity (GO:0009055);; Biological Process: response to heat (GO:0009408);; Biological Process: auxin polar transport (GO:0009926);; Molecular Function: protein disulfide oxidoreductase activity (GO:0015035);;…	--	--	[O]	Posttranslational modification, protein turnover, chaperones	--	Monothiol glutaredoxin-S17 OS=Arabidopsis thaliana GN=GRXS17 PE=1 SV=1	O	Posttranslational modification, protein turnover, chaperones	PREDICTED: monothiol glutaredoxin-S17-like [Pyrus x bretschneideri]
MD10G1305000	3.92381	4.32049	3.36441	8.07583	7.93119	6.9473	5.90492e-07	1.03555	up	--	--	--	K15014|0|pxb:103939631|equilibrative nucleotide transporter 3-like; K15014 solute carrier family 29 (equilibrative nucleoside transporter), member 1/2/3 (A)	--	[F]	Nucleotide transport and metabolism	Nucleoside transporter	Equilibrative nucleotide transporter 3 OS=Arabidopsis thaliana GN=ENT3 PE=1 SV=1	S	Function unknown	PREDICTED: equilibrative nucleotide transporter 3-like isoform X1 [Pyrus x bretschneideri]
MD15G1301500	7.24018	6.26389	6.54339	13.6242	13.0773	13.1902	2.93307e-09	1.03315	up	[HC]	Coenzyme transport and metabolism;; Energy production and conversion	Molecular Function: squalene monooxygenase activity (GO:0004506);; Cellular Component: integral component of membrane (GO:0016021);; Molecular Function: flavin adenine dinucleotide binding (GO:0050660);; Biological Process: oxidation-reduction process (GO:0055114);;	K00511|0|mdm:103431165|squalene epoxidase 3-like; K00511 squalene monooxygenase [EC:1.14.13.132] (A)	Steroid biosynthesis (ko00100);; Sesquiterpenoid and triterpenoid biosynthesis (ko00909)	[I]	Lipid transport and metabolism	Squalene epoxidase;; FAD binding domain;; FAD dependent oxidoreductase;; Glucose inhibited division protein A;; FAD binding domain	Squalene monooxygenase OS=Panax ginseng PE=2 SV=1	CH	Energy production and conversion;; Coenzyme transport and metabolism	PREDICTED: squalene epoxidase 3-like [Malus domestica]
MD07G1041600	0.437046	0.511336	0.370262	1.16932	1.24221	1.51636	0.000282172	1.61087	up	[HC]	Coenzyme transport and metabolism;; Energy production and conversion	--	K00511|0|mdm:103420510|squalene monooxygenase-like; K00511 squalene monooxygenase [EC:1.14.13.132] (A)	Steroid biosynthesis (ko00100);; Sesquiterpenoid and triterpenoid biosynthesis (ko00909)	[I]	Lipid transport and metabolism	Squalene epoxidase;; FAD binding domain;; FAD dependent oxidoreductase;; FAD binding domain;; NAD(P)-binding Rossmann-like domain;; Glucose inhibited division protein A	Squalene monooxygenase OS=Panax ginseng PE=2 SV=1	CH	Energy production and conversion;; Coenzyme transport and metabolism	PREDICTED: squalene monooxygenase-like [Malus domestica]
MD15G1085500	0.234767	0	0.127633	0.699964	1.31589	1.02893	1.71211e-06	3.0642	up	[R]	General function prediction only	Molecular Function: phospholipase A2 activity (GO:0004623);; Biological Process: lipid metabolic process (GO:0006629);; Molecular Function: galactolipase activity (GO:0047714);;	--	--	[I]	Lipid transport and metabolism	Patatin-like phospholipase	Patatin-like protein 2 OS=Arabidopsis thaliana GN=PLP2 PE=1 SV=1	S	Function unknown	PREDICTED: patatin-like protein 2 isoform X1 [Malus domestica]
MD06G1079100	181.641	182.74	173.045	404.346	389.028	434.221	2.30537e-11	1.23816	up	[IQ]	Lipid transport and metabolism;; Secondary metabolites biosynthesis, transport and catabolism	Cellular Component: plasmodesma (GO:0009506);; Cellular Component: chloroplast stroma (GO:0009570);; Biological Process: positive regulation of seed germination (GO:0010030);; Biological Process: response to nitrate (GO:0010167);; Biological Process: seed coat development (GO:0010214);; Biological Process: nitrate transport (GO:0015706);; Molecular Function: AMP binding (GO:0016208);; Biological …	--	--	[I]	Lipid transport and metabolism	AMP-binding enzyme;; AMP-binding enzyme C-terminal domain	Oxalate--CoA ligase OS=Arabidopsis thaliana GN=AAE3 PE=1 SV=1	IQ	Lipid transport and metabolism;; Secondary metabolites biosynthesis, transport and catabolism	PREDICTED: oxalate--CoA ligase-like [Malus domestica]
MD13G1113700	1.61845	1.53871	0.744507	3.10953	2.71797	3.6762	1.04004e-05	1.32599	up	[IQ]	Lipid transport and metabolism;; Secondary metabolites biosynthesis, transport and catabolism	Biological Process: metabolic process (GO:0008152);; Molecular Function: oxidoreductase activity (GO:0016491);;	--	--	[I]	Lipid transport and metabolism	AMP-binding enzyme;; AMP-binding enzyme C-terminal domain	4-coumarate--CoA ligase-like 9 OS=Arabidopsis thaliana GN=4CLL9 PE=1 SV=2	IQ	Lipid transport and metabolism;; Secondary metabolites biosynthesis, transport and catabolism	PREDICTED: 4-coumarate--CoA ligase-like 9 [Malus domestica]
MD08G1163100	3.68241	3.52141	3.29377	7.11507	7.71373	6.89626	5.55063e-09	1.07307	up	[I]	Lipid transport and metabolism	--	K01897|0|mdm:103450636|long chain acyl-CoA synthetase 9, chloroplastic-like; K01897 long-chain acyl-CoA synthetase [EC:6.2.1.3] (A)	Fatty acid biosynthesis (ko00061);; Fatty acid degradation (ko00071);; Fatty acid metabolism (ko01212);; Peroxisome (ko04146)	[I]	Lipid transport and metabolism	AMP-binding enzyme	Long chain acyl-CoA synthetase 9, chloroplastic OS=Arabidopsis thaliana GN=LACS9 PE=1 SV=1	I	Lipid transport and metabolism	PREDICTED: long chain acyl-CoA synthetase 9, chloroplastic-like [Malus domestica]
MD12G1159300	0.966847	0.775834	0.735883	3.71251	3.58991	3.93804	1.21414e-11	2.20308	up	--	--	Cellular Component: endoplasmic reticulum (GO:0005783);;	--	--	[U]	Intracellular trafficking, secretion, and vesicular transport	Reticulon	Reticulon-like protein B12 OS=Arabidopsis thaliana GN=RTNLB12 PE=2 SV=1	U	Intracellular trafficking, secretion, and vesicular transport	PREDICTED: reticulon-like protein B12 [Malus domestica]
MD07G1159900	0	0	0	2.46349	1.45994	2.55383	2.03033e-26	Inf	up	--	--	--	--	--	[U]	Intracellular trafficking, secretion, and vesicular transport	COG4 transport protein;; RINT-1 / TIP-1 family	Conserved oligomeric Golgi complex subunit 4 OS=Arabidopsis thaliana GN=COG4 PE=2 SV=1	U	Intracellular trafficking, secretion, and vesicular transport	PREDICTED: conserved oligomeric Golgi complex subunit 4 [Malus domestica]
MD07G1301600	7.47684	7.0155	7.15622	15.7192	14.2797	16.1252	2.22999e-07	1.1385	up	--	--	--	--	--	[P]	Inorganic ion transport and metabolism	Heavy-metal-associated domain	Copper transport protein ATX1 OS=Arabidopsis thaliana GN=ATX1 PE=1 SV=2	S	Function unknown	PREDICTED: uncharacterized protein LOC103439964 [Malus domestica]
MD15G1119200	0.91847	1.41958	1.02665	2.86685	2.9486	2.93552	2.45069e-11	1.68617	up	--	--	Molecular Function: inorganic anion exchanger activity (GO:0005452);; Cellular Component: mitochondrion (GO:0005739);; Cellular Component: integral component of membrane (GO:0016021);; Biological Process: borate transmembrane transport (GO:0035445);; Molecular Function: borate transmembrane transporter activity (GO:0046715);;	--	--	[P]	Inorganic ion transport and metabolism	HCO3- transporter family	Probable boron transporter 6 OS=Arabidopsis thaliana GN=BOR6 PE=2 SV=2	U	Intracellular trafficking, secretion, and vesicular transport	PREDICTED: probable boron transporter 6 isoform X3 [Malus domestica]
MD13G1146200	2.17254	0.788324	0.474946	3.74814	3.77744	4.82885	7.30096e-06	1.87703	up	--	--	Molecular Function: inorganic anion exchanger activity (GO:0005452);; Cellular Component: plasma membrane (GO:0005886);; Biological Process: anion transport (GO:0006820);; Cellular Component: integral component of membrane (GO:0016021);;	--	--	[P]	Inorganic ion transport and metabolism	HCO3- transporter family	Boron transporter 1 OS=Arabidopsis thaliana GN=BOR1 PE=1 SV=1	U	Intracellular trafficking, secretion, and vesicular transport	PREDICTED: probable boron transporter 2 isoform X1 [Malus domestica]
MD02G1187800	0.839785	1.12716	1.07217	1.9705	1.89506	2.20646	0.00229326	1.0414	up	[R]	General function prediction only	--	K07297|0|pxb:103952662|heptahelical transmembrane protein 4-like; K07297 adiponectin receptor (A)	--	[RT]	General function prediction only;; Signal transduction mechanisms	Haemolysin-III related	Heptahelical transmembrane protein 4 OS=Arabidopsis thaliana GN=HHP4 PE=2 SV=1	S	Function unknown	PREDICTED: heptahelical transmembrane protein 4-like isoform X2 [Pyrus x bretschneideri]
MD07G1135800	1.67369	1.87535	2.24846	3.6691	3.95826	3.77225	0.00171958	1.01826	up	--	--	--	--	--	[R]	General function prediction only	zinc-binding in reverse transcriptase	--	S	Function unknown	PREDICTED: uncharacterized protein LOC103428222 [Malus domestica]
MD16G1105400	0.825583	0.57961	1.08567	1.61532	2.10013	1.99025	0.0028073	1.2356	up	[R]	General function prediction only	--	--	--	[R]	General function prediction only	WD domain, G-beta repeat;; PQQ-like domain	Protein JINGUBANG OS=Arabidopsis thaliana GN=JGB PE=1 SV=1	S	Function unknown	PREDICTED: uncharacterized protein LOC103949846 [Pyrus x bretschneideri]
MD13G1093300	2.04639	2.57345	2.15136	7.21917	6.71761	6.81479	5.16235e-16	1.66273	up	[OC]	Posttranslational modification, protein turnover, chaperones;; Energy production and conversion	Molecular Function: isomerase activity (GO:0016853);; Biological Process: cell redox homeostasis (GO:0045454);; Molecular Function: protein-disulfide reductase activity (GO:0047134);; Biological Process: oxidation-reduction process (GO:0055114);;	K17609|0|mdm:103451976|probable nucleoredoxin 1; K17609 nucleoredoxin [EC:1.8.1.8] (A)	--	[R]	General function prediction only	Thioredoxin-like;; AhpC/TSA family;; Redoxin;; Thioredoxin;; Thioredoxin-like domain;; SCO1/SenC;; Thioredoxin-like	Probable nucleoredoxin 1 OS=Arabidopsis thaliana GN=At1g60420 PE=1 SV=1	O	Posttranslational modification, protein turnover, chaperones	PREDICTED: probable nucleoredoxin 1 [Malus domestica]
MD07G1180100	3.31332	3.55485	3.83703	6.79175	7.68798	6.423	3.5357e-06	1.04386	up	[R]	General function prediction only	--	--	--	[R]	General function prediction only	RNA recognition motif. (a.k.a. RRM, RBD, or RNP domain)	Probable RNA-binding protein ARP1 OS=Arabidopsis thaliana GN=ARP1 PE=2 SV=1	S	Function unknown	PREDICTED: probable RNA-binding protein ARP1 [Malus domestica]
MD12G1199200	12.1391	15.4526	16.0306	56.9271	65.1544	63.9686	2.96101e-38	2.14187	up	[S]	Function unknown	Biological Process: response to cold (GO:0009409);; Cellular Component: integral component of membrane (GO:0016021);;	--	--	[R]	General function prediction only	Proteolipid membrane potential modulator	Hydrophobic protein RCI2B OS=Arabidopsis thaliana GN=RCI2B PE=2 SV=1	S	Function unknown	PREDICTED: hydrophobic protein RCI2B-like [Malus domestica]
MD02G1002100	3.48297	3.93299	3.87991	7.20855	7.58622	7.40868	2.34119e-05	1.02354	up	[R]	General function prediction only	--	K07119|0|mdm:103417941|2-alkenal reductase (NADP(+)-dependent)-like; K07119 (A)	--	[R]	General function prediction only	N-terminal domain of oxidoreductase;; Zinc-binding dehydrogenase;; Zinc-binding dehydrogenase	2-alkenal reductase (NADP(+)-dependent) OS=Nicotiana tabacum GN=DBR PE=1 SV=1	S	Function unknown	PREDICTED: 2-alkenal reductase (NADP(+)-dependent)-like [Malus domestica]
MD02G1109000	2.91772	2.93846	2.90092	6.08079	6.39117	6.42951	1.27887e-08	1.15585	up	[S]	Function unknown	--	--	--	[R]	General function prediction only	Leucine rich repeat;; Leucine Rich repeats (2 copies);; Leucine Rich Repeat;; Leucine-rich repeat	Plant intracellular Ras-group-related LRR protein 4 OS=Oryza sativa subsp. japonica GN=IRL4 PE=2 SV=1	S	Function unknown	PREDICTED: plant intracellular Ras-group-related LRR protein 4 [Malus domestica]
MD05G1074900	1.05842	1.17982	1.13915	2.27331	2.13167	1.90372	0.00498416	1.02346	up	--	--	Molecular Function: nucleotide binding (GO:0000166);; Molecular Function: RNA binding (GO:0003723);; Cellular Component: nucleus (GO:0005634);; Biological Process: RNA processing (GO:0006396);; Cellular Component: ribonucleoprotein complex (GO:0030529);;	K15191|0|mdm:103454486|la-related protein 6C; K15191 La-related protein 7 (A)	--	[R]	General function prediction only	La domain;; RNA recognition motif. (a.k.a. RRM, RBD, or RNP domain);; Ataxin-2 C-terminal region	La-related protein 6C OS=Arabidopsis thaliana GN=LARP6C PE=3 SV=1	S	Function unknown	PREDICTED: la-related protein 6C [Malus domestica]
MD07G1247000	11.6839	12.5905	12.2479	30.2792	27.0317	31.4639	1.08792e-14	1.3285	up	--	--	Biological Process: regulation of cyclin-dependent protein serine/threonine kinase activity (GO:0000079);; Molecular Function: protein kinase binding (GO:0019901);;	--	--	[R]	General function prediction only	Cyclin;; Cyclin, N-terminal domain	Cyclin-U4-1 OS=Arabidopsis thaliana GN=CYCU4-1 PE=1 SV=1	S	Function unknown	PREDICTED: cyclin-U4-1-like [Malus domestica]
MD04G1048000	2.45578	3.01142	3.79176	6.49814	6.92666	8.9092	8.27086e-07	1.3158	up	--	--	Molecular Function: chitinase activity (GO:0004568);; Biological Process: carbohydrate metabolic process (GO:0005975);; Biological Process: chitin catabolic process (GO:0006032);; Molecular Function: chitin binding (GO:0008061);; Biological Process: cell wall macromolecule catabolic process (GO:0016998);;	K01183|0|mdm:103432770|endochitinase PR4-like; K01183 chitinase [EC:3.2.1.14] (A)	Amino sugar and nucleotide sugar metabolism (ko00520)	[R]	General function prediction only	Chitinase class I;; Chitin recognition protein	Endochitinase EP3 OS=Arabidopsis thaliana GN=EP3 PE=1 SV=1	G	Carbohydrate transport and metabolism	PREDICTED: endochitinase EP3-like [Malus domestica]
MD12G1133000	0.660896	0.811942	0.735222	1.51662	1.70517	1.30533	0.00511148	1.00828	up	[R]	General function prediction only	--	--	--	[R]	General function prediction only	Ankyrin repeats (3 copies);; Ankyrin repeats (many copies);; Ankyrin repeats (many copies);; Ankyrin repeat;; Domain of unknown function;; Ankyrin repeat	Ankyrin repeat-containing protein ITN1 OS=Arabidopsis thaliana GN=ITN1 PE=1 SV=1	S	Function unknown	PREDICTED: ankyrin repeat-containing protein At3g12360-like isoform X2 [Malus domestica]
MD07G1025100	6.6596	6.47602	6.47459	14.6934	14.4917	13.8005	1.6641e-12	1.18717	up	[R]	General function prediction only	Biological Process: chlorophyll catabolic process (GO:0015996);; Molecular Function: pheophytinase activity (GO:0080124);;	--	--	[R]	General function prediction only	Alpha/beta hydrolase family;; alpha/beta hydrolase fold;; Serine aminopeptidase, S33	Pheophytinase, chloroplastic OS=Arabidopsis thaliana GN=PPH PE=1 SV=1	S	Function unknown	PREDICTED: pheophytinase, chloroplastic [Malus domestica]
MD05G1054800	41.5523	39.6024	39.0485	103.469	92.2062	108.105	6.39083e-31	1.35355	up	[R]	General function prediction only	Molecular Function: aldose-6-phosphate reductase (NADPH) activity (GO:0047641);; Biological Process: oxidation-reduction process (GO:0055114);;	--	--	[R]	General function prediction only	Aldo/keto reductase family	NADP-dependent D-sorbitol-6-phosphate dehydrogenase OS=Malus domestica GN=S6PDH PE=2 SV=1	S	Function unknown	sorbitol-6-phosphate dehydrogenase 1 [Malus domestica]
MD10G1062300	1.12226	1.08687	1.35909	2.45031	4.29999	4.21315	0.000170658	1.64571	up	[R]	General function prediction only	Molecular Function: aldose-6-phosphate reductase (NADPH) activity (GO:0047641);; Biological Process: oxidation-reduction process (GO:0055114);;	--	--	[R]	General function prediction only	Aldo/keto reductase family	NADP-dependent D-sorbitol-6-phosphate dehydrogenase OS=Malus domestica GN=S6PDH PE=2 SV=1	S	Function unknown	NADP-dependent D-sorbitol-6-phosphate dehydrogenase [Malus domestica]
MD15G1029200	0.337289	0.303468	0.24075	1.05555	1.29566	0.685395	0.000236664	1.8129	up	--	--	Biological Process: single-organism cellular process (GO:0044763);;	--	--	[R]	General function prediction only	--	J domain-containing protein required for chloroplast accumulation response 1 OS=Arabidopsis thaliana GN=JAC1 PE=1 SV=1	S	Function unknown	PREDICTED: J domain-containing protein required for chloroplast accumulation response 1 [Malus domestica]
MD04G1185600	122.146	106.181	124.05	317.988	338.882	337.151	1.63935e-40	1.54505	up	--	--	Biological Process: glycolytic process (GO:0006096);; Biological Process: water transport (GO:0006833);; Biological Process: Golgi organization (GO:0007030);; Biological Process: response to cold (GO:0009409);; Biological Process: response to abscisic acid (GO:0009737);; Cellular Component: integral component of membrane (GO:0016021);; Biological Process: hyperosmotic salinity response (GO:004253…	--	--	[R]	General function prediction only	--	Hydrophobic protein LTI6B OS=Oryza sativa subsp. japonica GN=LTI6B PE=2 SV=1	S	Function unknown	PREDICTED: hydrophobic protein RCI2B [Pyrus x bretschneideri]
MD11G1219200	0.313487	0.47229	0.349594	1.03844	1.03698	0.773891	0.00578946	1.31857	up	--	--	--	--	--	[R]	General function prediction only	--	--	S	Function unknown	PREDICTED: uncharacterized protein LOC103448408 [Malus domestica]
MD02G1309100	0.264481	0.19414	0.273767	0.837937	0.656526	0.981291	5.62712e-05	1.75504	up	--	--	--	--	--	[R]	General function prediction only	--	--	S	Function unknown	PREDICTED: uncharacterized protein LOC103414060 [Malus domestica]
MD00G1115400	42.6596	44.2547	40.4109	143.538	139.158	148.509	8.43018e-55	1.80739	up	--	--	--	--	--	[S]	Function unknown	YtxH-like protein	--	S	Function unknown	PREDICTED: ABA-inducible protein PHV A1-like [Malus domestica]
MD06G1177100	0.668478	0.734409	0.806213	1.55571	1.72774	2.17553	9.8222e-05	1.34982	up	--	--	--	--	--	[S]	Function unknown	U-box domain;; Armadillo/beta-catenin-like repeat	U-box domain-containing protein 19 OS=Arabidopsis thaliana GN=PUB19 PE=2 SV=1	S	Function unknown	PREDICTED: U-box domain-containing protein 19-like [Malus domestica]
MD02G1063900	4.7465	4.19923	4.89658	12.5914	10.8991	11.658	3.53859e-14	1.40504	up	--	--	Cellular Component: membrane (GO:0016020);;	--	--	[S]	Function unknown	Serine incorporator (Serinc)	--	S	Function unknown	PREDICTED: probable serine incorporator [Malus domestica]
MD10G1003000	47.3352	46.4926	47.0692	119.467	121.111	109.478	2.11589e-28	1.38119	up	--	--	--	--	--	[S]	Function unknown	Sad1 / UNC-like C-terminal;; Muskelin N-terminus	--	S	Function unknown	PREDICTED: uncharacterized protein SLP1 [Malus domestica]
MD03G1002200	1.8633	1.68783	1.60184	3.87302	3.80058	4.07468	2.01044e-05	1.20958	up	[C]	Energy production and conversion	Molecular Function: catalytic activity (GO:0003824);; Biological Process: metabolic process (GO:0008152);;	K00167|0|mdm:103418650|2-oxoisovalerate dehydrogenase subunit beta 1, mitochondrial; K00167 2-oxoisovalerate dehydrogenase E1 component beta subunit [EC:1.2.4.4] (A)	Valine, leucine and isoleucine degradation (ko00280)	[C]	Energy production and conversion	Transketolase, pyrimidine binding domain;; Transketolase, C-terminal domain	2-oxoisovalerate dehydrogenase subunit beta 1, mitochondrial OS=Arabidopsis thaliana GN=BCDH BETA1 PE=2 SV=1	C	Energy production and conversion	PREDICTED: 2-oxoisovalerate dehydrogenase subunit beta 1, mitochondrial [Malus domestica]
MD10G1303600	5.01358	5.62279	4.67814	13.9096	12.856	11.5205	2.63154e-16	1.36919	up	[C]	Energy production and conversion	Molecular Function: calcium ion binding (GO:0005509);; Molecular Function: oxidoreductase activity (GO:0016491);; Molecular Function: flavin adenine dinucleotide binding (GO:0050660);; Biological Process: oxidation-reduction process (GO:0055114);;	K17871|0|mdm:103446477|external alternative NAD(P)H-ubiquinone oxidoreductase B2, mitochondrial; K17871 NADH:ubiquinone reductase (non-electrogenic) [EC:1.6.5.9] (A)	--	[C]	Energy production and conversion	Pyridine nucleotide-disulphide oxidoreductase;; Pyridine nucleotide-disulphide oxidoreductase	External alternative NAD(P)H-ubiquinone oxidoreductase B2, mitochondrial OS=Arabidopsis thaliana GN=NDB2 PE=1 SV=1	C	Energy production and conversion	PREDICTED: external alternative NAD(P)H-ubiquinone oxidoreductase B2, mitochondrial [Malus domestica]
MD07G1144600	1.91822	1.56256	1.5214	3.60655	3.64711	2.94883	2.45308e-05	1.02787	up	--	--	Molecular Function: transporter activity (GO:0005215);; Cellular Component: mitochondrial inner membrane (GO:0005743);; Biological Process: mitochondrial transport (GO:0006839);; Cellular Component: integral component of membrane (GO:0016021);; Biological Process: transmembrane transport (GO:0055085);;	K15119|0|mdm:103420690|mitochondrial carrier protein MTM1-like; K15119 solute carrier family 25, member 39/40 (A)	--	[C]	Energy production and conversion	Mitochondrial carrier protein	Mitochondrial carrier protein MTM1 OS=Arabidopsis thaliana GN=MTM1 PE=2 SV=1	S	Function unknown	PREDICTED: mitochondrial carrier protein MTM1-like [Malus domestica]
MD15G1091000	4.05956	4.65627	4.09073	9.84163	8.87801	9.24473	2.53507e-11	1.22291	up	[C]	Energy production and conversion	Biological Process: malate metabolic process (GO:0006108);; Molecular Function: malate dehydrogenase (decarboxylating) (NAD+) activity (GO:0016619);; Molecular Function: metal ion binding (GO:0046872);; Molecular Function: NAD binding (GO:0051287);; Biological Process: oxidation-reduction process (GO:0055114);;	K00029|0|mdm:103424699|NADP-dependent malic enzyme-like; K00029 malate dehydrogenase (oxaloacetate-decarboxylating)(NADP+) [EC:1.1.1.40] (A)	Pyruvate metabolism (ko00620);; Carbon fixation in photosynthetic organisms (ko00710);; Carbon metabolism (ko01200)	[C]	Energy production and conversion	Malic enzyme, NAD binding domain;; Malic enzyme, N-terminal domain	NADP-dependent malic enzyme OS=Phaseolus vulgaris GN=ME1 PE=2 SV=1	C	Energy production and conversion	NADP-malic enzyme [Malus domestica]
MD01G1091400	0.340087	0.355536	0.867639	1.87986	1.69671	1.52746	7.40846e-05	1.68801	up	[C]	Energy production and conversion	Molecular Function: magnesium ion binding (GO:0000287);; Molecular Function: inorganic diphosphatase activity (GO:0004427);; Cellular Component: cytoplasm (GO:0005737);; Biological Process: phosphate-containing compound metabolic process (GO:0006796);;	K01507|1.64675e-153|mdm:103422349|soluble inorganic pyrophosphatase-like; K01507 inorganic pyrophosphatase [EC:3.6.1.1] (A)	Oxidative phosphorylation (ko00190)	[C]	Energy production and conversion	Inorganic pyrophosphatase	Soluble inorganic pyrophosphatase 1 OS=Arabidopsis thaliana GN=PPA1 PE=1 SV=1	C	Energy production and conversion	PREDICTED: soluble inorganic pyrophosphatase 1-like [Malus domestica]
MD16G1059300	4.99931	4.49812	4.79234	10.7285	10.1248	12.5658	8.4837e-08	1.2708	up	--	--	Cellular Component: chloroplast outer membrane (GO:0009707);; Cellular Component: stromule (GO:0010319);; Molecular Function: heme binding (GO:0020037);; Molecular Function: metal ion binding (GO:0046872);;	--	--	[C]	Energy production and conversion	Cytochrome b5-like Heme/Steroid binding domain	Cytochrome b5 isoform A OS=Arabidopsis thaliana GN=CB5-A PE=1 SV=1	CI	Energy production and conversion;; Lipid transport and metabolism	PREDICTED: cytochrome b5-like [Malus domestica]
MD08G1041500	29.2434	12.9748	29.8415	79.5094	53.6954	76.0777	9.28091e-10	1.7002	up	[O]	Posttranslational modification, protein turnover, chaperones	--	K13963|0|mdm:103440473|serpin-ZX-like; K13963 serpin B (A)	--	[V]	Defense mechanisms	Serpin (serine protease inhibitor)	Serpin-ZX OS=Arabidopsis thaliana GN=At1g47710 PE=1 SV=1	O	Posttranslational modification, protein turnover, chaperones	PREDICTED: serpin-ZX-like [Malus domestica]
MD03G1172800	0.415317	0.53026	0.711412	2.00647	1.69952	1.37159	6.54951e-05	1.63906	up	[MG]	Cell wall/membrane/envelope biogenesis;; Carbohydrate transport and metabolism	Molecular Function: catalytic activity (GO:0003824);; Biological Process: cellular metabolic process (GO:0044237);; Molecular Function: coenzyme binding (GO:0050662);;	--	--	[V]	Defense mechanisms	NAD dependent epimerase/dehydratase family;; 3-beta hydroxysteroid dehydrogenase/isomerase family;; NAD(P)H-binding;; Male sterility protein;; GDP-mannose 4,6 dehydratase;; NmrA-like family	Cinnamoyl-CoA reductase 1 OS=Arabidopsis thaliana GN=CCR1 PE=1 SV=1	M	Cell wall/membrane/envelope biogenesis	PREDICTED: cinnamoyl-CoA reductase 1 [Malus domestica]
MD01G1201800	2.51607	2.52763	1.95704	4.38039	4.5216	4.79744	0.000338413	1.01551	up	[Z]	Cytoskeleton	Molecular Function: GTPase activity (GO:0003924);; Molecular Function: structural constituent of cytoskeleton (GO:0005200);; Molecular Function: GTP binding (GO:0005525);; Cellular Component: cytoplasm (GO:0005737);; Cellular Component: microtubule (GO:0005874);; Biological Process: GTP catabolic process (GO:0006184);; Biological Process: microtubule-based process (GO:0007017);; Biological Proces…	K07375|0|cic:CICLE_v10004755mg|hypothetical protein; K07375 tubulin beta (A)	Phagosome (ko04145)	[Z]	Cytoskeleton	Tubulin/FtsZ family, GTPase domain;; Tubulin C-terminal domain	Tubulin beta-1 chain OS=Lupinus albus GN=TUBB1 PE=3 SV=1	Z	Cytoskeleton	hypothetical protein CICLE_v10004755mg [Citrus clementina]
MD13G1043900	1.07145	1.02649	1.11954	2.2498	3.06502	1.7179	0.00603378	1.17273	up	--	--	--	--	--	[Z]	Cytoskeleton	Regulator of Vps4 activity in the MVB pathway	--	S	Function unknown	PREDICTED: uncharacterized protein LOC103423860, partial [Malus domestica]
MD09G1201400	33.7841	35.9634	45.3509	143.517	136.525	144.553	9.64181e-43	2.06414	up	--	--	Molecular Function: actin binding (GO:0003779);; Cellular Component: cytoplasm (GO:0005737);; Cellular Component: cytoskeleton (GO:0005856);; Biological Process: actin cytoskeleton organization (GO:0030036);;	K05759|3.13144e-79|pxb:103936373|profilin; K05759 profilin (A)	--	[Z]	Cytoskeleton	Profilin	Profilin OS=Pyrus communis PE=1 SV=1	O	Posttranslational modification, protein turnover, chaperones	profilin [Malus domestica]
MD11G1207500	8.73709	9.536	10.3751	21.4145	20.3302	17.6793	6.51203e-14	1.04091	up	[Z]	Cytoskeleton	Molecular Function: actin binding (GO:0003779);; Molecular Function: calcium ion binding (GO:0005509);; Cellular Component: vacuole (GO:0005773);;	--	--	[Z]	Cytoskeleton	Calponin homology (CH) domain;; CAMSAP CH domain;; CH-like domain in sperm protein	Fimbrin-1 OS=Arabidopsis thaliana GN=FIM1 PE=1 SV=2	Z	Cytoskeleton	PREDICTED: fimbrin-1 [Malus domestica]
MD10G1319000	0.420241	0.209983	0.175984	0.900776	1.34154	1.52962	2.36576e-06	2.24507	up	--	--	--	--	--	[Z]	Cytoskeleton	Autophagy protein Atg8 ubiquitin like	Autophagy-related protein 8C OS=Oryza sativa subsp. japonica GN=ATG8C PE=2 SV=1	U	Intracellular trafficking, secretion, and vesicular transport	PREDICTED: uncharacterized protein LOC103446863 [Malus domestica]
MD11G1305700	0.753779	1.11276	1.20776	3.02475	2.84904	2.71296	9.58924e-05	1.41486	up	[H]	Coenzyme transport and metabolism	--	K00949|0|mdm:103423119|thiamine pyrophosphokinase 1-like; K00949 thiamine pyrophosphokinase [EC:2.7.6.2] (A)	Thiamine metabolism (ko00730)	[H]	Coenzyme transport and metabolism	Thiamin pyrophosphokinase, catalytic domain;; Thiamin pyrophosphokinase, vitamin B1 binding domain	Thiamine pyrophosphokinase 1 OS=Arabidopsis thaliana GN=TPK1 PE=2 SV=1	H	Coenzyme transport and metabolism	PREDICTED: thiamine pyrophosphokinase 1-like isoform X1 [Malus domestica]
MD15G1349400	0.797281	1.65111	1.5183	2.34956	2.63423	2.37235	0.00710791	1.04883	up	--	--	--	--	--	[H]	Coenzyme transport and metabolism	--	Probable inactive ATP-dependent zinc metalloprotease FTSHI 5, chloroplastic OS=Arabidopsis thaliana GN=FTSHI5 PE=2 SV=1	S	Function unknown	PREDICTED: uncharacterized protein LOC103424276 [Malus domestica]
MD02G1100600	0.467727	0.442409	0.436715	1.09922	1.1781	1.21172	0.000182487	1.41748	up	[M]	Cell wall/membrane/envelope biogenesis	Biological Process: sucrose metabolic process (GO:0005985);; Biological Process: biosynthetic process (GO:0009058);; Molecular Function: sucrose synthase activity (GO:0016157);;	K00695|0|mdm:103412260|sucrose synthase-like; K00695 sucrose synthase [EC:2.4.1.13] (A)	Starch and sucrose metabolism (ko00500)	[M]	Cell wall/membrane/envelope biogenesis	Sucrose synthase;; Glycosyl transferases group 1;; Glycosyl transferases group 1	Sucrose synthase OS=Glycine max GN=SS PE=1 SV=2	M	Cell wall/membrane/envelope biogenesis	PREDICTED: sucrose synthase-like [Malus domestica]
MD07G1272700	1.28654	1.27016	2.02032	2.75955	2.84401	2.76161	0.000779898	1.06009	up	--	--	--	--	--	[M]	Cell wall/membrane/envelope biogenesis	Pectinacetylesterase	Pectin acetylesterase 9 OS=Arabidopsis thaliana GN=PAE9 PE=2 SV=1	S	Function unknown	PREDICTED: pectin acetylesterase 9 isoform X2 [Malus domestica]
MD04G1127600	0.852372	0.721861	0.498543	1.86103	1.20398	1.38692	0.00490216	1.14454	up	--	--	--	--	--	[M]	Cell wall/membrane/envelope biogenesis	Pectinacetylesterase	Pectin acetylesterase 5 OS=Arabidopsis thaliana GN=PAE5 PE=2 SV=1	S	Function unknown	PREDICTED: pectin acetylesterase 5-like [Malus domestica]
MD13G1186100	0.183455	0.225247	0.28229	0.623491	1.039	0.758459	0.000368214	1.80536	up	[G]	Carbohydrate transport and metabolism	Biological Process: glycogen biosynthetic process (GO:0005978);; Biological Process: pentose-phosphate shunt (GO:0006098);; Biological Process: rRNA processing (GO:0006364);; Molecular Function: glucose-1-phosphate adenylyltransferase activity (GO:0008878);; Cellular Component: chloroplast stroma (GO:0009570);; Biological Process: response to blue light (GO:0009637);; Biological Process: chloropl…	K00975|0|mdm:103453087|glucose-1-phosphate adenylyltransferase large subunit 3, chloroplastic/amyloplastic-like; K00975 glucose-1-phosphate adenylyltransferase [EC:2.7.7.27] (A)	Starch and sucrose metabolism (ko00500);; Amino sugar and nucleotide sugar metabolism (ko00520)	[M]	Cell wall/membrane/envelope biogenesis	Nucleotidyl transferase	Glucose-1-phosphate adenylyltransferase large subunit 1, chloroplastic OS=Arabidopsis thaliana GN=ADG2 PE=1 SV=3	G	Carbohydrate transport and metabolism	PREDICTED: glucose-1-phosphate adenylyltransferase large subunit 3, chloroplastic/amyloplastic-like [Pyrus x bretschneideri]
MD10G1129900	0.159711	0.267643	0.200426	0.351402	1.05668	0.662034	0.00242466	1.62912	up	[M]	Cell wall/membrane/envelope biogenesis	--	--	--	[M]	Cell wall/membrane/envelope biogenesis	Mechanosensitive ion channel	Mechanosensitive ion channel protein 6 OS=Arabidopsis thaliana GN=MSL6 PE=1 SV=1	M	Cell wall/membrane/envelope biogenesis	PREDICTED: mechanosensitive ion channel protein 6 [Malus domestica]
MD04G1013500	1.12434	1.55781	0.92877	10.7134	10.0835	9.1179	2.67407e-69	3.09646	up	[M]	Cell wall/membrane/envelope biogenesis	Biological Process: sucrose metabolic process (GO:0005985);; Biological Process: biosynthetic process (GO:0009058);; Molecular Function: sucrose-phosphate synthase activity (GO:0046524);;	K00696|0|mdm:103443444|probable sucrose-phosphate synthase 2; K00696 sucrose-phosphate synthase [EC:2.4.1.14] (A)	Starch and sucrose metabolism (ko00500)	[M]	Cell wall/membrane/envelope biogenesis	Glycosyl transferases group 1;; Sucrose-6F-phosphate phosphohydrolase;; Glycosyl transferases group 1;; Sucrose synthase;; Glycosyl transferase 4-like domain;; Glycosyltransferase Family 4	Probable sucrose-phosphate synthase 2 OS=Craterostigma plantagineum GN=SPS2 PE=2 SV=1	M	Cell wall/membrane/envelope biogenesis	PREDICTED: probable sucrose-phosphate synthase 2 [Malus domestica]
MD10G1218100	11.5897	9.62161	10.3669	21.5994	22.8864	22.6954	3.0658e-13	1.13647	up	--	--	Molecular Function: cysteine-type endopeptidase activity (GO:0004197);; Cellular Component: plasma membrane (GO:0005886);; Biological Process: proteolysis (GO:0006508);; Biological Process: apoptotic process (GO:0006917);; Cellular Component: chloroplast (GO:0009507);; Biological Process: response to UV-C (GO:0010225);; Biological Process: hydrogen peroxide-mediated programmed cell death (GO:0010…	--	--	[DO]	Cell cycle control, cell division, chromosome partitioning;; Posttranslational modification, protein turnover, chaperones	Caspase domain	Metacaspase-4 OS=Arabidopsis thaliana GN=AMC4 PE=1 SV=1	O	Posttranslational modification, protein turnover, chaperones	PREDICTED: metacaspase-4-like [Malus domestica]
MD04G1165800	0.518818	0.281559	0.389988	1.76768	2.14053	1.3293	4.49342e-11	1.956	up	--	--	Biological Process: DNA metabolic process (GO:0006259);; Biological Process: chromosome segregation (GO:0007059);; Biological Process: meiosis I (GO:0007127);; Biological Process: chromosome organization (GO:0051276);;	K06670|1.24619e-113|mdm:103433703|sister chromatid cohesion 1 protein 1; K06670 cohesin complex subunit SCC1 (A)	--	[D]	Cell cycle control, cell division, chromosome partitioning	N terminus of Rad21 / Rec8 like protein	Sister chromatid cohesion 1 protein 1 OS=Arabidopsis thaliana GN=SYN1 PE=2 SV=2	S	Function unknown	PREDICTED: LOW QUALITY PROTEIN: sister chromatid cohesion 1 protein 1 [Malus domestica]
MD03G1081900	1.16915	0.853329	0.746967	2.55552	1.67939	2.17266	0.000793997	1.24248	up	--	--	--	--	--	[GC]	Carbohydrate transport and metabolism;; Energy production and conversion	UDP-glucoronosyl and UDP-glucosyl transferase	UDP-glucose iridoid glucosyltransferase OS=Catharanthus roseus GN=UGT76A2 PE=1 SV=1	S	Function unknown	PREDICTED: UDP-glucose iridoid glucosyltransferase-like [Malus domestica]
MD17G1125900	0.233406	0.07993	0.401968	0.640061	0.916487	0.934232	0.00104102	1.82018	up	--	--	--	--	--	[GC]	Carbohydrate transport and metabolism;; Energy production and conversion	UDP-glucoronosyl and UDP-glucosyl transferase	7-deoxyloganetin glucosyltransferase OS=Gardenia jasminoides GN=UGT85A24 PE=1 SV=1	S	Function unknown	PREDICTED: 7-deoxyloganetin glucosyltransferase-like [Malus domestica]
MD05G1363600	1.86508	2.62493	2.5871	6.30428	4.8503	5.32991	3.14991e-08	1.2694	up	[G]	Carbohydrate transport and metabolism	--	K00850|0|pxb:103938414|ATP-dependent 6-phosphofructokinase 2; K00850 6-phosphofructokinase 1 [EC:2.7.1.11] (A)	Glycolysis / Gluconeogenesis (ko00010);; Pentose phosphate pathway (ko00030);; Fructose and mannose metabolism (ko00051);; Galactose metabolism (ko00052);; Carbon metabolism (ko01200);; Biosynthesis of amino acids (ko01230);; RNA degradation (ko03018)	[G]	Carbohydrate transport and metabolism	Phosphofructokinase	ATP-dependent 6-phosphofructokinase 2 OS=Arabidopsis thaliana GN=PFK2 PE=1 SV=1	G	Carbohydrate transport and metabolism	PREDICTED: ATP-dependent 6-phosphofructokinase 2 [Pyrus x bretschneideri]
MD07G1172600	102.258	104.817	106.425	211.753	201.118	200.515	1.03448e-15	1.01651	up	[G]	Carbohydrate transport and metabolism	Molecular Function: adenosine kinase activity (GO:0004001);; Molecular Function: copper ion binding (GO:0005507);; Cellular Component: plasma membrane (GO:0005886);; Biological Process: purine ribonucleoside salvage (GO:0006166);; Biological Process: AMP biosynthetic process (GO:0006167);; Cellular Component: chloroplast (GO:0009507);; Molecular Function: phosphotransferase activity, alcohol grou…	K00856|0|mdm:103440651|adenosine kinase 2-like; K00856 adenosine kinase [EC:2.7.1.20] (A)	Purine metabolism (ko00230)	[G]	Carbohydrate transport and metabolism	pfkB family carbohydrate kinase	Adenosine kinase 2 OS=Arabidopsis thaliana GN=ADK2 PE=1 SV=1	G	Carbohydrate transport and metabolism	PREDICTED: adenosine kinase 2-like [Malus domestica]
MD01G1106200	30.3724	27.1144	28.924	66.0867	55.8655	62.1978	3.64158e-20	1.13843	up	[G]	Carbohydrate transport and metabolism	Molecular Function: adenosine kinase activity (GO:0004001);; Molecular Function: copper ion binding (GO:0005507);; Cellular Component: plasma membrane (GO:0005886);; Biological Process: purine ribonucleoside salvage (GO:0006166);; Biological Process: AMP biosynthetic process (GO:0006167);; Cellular Component: chloroplast (GO:0009507);; Molecular Function: phosphotransferase activity, alcohol grou…	K00856|0|mdm:103429705|adenosine kinase 2; K00856 adenosine kinase [EC:2.7.1.20] (A)	Purine metabolism (ko00230)	[G]	Carbohydrate transport and metabolism	pfkB family carbohydrate kinase	Adenosine kinase 2 OS=Arabidopsis thaliana GN=ADK2 PE=1 SV=1	G	Carbohydrate transport and metabolism	PREDICTED: adenosine kinase 2 [Malus domestica]
MD11G1114300	1.02293	1.2671	1.12292	3.72975	3.32511	3.61811	7.87088e-08	1.6861	up	[G]	Carbohydrate transport and metabolism	Molecular Function: transporter activity (GO:0005215);; Biological Process: transport (GO:0006810);; Cellular Component: integral component of membrane (GO:0016021);;	K09873|7.89223e-159|mdm:103429984|probable aquaporin TIP1-2; K09873 aquaporin TIP (A)	--	[G]	Carbohydrate transport and metabolism	Major intrinsic protein	Probable aquaporin TIP1-2 OS=Oryza sativa subsp. japonica GN=TIP1-2 PE=2 SV=1	G	Carbohydrate transport and metabolism	PREDICTED: probable aquaporin TIP1-2 [Malus domestica]
MD04G1146900	0.478959	0.709652	0.575527	2.14837	2.54714	1.97171	9.41027e-08	1.96411	up	[GEPR]	Carbohydrate transport and metabolism;; Amino acid transport and metabolism;; Inorganic ion transport and metabolism;; General function prediction only	Cellular Component: integral component of membrane (GO:0016021);; Biological Process: transmembrane transport (GO:0055085);;	--	--	[G]	Carbohydrate transport and metabolism	Major Facilitator Superfamily;; Sugar (and other) transporter	Probable anion transporter 3, chloroplastic OS=Arabidopsis thaliana GN=ANTR3 PE=2 SV=2	G	Carbohydrate transport and metabolism	PREDICTED: probable anion transporter 3, chloroplastic [Malus domestica]
MD11G1079500	0.349946	0.381406	0.596327	1.34629	1.23148	1.52955	1.90221e-05	1.67117	up	[GEPR]	Carbohydrate transport and metabolism;; Amino acid transport and metabolism;; Inorganic ion transport and metabolism;; General function prediction only	Biological Process: MAPK cascade (GO:0000165);; Molecular Function: inorganic phosphate transmembrane transporter activity (GO:0005315);; Molecular Function: sugar:proton symporter activity (GO:0005351);; Biological Process: protein targeting to membrane (GO:0006612);; Molecular Function: organic anion transmembrane transporter activity (GO:0008514);; Cellular Component: chloroplast thylakoid mem…	K08193|0|mdm:103422687|sodium-dependent phosphate transport protein 1, chloroplastic-like; K08193 MFS transporter, ACS family, solute carrier family 17 (sodium-dependent inorganic phosphate cotransporter), other (A)	--	[G]	Carbohydrate transport and metabolism	Major Facilitator Superfamily	Sodium-dependent phosphate transport protein 1, chloroplastic OS=Arabidopsis thaliana GN=ANTR1 PE=1 SV=1	G	Carbohydrate transport and metabolism	PREDICTED: sodium-dependent phosphate transport protein 1, chloroplastic-like [Malus domestica]
MD09G1126700	1.785	2.07122	1.84699	3.8408	3.1289	4.9802	0.000857608	1.06846	up	--	--	--	K07199|0|mdm:103442997|SNF1-related protein kinase regulatory subunit beta-2-like; K07199 5'-AMP-activated protein kinase, regulatory beta subunit (A)	--	[G]	Carbohydrate transport and metabolism	Glycogen recognition site of AMP-activated protein kinase;; 5'-AMP-activated protein kinase beta subunit, interaction domain	SNF1-related protein kinase regulatory subunit beta-2 OS=Arabidopsis thaliana GN=KINB2 PE=1 SV=1	S	Function unknown	PREDICTED: SNF1-related protein kinase regulatory subunit beta-2-like [Malus domestica]
MD14G1009700	0.974949	0.665277	0.630294	2.11084	2.88108	2.79862	4.76236e-06	1.60012	up	--	--	Molecular Function: acetylglucosaminyltransferase activity (GO:0008375);; Cellular Component: membrane (GO:0016020);;	--	--	[G]	Carbohydrate transport and metabolism	Core-2/I-Branching enzyme	Beta-glucuronosyltransferase GlcAT14A OS=Arabidopsis thaliana GN=GLCAT14A PE=2 SV=1	S	Function unknown	PREDICTED: beta-glucuronosyltransferase GlcAT14A-like [Malus domestica]
MD15G1235300	1.83397	2.47805	2.02824	3.54263	4.67972	5.0196	1.96081e-05	1.10994	up	--	--	Cellular Component: integral component of membrane (GO:0016021);;	--	--	[E]	Amino acid transport and metabolism	Transmembrane amino acid transporter protein	Lysine histidine transporter-like 8 OS=Arabidopsis thaliana GN=AATL1 PE=1 SV=1	E	Amino acid transport and metabolism	PREDICTED: lysine histidine transporter-like 8 [Malus domestica]
MD12G1099800	24.8861	24.8002	19.2333	53.8116	46.9447	69.0257	3.95598e-06	1.34599	up	--	--	--	--	--	[E]	Amino acid transport and metabolism	Serine hydrolase (FSH1)	Rhodanese-like domain-containing protein 6 OS=Arabidopsis thaliana GN=STR6 PE=2 SV=1	S	Function unknown	PREDICTED: dihydrofolate reductase-like [Pyrus x bretschneideri]
MD06G1029400	0.964209	1.00442	1.33507	3.47044	3.01093	2.86832	7.72709e-09	1.54333	up	[E]	Amino acid transport and metabolism	--	K14638|0|mdm:103436871|protein NRT1/ PTR FAMILY 7.3; K14638 solute carrier family 15 (peptide/histidine transporter), member 3/4 (A)	--	[E]	Amino acid transport and metabolism	POT family;; Major Facilitator Superfamily	Protein NRT1/ PTR FAMILY 7.3 OS=Arabidopsis thaliana GN=NPF7.3 PE=1 SV=2	E	Amino acid transport and metabolism	PREDICTED: protein NRT1/ PTR FAMILY 7.3 [Malus domestica]
MD02G1287700	0.054619	0.319285	0.033665	2.86945	0.811595	2.05606	2.86219e-08	3.59489	up	--	--	--	K14638|2.38536e-92|mdm:103426992|protein NRT1/ PTR FAMILY 5.4-like; K14638 solute carrier family 15 (peptide/histidine transporter), member 3/4 (A)	--	[E]	Amino acid transport and metabolism	POT family	Protein NRT1/ PTR FAMILY 5.4 OS=Arabidopsis thaliana GN=NPF5.4 PE=2 SV=1	E	Amino acid transport and metabolism	protein NRT1/ PTR FAMILY 5.4-like, partial [Prunus avium]
MD04G1055700	1.67891	1.55763	1.39896	2.56719	2.94708	3.37522	0.00135938	1.02724	up	[E]	Amino acid transport and metabolism	Biological Process: cellular amino acid metabolic process (GO:0006520);; Molecular Function: oxidoreductase activity, acting on the CH-NH2 group of donors, NAD or NADP as acceptor (GO:0016639);; Biological Process: oxidation-reduction process (GO:0055114);;	K00261|0|pmum:103337124|glutamate dehydrogenase 2-like; K00261 glutamate dehydrogenase (NAD(P)+) [EC:1.4.1.3] (A)	Alanine, aspartate and glutamate metabolism (ko00250);; Arginine and proline metabolism (ko00330);; Nitrogen metabolism (ko00910)	[E]	Amino acid transport and metabolism	Glutamate/Leucine/Phenylalanine/Valine dehydrogenase;; Glu/Leu/Phe/Val dehydrogenase, dimerisation domain	Glutamate dehydrogenase 2 OS=Arabidopsis thaliana GN=GDH2 PE=1 SV=1	E	Amino acid transport and metabolism	PREDICTED: glutamate dehydrogenase 2-like [Prunus mume]
MD01G1109200	0.5675	1.2603	1.07535	2.43376	2.16194	2.38921	0.000359611	1.41631	up	[E]	Amino acid transport and metabolism	--	K01736|7.81613e-93|mdm:103432856|chorismate synthase, chloroplastic-like; K01736 chorismate synthase [EC:4.2.3.5] (A)	Phenylalanine, tyrosine and tryptophan biosynthesis (ko00400);; Biosynthesis of amino acids (ko01230)	[E]	Amino acid transport and metabolism	Chorismate synthase	Chorismate synthase 2, chloroplastic OS=Solanum lycopersicum GN=CS2 PE=2 SV=1	E	Amino acid transport and metabolism	PREDICTED: chorismate synthase, chloroplastic-like [Malus domestica]
MD15G1077000	0.485246	0.38033	0.589772	2.65885	1.96711	2.85726	5.81739e-10	2.37277	up	[E]	Amino acid transport and metabolism	Molecular Function: hydrolase activity (GO:0016787);;	K13051|0|mdm:103424673|probable isoaspartyl peptidase/L-asparaginase 2; K13051 beta-aspartyl-peptidase (threonine type) [EC:3.4.19.5] (A)	--	[E]	Amino acid transport and metabolism	Asparaginase	Probable isoaspartyl peptidase/L-asparaginase 2 OS=Arabidopsis thaliana GN=At3g16150 PE=2 SV=2	E	Amino acid transport and metabolism	PREDICTED: probable isoaspartyl peptidase/L-asparaginase 2 [Malus domestica]
MD05G1349800	0.509285	0.616055	0.598197	1.70863	1.65179	1.74236	3.39348e-06	1.59772	up	--	--	--	--	--	--	--	WRKY DNA -binding domain	WRKY transcription factor 6 OS=Arabidopsis thaliana GN=WRKY6 PE=1 SV=1	K	Transcription	PREDICTED: probable WRKY transcription factor 31 [Malus domestica]
MD01G1078000	0.872383	1.68151	0.994714	3.14528	2.8327	2.58512	0.000229449	1.31076	up	--	--	Molecular Function: sequence-specific DNA binding transcription factor activity (GO:0003700);; Biological Process: regulation of transcription, DNA-templated (GO:0006355);; Molecular Function: sequence-specific DNA binding (GO:0043565);;	--	--	--	--	WRKY DNA -binding domain	Probable WRKY transcription factor 53 OS=Arabidopsis thaliana GN=WRKY53 PE=1 SV=1	K	Transcription	probable WRKY transcription factor 46 [Malus domestica]
MD17G1223100	1.18484	1.57569	1.40853	2.87774	3.38076	3.38425	1.81224e-05	1.25623	up	--	--	--	--	--	--	--	WRKY DNA -binding domain	Probable WRKY transcription factor 40 OS=Arabidopsis thaliana GN=WRKY40 PE=1 SV=1	K	Transcription	PREDICTED: probable WRKY transcription factor 40 [Malus domestica]
MD09G1256700	1.24834	1.49316	1.51508	3.20599	3.12099	3.95899	2.75273e-07	1.28728	up	--	--	--	--	--	--	--	Weak chloroplast movement under blue light	Protein PLASTID MOVEMENT IMPAIRED 2 OS=Arabidopsis thaliana GN=PMI2 PE=1 SV=1	S	Function unknown	PREDICTED: protein PLASTID MOVEMENT IMPAIRED 15 [Malus domestica]
MD12G1040900	0.274215	0.657882	0.305183	1.07804	1.27539	1.54541	0.00107155	1.68217	up	--	--	Cellular Component: ubiquitin ligase complex (GO:0000151);; Molecular Function: ubiquitin-protein transferase activity (GO:0004842);; Biological Process: protein ubiquitination (GO:0016567);;	--	--	--	--	U-box domain	E3 ubiquitin-protein ligase PUB23 OS=Arabidopsis thaliana GN=PUB23 PE=1 SV=1	O	Posttranslational modification, protein turnover, chaperones	PREDICTED: E3 ubiquitin-protein ligase PUB23-like [Malus domestica]
MD02G1175500	36.798	35.5601	35.757	117.771	106.898	104.926	1.48655e-46	1.65579	up	--	--	Molecular Function: transferase activity, transferring acyl groups other than amino-acyl groups (GO:0016747);;	--	--	--	--	Transferase family	Uncharacterized acetyltransferase At3g50280 OS=Arabidopsis thaliana GN=At3g50280 PE=3 SV=1	S	Function unknown	PREDICTED: uncharacterized acetyltransferase At3g50280-like [Malus domestica]
MD03G1152300	1.41665	2.21141	1.44467	5.06595	5.85091	5.98904	1.74116e-06	1.77935	up	--	--	--	--	--	--	--	Transcriptional repressor, ovate	Transcription repressor OFP6 OS=Arabidopsis thaliana GN=OFP6 PE=1 SV=1	S	Function unknown	PREDICTED: transcription repressor OFP6-like [Malus domestica]
MD09G1256300	422.487	423.334	373.006	1045.55	910.716	692.428	6.05371e-05	1.17304	up	--	--	Cellular Component: extracellular region (GO:0005576);;	--	--	--	--	Thaumatin family	Thaumatin-like protein 1a OS=Malus domestica GN=TL1 PE=1 SV=1	S	Function unknown	thaumatin-like protein 1a precursor [Malus domestica]
MD17G1249600	5.56654	5.47526	7.2945	17.9382	19.0626	18.4947	3.64147e-08	1.5895	up	--	--	Cellular Component: extracellular region (GO:0005576);;	--	--	--	--	Thaumatin family	Thaumatin-like protein 1a OS=Malus domestica GN=TL1 PE=1 SV=1	S	Function unknown	PREDICTED: wall-associated receptor kinase-like 6 isoform X3 [Malus domestica]
MD13G1073500	12.7863	15.5113	15.2318	38.4462	41.413	37.7222	2.32697e-24	1.48206	up	--	--	--	--	--	--	--	TCP family transcription factor	Transcription factor TCP15 OS=Arabidopsis thaliana GN=TCP15 PE=1 SV=1	K	Transcription	PREDICTED: transcription factor TCP15-like [Malus domestica]
MD17G1213300	0.811161	0.99835	0.827513	1.84734	1.44991	2.14109	0.00772145	1.0871	up	--	--	--	--	--	--	--	Seed dormancy control	--	T	Signal transduction mechanisms	PREDICTED: uncharacterized protein LOC103437284 [Malus domestica]
MD01G1043300	0.348774	0.389025	0.650851	1.40329	1.04489	1.48852	0.00041865	1.40901	up	--	--	--	K18195|0|mdm:103417563|probable rhamnogalacturonate lyase B; K18195 rhamnogalacturonan endolyase [EC:4.2.2.23] (A)	--	--	--	Rhamnogalacturonate lyase family;; Polysaccharide lyase family 4, domain III;; Polysaccharide lyase family 4, domain II	--	S	Function unknown	PREDICTED: probable rhamnogalacturonate lyase B [Malus domestica]
MD08G1025400	1.22944	0.723222	1.06084	2.07318	1.67851	2.50807	0.00507666	1.10167	up	--	--	--	--	--	--	--	Reverse transcriptase-like	--	S	Function unknown	PREDICTED: uncharacterized protein LOC103933385 [Pyrus x bretschneideri]
MD16G1112600	4.80036	4.9217	5.46332	10.5936	10.0365	10.6212	1.23448e-08	1.07833	up	--	--	--	--	--	--	--	Remorin, C-terminal region	Remorin 4.1 OS=Oryza sativa subsp. japonica GN=REM4.1 PE=1 SV=1	S	Function unknown	PREDICTED: uncharacterized protein At3g61260 [Pyrus x bretschneideri]
MD13G1092800	0.422871	0.45792	0.170334	1.20562	1.08265	1.38851	4.97283e-05	1.81933	up	--	--	--	--	--	--	--	RCD1-SRO-TAF4 (RST) plant domain	Probable inactive poly [ADP-ribose] polymerase SRO2 OS=Arabidopsis thaliana GN=SRO2 PE=1 SV=1	S	Function unknown	PREDICTED: probable inactive poly [ADP-ribose] polymerase SRO2 [Malus domestica]
MD09G1285100	1.44087	1.44424	0.862894	3.22079	3.13217	2.69838	8.48418e-08	1.31366	up	--	--	Biological Process: metabolic process (GO:0008152);; Molecular Function: galactinol-raffinose galactosyltransferase activity (GO:0047268);;	K06611|0|mdm:103444277|stachyose synthase; K06611 stachyose synthetase [EC:2.4.1.67] (A)	Galactose metabolism (ko00052)	--	--	Raffinose synthase or seed imbibition protein Sip1	Stachyose synthase OS=Pisum sativum GN=STS1 PE=1 SV=1	S	Function unknown	PREDICTED: stachyose synthase [Malus domestica]
MD11G1041500	2.00294	2.17455	2.07292	4.36287	4.12695	4.24991	2.54417e-06	1.07503	up	--	--	Molecular Function: hydrolase activity, hydrolyzing O-glycosyl compounds (GO:0004553);; Biological Process: metabolic process (GO:0008152);; Molecular Function: galactinol-raffinose galactosyltransferase activity (GO:0047268);;	K06617|0|pxb:103931487|probable galactinol--sucrose galactosyltransferase 1; K06617 raffinose synthase [EC:2.4.1.82] (A)	Galactose metabolism (ko00052)	--	--	Raffinose synthase or seed imbibition protein Sip1	Probable galactinol--sucrose galactosyltransferase 1 OS=Arabidopsis thaliana GN=RFS1 PE=2 SV=1	S	Function unknown	PREDICTED: probable galactinol--sucrose galactosyltransferase 1 [Pyrus x bretschneideri]
MD11G1080300	0.327308	0.535872	0.674773	1.5455	1.31905	1.25416	2.85292e-05	1.4559	up	[H]	Coenzyme transport and metabolism	--	K03147|0|mdm:103447435|phosphomethylpyrimidine synthase, chloroplastic; K03147 phosphomethylpyrimidine synthase [EC:4.1.99.17] (A)	Thiamine metabolism (ko00730)	--	--	Radical SAM ThiC family	Phosphomethylpyrimidine synthase, chloroplastic OS=Arabidopsis thaliana GN=THIC PE=1 SV=1	H	Coenzyme transport and metabolism	PREDICTED: phosphomethylpyrimidine synthase, chloroplastic [Malus domestica]
MD17G1171300	1.50274	1.23202	1.48551	4.38267	3.92986	3.50306	2.5396e-09	1.528	up	[E]	Amino acid transport and metabolism	--	K01733|0|mdm:103401762|threonine synthase, chloroplastic-like; K01733 threonine synthase [EC:4.2.3.1] (A)	Glycine, serine and threonine metabolism (ko00260);; Vitamin B6 metabolism (ko00750);; Biosynthesis of amino acids (ko01230)	--	--	Pyridoxal-phosphate dependent enzyme	Threonine synthase, chloroplastic OS=Solanum tuberosum PE=2 SV=1	E	Amino acid transport and metabolism	PREDICTED: threonine synthase, chloroplastic-like [Malus domestica]
MD15G1027700	1.87624	2.49707	1.58458	3.86735	4.15441	5.56174	4.1148e-10	1.15091	up	--	--	Molecular Function: methyltransferase activity (GO:0008168);; Biological Process: methylation (GO:0032259);;	K16302|0|mdm:103450581|probable methyltransferase PMT28; K16302 metal transporter CNNM (A)	--	--	--	Putative S-adenosyl-L-methionine-dependent methyltransferase;; Methyltransferase domain;; Methyltransferase domain	Probable methyltransferase PMT28 OS=Arabidopsis thaliana GN=At1g19430 PE=2 SV=1	C	Energy production and conversion	PREDICTED: probable methyltransferase PMT28 [Malus domestica]
MD05G1290000	0.230339	0.321385	0.343305	1.28513	1.21131	0.898788	7.84341e-05	1.93594	up	--	--	--	--	--	--	--	Purine nucleobase transmembrane transport	Probable purine permease 9 OS=Arabidopsis thaliana GN=PUP9 PE=2 SV=2	U	Intracellular trafficking, secretion, and vesicular transport	PREDICTED: probable purine permease 10 [Malus domestica]
MD10G1306900	0.194418	0.41124	0.226503	1.02547	1.02477	1.03079	3.87828e-07	1.9303	up	[RTKL]	General function prediction only;; Signal transduction mechanisms;; Transcription;; Replication, recombination and repair	--	--	--	--	--	Protein tyrosine kinase;; Protein kinase domain;; D-mannose binding lectin;; S-locus glycoprotein domain;; PAN-like domain	G-type lectin S-receptor-like serine/threonine-protein kinase At1g61480 OS=Arabidopsis thaliana GN=At1g61480 PE=2 SV=2	T	Signal transduction mechanisms	PREDICTED: G-type lectin S-receptor-like serine/threonine-protein kinase At1g61480 [Malus domestica]
MD09G1100900	0.800914	0.732322	0.901428	2.19618	1.39187	1.22056	0.00405311	1.14356	up	[RTKL]	General function prediction only;; Signal transduction mechanisms;; Transcription;; Replication, recombination and repair	--	--	--	--	--	Protein tyrosine kinase;; Protein kinase domain	Cysteine-rich receptor-like protein kinase 10 OS=Arabidopsis thaliana GN=CRK10 PE=1 SV=3	T	Signal transduction mechanisms	PREDICTED: G-type lectin S-receptor-like serine/threonine-protein kinase RKS1 [Pyrus x bretschneideri]
MD08G1181800	87.8348	91.1408	92.0381	181.305	176.149	184.799	7.72293e-16	1.04893	up	--	--	--	--	--	--	--	Protein of unknown function (DUF4057)	--	S	Function unknown	PREDICTED: uncharacterized protein LOC103453320 [Malus domestica]
MD17G1095200	1.36554	1.00879	1.24262	2.31041	3.08507	2.17935	0.00379634	1.10608	up	--	--	--	--	--	--	--	Protein of unknown function (DUF2781)	--	S	Function unknown	PREDICTED: uncharacterized protein LOC103404804 [Malus domestica]
MD09G1055000	6.59762	6.35595	5.91489	34.6563	37.3699	36.01	1.32795e-52	2.56545	up	--	--	--	--	--	--	--	Protein of unknown function (DUF1997)	--	S	Function unknown	PREDICTED: uncharacterized protein LOC103421504 [Malus domestica]
MD16G1195800	1.64808	1.42849	2.10319	7.34975	7.32152	6.0994	5.35682e-07	2.04089	up	--	--	--	--	--	--	--	Protein of unknown function (DUF1677)	--	S	Function unknown	PREDICTED: uncharacterized protein LOC103959234 [Pyrus x bretschneideri]
MD11G1147500	11.002	10.8052	11.4761	24.4104	25.8166	26.3173	2.50929e-17	1.24964	up	--	--	--	--	--	--	--	Protein of unknown function (DUF1635)	--	S	Function unknown	PREDICTED: protein enabled homolog [Malus domestica]
MD16G1057900	1.19325	1.0333	0.541138	2.82175	2.35887	1.8367	0.000124332	1.3863	up	--	--	--	--	--	--	--	Protein of unknown function (DUF1262)	--	S	Function unknown	PREDICTED: uncharacterized protein LOC103402798 [Malus domestica]
MD02G1150600	0.749588	1.15291	0.981233	2.07925	2.60736	2.53741	8.83597e-07	1.36369	up	--	--	--	--	--	--	--	Protein of unknown function (DUF1195)	--	S	Function unknown	PREDICTED: uncharacterized protein LOC103947497 [Pyrus x bretschneideri]
MD17G1131600	0.228872	0.502371	0.477141	1.17751	0.85404	0.737873	0.00665565	1.24221	up	[RTKL]	General function prediction only;; Signal transduction mechanisms;; Transcription;; Replication, recombination and repair	--	--	--	--	--	Protein kinase domain;; Protein tyrosine kinase;; Wall-associated receptor kinase galacturonan-binding	Wall-associated receptor kinase-like 2 OS=Arabidopsis thaliana GN=WAKL2 PE=2 SV=1	T	Signal transduction mechanisms	PREDICTED: wall-associated receptor kinase-like 8 isoform X1 [Pyrus x bretschneideri]
MD14G1238300	4.55152	4.61683	3.98359	14.8233	13.9826	14.4643	2.28048e-28	1.76433	up	[RTKL]	General function prediction only;; Signal transduction mechanisms;; Transcription;; Replication, recombination and repair	Molecular Function: protein kinase activity (GO:0004672);; Molecular Function: ATP binding (GO:0005524);; Biological Process: protein phosphorylation (GO:0006468);; Cellular Component: integral component of membrane (GO:0016021);;	--	--	--	--	Protein kinase domain;; Protein tyrosine kinase;; Leucine Rich repeats (2 copies);; Leucine rich repeat;; Leucine rich repeat N-terminal domain	Probable inactive receptor kinase At1g48480 OS=Arabidopsis thaliana GN=RKL1 PE=2 SV=1	T	Signal transduction mechanisms	PREDICTED: probable inactive receptor kinase At1g48480 [Malus domestica]
MD15G1076400	0.098629	0.01844	0.076925	0.7997	0.699443	0.748453	1.20669e-10	3.41576	up	[RTKL]	General function prediction only;; Signal transduction mechanisms;; Transcription;; Replication, recombination and repair	--	--	--	--	--	Protein kinase domain;; Protein tyrosine kinase;; D-mannose binding lectin;; S-locus glycoprotein domain	Putative receptor protein kinase ZmPK1 OS=Zea mays GN=PK1 PE=2 SV=2	T	Signal transduction mechanisms	PREDICTED: putative receptor protein kinase ZmPK1 [Malus domestica]
MD10G1273200	0.501261	0.316532	0.208308	1.38156	1.20045	1.40061	2.77541e-09	1.98547	up	[RTKL]	General function prediction only;; Signal transduction mechanisms;; Transcription;; Replication, recombination and repair	--	--	--	--	--	Protein kinase domain;; Protein tyrosine kinase;; Di-glucose binding within endoplasmic reticulum;; Leucine rich repeat;; Leucine Rich repeats (2 copies);; Leucine Rich Repeat	Probable leucine-rich repeat receptor-like serine/threonine-protein kinase At3g14840 OS=Arabidopsis thaliana GN=LRR-RLK PE=2 SV=1	S	Function unknown	PREDICTED: probable leucine-rich repeat receptor-like serine/threonine-protein kinase At3g14840 isoform X1 [Prunus mume]
MD03G1007900	22.3849	30.1366	30.2642	112.973	109.708	112.472	3.30203e-64	2.04665	up	--	--	--	--	--	--	--	Probable lipid transfer;; Protease inhibitor/seed storage/LTP family	Protein YLS3 OS=Arabidopsis thaliana GN=YLS3 PE=2 SV=1	S	Function unknown	PREDICTED: protein YLS3 [Malus domestica]
MD16G1196700	0.3172	0.45994	0.376218	2.488	3.97766	3.46144	8.77923e-13	3.1225	up	--	--	--	--	--	--	--	Probable lipid transfer;; Protease inhibitor/seed storage/LTP family	Non-specific lipid-transfer protein-like protein At2g13820 OS=Arabidopsis thaliana GN=At2g13820 PE=1 SV=1	S	Function unknown	PREDICTED: non-specific lipid-transfer protein-like protein At2g13820 [Malus domestica]
MD07G1250600	0.13746	0.040364	0.228867	0.969594	1.87746	1.01312	8.46458e-05	3.12664	up	--	--	Cellular Component: extracellular region (GO:0005576);; Biological Process: sexual reproduction (GO:0019953);;	--	--	--	--	Pollen allergen;; Lytic transglycolase	Expansin-B15 OS=Oryza sativa subsp. japonica GN=EXPB15 PE=3 SV=2	U	Intracellular trafficking, secretion, and vesicular transport	PREDICTED: expansin-B15-like [Malus domestica]
MD03G1129200	0.006508	0.05341	0.045414	0.695162	0.97763	0.545156	1.37493e-11	4.32335	up	--	--	--	--	--	--	--	PLATZ transcription factor	--	S	Function unknown	PREDICTED: uncharacterized protein LOC103407807 [Malus domestica]
MD17G1211000	0.49712	0.501889	0.267882	1.98463	2.38369	2.15672	1.65917e-06	2.38617	up	--	--	--	--	--	--	--	Plastocyanin-like domain	Umecyanin OS=Armoracia rusticana PE=1 SV=1	S	Function unknown	PREDICTED: umecyanin-like [Pyrus x bretschneideri]
MD17G1211300	0.401048	0.465053	0.187506	2.46503	1.80154	2.24866	3.08215e-07	2.60213	up	--	--	--	--	--	--	--	Plastocyanin-like domain	Umecyanin OS=Armoracia rusticana PE=1 SV=1	S	Function unknown	PREDICTED: umecyanin-like [Malus domestica]
MD02G1028600	1.809	1.51178	0.686161	3.30688	4.25657	4.69686	5.61823e-05	1.65866	up	--	--	--	--	--	--	--	Plastocyanin-like domain	Blue copper protein OS=Arabidopsis thaliana GN=BCB PE=1 SV=2	--	--	PREDICTED: umecyanin-like [Malus domestica]
MD15G1170100	3.4263	3.33909	3.17258	5.92765	7.69095	7.51685	1.10674e-05	1.1336	up	--	--	--	--	--	--	--	Plastocyanin-like domain	Blue copper protein OS=Arabidopsis thaliana GN=BCB PE=1 SV=2	--	--	PREDICTED: umecyanin-like [Malus domestica]
MD02G1233500	0.516809	0.257745	0.767705	1.47203	1.67447	0.957512	0.0025889	1.5566	up	--	--	--	--	--	--	--	Plant nuclear matrix protein 1 (NMP1)	AUGMIN subunit 7 OS=Arabidopsis thaliana GN=AUG7 PE=1 SV=1	S	Function unknown	PREDICTED: AUGMIN subunit 7 [Pyrus x bretschneideri]
MD02G1233800	0.268193	0.468987	0.310538	1.89274	1.64438	4.08939	5.37958e-06	2.65206	up	--	--	--	--	--	--	--	Plant nuclear matrix protein 1 (NMP1)	AUGMIN subunit 7 OS=Arabidopsis thaliana GN=AUG7 PE=1 SV=1	S	Function unknown	PREDICTED: AUGMIN subunit 7 [Prunus mume]
MD00G1105000	17.0066	18.1423	18.4637	35.953	37.4894	36.3235	5.68653e-09	1.08169	up	--	--	--	--	--	--	--	Plant invertase/pectin methylesterase inhibitor	21 kDa protein OS=Daucus carota PE=2 SV=1	S	Function unknown	PREDICTED: 21 kDa protein [Malus domestica]
MD13G1219000	0.490888	0.930584	0.667585	1.56546	1.65898	1.68522	1.81224e-05	1.25675	up	--	--	--	--	--	--	--	Plant family of unknown function (DUF810)	--	S	Function unknown	PREDICTED: uncharacterized protein LOC103453481 isoform X2 [Malus domestica]
MD15G1372200	61.974	67.3463	59.3114	168.771	160.118	180.267	1.90924e-37	1.48028	up	--	--	--	--	--	--	--	Phosphate-induced protein 1 conserved region	Protein EXORDIUM OS=Arabidopsis thaliana GN=EXO PE=2 SV=1	S	Function unknown	PREDICTED: protein EXORDIUM-like [Pyrus x bretschneideri]
MD03G1059200	2.87376	2.79553	2.25632	5.13771	5.67585	5.67002	2.67551e-05	1.1132	up	--	--	--	K00430|0|mdm:103418409|peroxidase 4-like; K00430 peroxidase [EC:1.11.1.7] (A)	Phenylalanine metabolism (ko00360);; Phenylpropanoid biosynthesis (ko00940)	--	--	Peroxidase	Peroxidase 4 OS=Vitis vinifera GN=GSVIVT00023967001 PE=1 SV=1	G	Carbohydrate transport and metabolism	PREDICTED: peroxidase 4-like [Malus domestica]
MD16G1153200	0.310308	0.382848	0.586923	3.79208	4.22269	3.57863	3.77365e-21	3.18152	up	--	--	Molecular Function: peroxidase activity (GO:0004601);; Biological Process: response to oxidative stress (GO:0006979);; Molecular Function: heme binding (GO:0020037);; Molecular Function: metal ion binding (GO:0046872);; Biological Process: oxidation-reduction process (GO:0055114);;	K00430|0|mdm:103403534|peroxidase 29-like; K00430 peroxidase [EC:1.11.1.7] (A)	Phenylalanine metabolism (ko00360);; Phenylpropanoid biosynthesis (ko00940)	--	--	Peroxidase	Peroxidase 29 OS=Arabidopsis thaliana GN=PER29 PE=2 SV=2	I	Lipid transport and metabolism	PREDICTED: peroxidase 29-like [Malus domestica]
MD13G1152800	0.849312	0.610288	1.10686	2.63629	3.09552	3.00791	2.83886e-07	1.80107	up	--	--	Molecular Function: peroxidase activity (GO:0004601);; Biological Process: response to oxidative stress (GO:0006979);; Molecular Function: heme binding (GO:0020037);; Molecular Function: metal ion binding (GO:0046872);; Biological Process: oxidation-reduction process (GO:0055114);;	K00430|0|mdm:103452772|peroxidase 29; K00430 peroxidase [EC:1.11.1.7] (A)	Phenylalanine metabolism (ko00360);; Phenylpropanoid biosynthesis (ko00940)	--	--	Peroxidase	Peroxidase 29 OS=Arabidopsis thaliana GN=PER29 PE=2 SV=2	I	Lipid transport and metabolism	PREDICTED: peroxidase 29 [Malus domestica]
MD12G1125600	5.50449	6.00314	5.49917	14.2079	13.9843	13.3302	3.02706e-11	1.33371	up	[P]	Inorganic ion transport and metabolism	Cellular Component: cytosol (GO:0005829);; Biological Process: protein folding (GO:0006457);; Biological Process: response to heat (GO:0009408);; Biological Process: response to high light intensity (GO:0009644);; Molecular Function: L-ascorbate peroxidase activity (GO:0016688);; Molecular Function: heme binding (GO:0020037);; Biological Process: response to hydrogen peroxide (GO:0042542);; Biolo…	K00434|1.7903e-155|mdm:103413735|L-ascorbate peroxidase 2, cytosolic; K00434 L-ascorbate peroxidase [EC:1.11.1.11] (A)	Ascorbate and aldarate metabolism (ko00053);; Glutathione metabolism (ko00480)	--	--	Peroxidase	L-ascorbate peroxidase 2, cytosolic OS=Arabidopsis thaliana GN=APX2 PE=2 SV=3	P	Inorganic ion transport and metabolism	PREDICTED: L-ascorbate peroxidase 2, cytosolic [Malus domestica]
MD13G1177400	0.977589	1.25621	0.809927	5.44163	4.02572	4.41108	2.5754e-23	2.21672	up	[G]	Carbohydrate transport and metabolism	--	K01006|0|mdm:103424027|pyruvate, phosphate dikinase, chloroplastic-like; K01006 pyruvate, orthophosphate dikinase [EC:2.7.9.1] (A)	Pyruvate metabolism (ko00620);; Carbon fixation in photosynthetic organisms (ko00710);; Carbon metabolism (ko01200)	--	--	PEP-utilising enzyme, TIM barrel domain;; Pyruvate phosphate dikinase, PEP/pyruvate binding domain;; PEP-utilising enzyme, mobile domain	Pyruvate, phosphate dikinase, chloroplastic OS=Mesembryanthemum crystallinum GN=PPD PE=2 SV=1	G	Carbohydrate transport and metabolism	PREDICTED: pyruvate, phosphate dikinase, chloroplastic-like [Malus domestica]
MD07G1216100	1.03054	1.49241	1.47515	2.61829	2.3499	3.60469	0.00064212	1.12839	up	[M]	Cell wall/membrane/envelope biogenesis	Molecular Function: metalloendopeptidase activity (GO:0004222);; Biological Process: proteolysis (GO:0006508);; Biological Process: phosphatidylglycerol biosynthetic process (GO:0006655);; Cellular Component: chloroplast thylakoid membrane (GO:0009535);; Biological Process: embryo development ending in seed dormancy (GO:0009793);; Biological Process: thylakoid membrane organization (GO:0010027);;…	--	--	--	--	Peptidase family M50	Probable zinc metalloprotease EGY2, chloroplastic OS=Arabidopsis thaliana GN=EGY2 PE=3 SV=1	M	Cell wall/membrane/envelope biogenesis	PREDICTED: probable zinc metalloprotease EGY2, chloroplastic isoform X2 [Pyrus x bretschneideri]
MD11G1307500	0.155994	0.317709	0.244435	0.7915	0.564468	0.965236	0.0018317	1.714	up	--	--	Molecular Function: enzyme inhibitor activity (GO:0004857);; Cellular Component: cell wall (GO:0005618);; Molecular Function: pectinesterase activity (GO:0030599);; Biological Process: cell wall modification (GO:0042545);; Biological Process: negative regulation of catalytic activity (GO:0043086);; Molecular Function: aspartyl esterase activity (GO:0045330);; Biological Process: pectin catabolic …	K01051|0|mdm:103449172|probable pectinesterase/pectinesterase inhibitor 7; K01051 pectinesterase [EC:3.1.1.11] (A)	Pentose and glucuronate interconversions (ko00040);; Starch and sucrose metabolism (ko00500)	--	--	Pectinesterase;; Plant invertase/pectin methylesterase inhibitor	Probable pectinesterase/pectinesterase inhibitor 7 OS=Arabidopsis thaliana GN=PME7 PE=2 SV=1	G	Carbohydrate transport and metabolism	PREDICTED: probable pectinesterase/pectinesterase inhibitor 7 [Malus domestica]
MD05G1327000	2.72973	0	0	8.74884	9.75367	10.4984	1.75549e-24	3.43955	up	--	--	--	--	--	--	--	PB1 domain	--	S	Function unknown	PREDICTED: uncharacterized protein LOC103408822 [Malus domestica]
MD16G1025600	170.788	194.302	206.583	392.636	389.905	463.518	3.94581e-11	1.29931	up	--	--	--	--	--	--	--	Pathogenesis-related protein Bet v I family	MLP-like protein 329 OS=Arabidopsis thaliana GN=MLP329 PE=2 SV=1	S	Function unknown	PREDICTED: MLP-like protein 329 isoform X1 [Malus domestica]
MD13G1161700	1.92288	2.08992	2.10556	3.15088	4.24243	4.95716	0.0030839	1.05856	up	--	--	Biological Process: defense response (GO:0006952);; Biological Process: response to biotic stimulus (GO:0009607);;	--	--	--	--	Pathogenesis-related protein Bet v I family	Major allergen Pru ar 1 OS=Prunus armeniaca PE=1 SV=1	S	Function unknown	PREDICTED: major allergen Pru ar 1-like [Pyrus x bretschneideri]
MD16G1160500	6.8964	7.10917	7.24483	14.414	16.6331	13.7328	7.4285e-07	1.12529	up	--	--	Biological Process: defense response (GO:0006952);; Biological Process: response to biotic stimulus (GO:0009607);;	--	--	--	--	Pathogenesis-related protein Bet v I family	Major allergen Pru ar 1 OS=Prunus armeniaca PE=1 SV=1	S	Function unknown	Mal d 1-like [Malus domestica]
MD13G1161100	2.51904	2.54589	1.99913	9.23059	14.0542	10.4596	1.04682e-09	2.29713	up	--	--	Biological Process: defense response (GO:0006952);; Biological Process: response to biotic stimulus (GO:0009607);;	--	--	--	--	Pathogenesis-related protein Bet v I family	Major allergen Mal d 1 OS=Malus domestica PE=1 SV=3	S	Function unknown	PREDICTED: major allergen Mal d 1-like [Malus domestica]
MD16G1160000	0.992844	1.32383	1.45836	2.97447	4.401	3.12203	3.33695e-05	1.51202	up	--	--	Biological Process: defense response (GO:0006952);; Biological Process: response to biotic stimulus (GO:0009607);;	--	--	--	--	Pathogenesis-related protein Bet v I family	Major allergen Mal d 1 OS=Malus domestica PE=1 SV=3	S	Function unknown	Mal d 1.0902 [Malus domestica]
Malus_domestica_newGene_3534	0.426636	0.66603	0.68505	3.36951	3.35918	2.97209	1.47552e-08	2.48194	up	--	--	Biological Process: defense response (GO:0006952);; Biological Process: response to biotic stimulus (GO:0009607);;	--	--	--	--	Pathogenesis-related protein Bet v I family	Major allergen Mal d 1 OS=Malus domestica (Apple) PE=1 SV=3	S	Function unknown	PREDICTED: major allergen Mal d 1-like [Malus domestica]
MD11G1051400	48.4105	50.3532	47.438	131.028	127.775	138.04	2.43885e-34	1.48864	up	--	--	Molecular Function: signal transducer activity (GO:0004871);; Cellular Component: nucleus (GO:0005634);; Biological Process: calcium ion transport (GO:0006816);; Biological Process: Golgi organization (GO:0007030);; Biological Process: signal transduction (GO:0007165);; Biological Process: phototropism (GO:0009638);; Biological Process: response to salt stress (GO:0009651);; Biological Process: p…	--	--	--	--	NPH3 family;; BTB/POZ domain	Root phototropism protein 2 OS=Arabidopsis thaliana GN=RPT2 PE=1 SV=2	S	Function unknown	root phototropism protein 2-like [Malus domestica]
MD03G1048900	23.5244	23.1541	24.3491	58.432	60.3557	62.2566	3.17455e-33	1.39793	up	--	--	--	--	--	--	--	NPH3 family;; BTB/POZ domain	Root phototropism protein 2 OS=Arabidopsis thaliana GN=RPT2 PE=1 SV=2	S	Function unknown	root phototropism protein 2-like [Malus domestica]
MD15G1295200	0.62354	0.650916	0.942727	1.52035	1.33891	1.38904	0.00338328	1.02175	up	--	--	--	--	--	--	--	NPH3 family;; BTB/POZ domain	BTB/POZ domain-containing protein NPY2 OS=Arabidopsis thaliana GN=NPY2 PE=2 SV=1	S	Function unknown	BTB/POZ domain-containing protein NPY4-like [Malus domestica]
MD06G1196100	1.22123	1.30691	1.07901	2.95358	2.1703	2.44161	0.000624891	1.11055	up	--	--	Molecular Function: DNA binding (GO:0003677);; Biological Process: regulation of transcription, DNA-templated (GO:0006355);;	--	--	--	--	No apical meristem (NAM) protein	NAC domain-containing protein 100 OS=Arabidopsis thaliana GN=NAC100 PE=2 SV=1	S	Function unknown	PREDICTED: NAC domain-containing protein 100-like [Malus domestica]
MD09G1028900	15.8834	15.5413	14.9908	48.0057	43.9829	47.6671	7.3502e-37	1.63612	up	[P]	Inorganic ion transport and metabolism	Cellular Component: plant-type vacuole membrane (GO:0009705);; Molecular Function: nitrate transmembrane transporter activity (GO:0015112);; Biological Process: nitrate transport (GO:0015706);; Cellular Component: integral component of membrane (GO:0016021);; Biological Process: transmembrane transport (GO:0055085);;	K02575|0|mdm:103421471|high affinity nitrate transporter 2.7-like; K02575 MFS transporter, NNP family, nitrate/nitrite transporter (A)	Nitrogen metabolism (ko00910)	--	--	Major Facilitator Superfamily	High affinity nitrate transporter 2.7 OS=Arabidopsis thaliana GN=NRT2.7 PE=2 SV=1	P	Inorganic ion transport and metabolism	PREDICTED: high affinity nitrate transporter 2.7-like [Malus domestica]
MD12G1175200	4.50656	4.50949	4.03242	8.98151	6.59567	9.12099	0.000709722	1.00161	up	--	--	--	--	--	--	--	Lytic transglycolase	EG45-like domain containing protein 2 OS=Arabidopsis thaliana GN=EGC2 PE=2 SV=2	S	Function unknown	PREDICTED: EG45-like domain containing protein 2 isoform X2 [Malus domestica]
MD16G1082200	0.540039	0.298996	0.591307	4.40024	2.50201	1.9854	0.000743049	2.67296	up	[S]	Function unknown	--	--	--	--	--	Leucine Rich repeats (2 copies);; Leucine rich repeat	Plant intracellular Ras-group-related LRR protein 1 OS=Arabidopsis thaliana GN=PIRL1 PE=2 SV=1	S	Function unknown	PREDICTED: TMV resistance protein N-like [Malus domestica]
MD01G1232800	0.4393	0.275842	0.358607	1.38917	1.20195	1.36176	0.00330605	1.89006	up	--	--	--	--	--	--	--	Lecithin retinol acyltransferase;; NlpC/P60 family	--	S	Function unknown	PREDICTED: lecithin retinol acyltransferase-like [Malus domestica]
MD14G1113800	4.72574	3.80327	2.68334	12.5017	12.5394	11.1025	4.26384e-10	1.72741	up	--	--	--	--	--	--	--	Late embryogenesis abundant protein	Late embryogenesis abundant protein At1g64065 OS=Arabidopsis thaliana GN=At1g64065 PE=2 SV=1	--	--	PREDICTED: late embryogenesis abundant protein At1g64065-like [Malus domestica]
MD15G1164000	2.66849	1.31689	2.3159	4.9075	5.16737	4.76171	0.000717131	1.27932	up	--	--	--	--	--	--	--	Late embryogenesis abundant protein	Late embryogenesis abundant protein At1g64065 OS=Arabidopsis thaliana GN=At1g64065 PE=2 SV=1	S	Function unknown	PREDICTED: late embryogenesis abundant protein At1g64065-like [Malus domestica]
MD01G1071900	94.0546	100.298	104.394	190.154	199.368	215.482	7.4579e-20	1.0667	up	--	--	Biological Process: response to desiccation (GO:0009269);;	--	--	--	--	Late embryogenesis abundant protein	Desiccation protectant protein Lea14 homolog OS=Glycine max PE=2 SV=1	S	Function unknown	PREDICTED: desiccation protectant protein Lea14 homolog [Malus domestica]
MD06G1094500	0.751464	1.10208	0.303578	2.57444	3.66384	2.76995	1.10812e-05	2.07906	up	--	--	--	--	--	--	--	Late embryogenesis abundant protein	--	S	Function unknown	PREDICTED: uncharacterized protein LOC103441150 [Malus domestica]
MD06G1093600	0.357423	0.192797	0.281844	2.19919	1.98158	2.87134	5.86645e-08	3.07834	up	--	--	--	--	--	--	--	Late embryogenesis abundant protein	--	S	Function unknown	PREDICTED: uncharacterized protein LOC103417701 [Malus domestica]
MD08G1098400	16.9989	15.5883	15.2192	33.0361	31.5551	37.4695	1.24456e-15	1.13806	up	--	--	Cellular Component: plasma membrane (GO:0005886);;	--	--	--	--	Late embryogenesis abundant protein	--	S	Function unknown	PREDICTED: uncharacterized protein LOC103410720 isoform X2 [Malus domestica]
MD06G1094700	0.508616	0.247114	0.488871	1.50131	1.35418	1.62957	0.00483198	1.84186	up	--	--	--	--	--	--	--	Late embryogenesis abundant protein	--	--	--	PREDICTED: late embryogenesis abundant protein At1g64065-like [Malus domestica]
MD12G1057800	186.299	187.121	186.618	352.065	353.37	409.963	3.03456e-15	1.04215	up	--	--	--	--	--	--	--	Late embryogenesis abundant (LEA) group 1	18 kDa seed maturation protein OS=Glycine max GN=GMPM1 PE=2 SV=1	S	Function unknown	PREDICTED: 18 kDa seed maturation protein-like [Malus domestica]
MD03G1032600	0.285013	0.281012	0.380426	0.901448	0.922666	0.80074	0.000120933	1.51599	up	--	--	--	K14972|0|mdm:103446911|mediator of RNA polymerase II transcription subunit 15a-like; K14972 PAX-interacting protein 1 (A)	--	--	--	KIX domain	Mediator of RNA polymerase II transcription subunit 15a OS=Arabidopsis thaliana GN=MED15A PE=1 SV=1	--	--	PREDICTED: mediator of RNA polymerase II transcription subunit 15a [Pyrus x bretschneideri]
MD06G1095800	0.580696	0.451994	0.699044	1.31464	1.31214	1.163	0.000599091	1.16836	up	[P]	Inorganic ion transport and metabolism	--	K03549|0|pxb:103927304|potassium transporter 3; K03549 KUP system potassium uptake protein (A)	--	--	--	K+ potassium transporter	Potassium transporter 3 OS=Arabidopsis thaliana GN=POT3 PE=1 SV=1	P	Inorganic ion transport and metabolism	PREDICTED: potassium transporter 3 isoform X2 [Pyrus x bretschneideri]
MD17G1049300	35.8534	36.4666	37.7321	72.0307	75.2907	72.3564	3.75354e-16	1.04557	up	--	--	Molecular Function: protein dimerization activity (GO:0046983);;	--	--	--	--	Helix-loop-helix DNA-binding domain	Transcription factor PRE5 OS=Arabidopsis thaliana GN=PRE5 PE=1 SV=1	K	Transcription	PREDICTED: transcription factor PRE6-like [Malus domestica]
MD16G1083600	4.82074	4.74256	4.60826	11.5861	13.6896	10.7442	2.77796e-11	1.38087	up	--	--	--	--	--	--	--	HEAT repeat;; HEAT repeats;; HEAT-like repeat;; HEAT repeat associated with sister chromatid cohesion	TORTIFOLIA1-like protein 4 OS=Arabidopsis thaliana GN=TOR1L4 PE=2 SV=1	S	Function unknown	PREDICTED: microtubule-associated protein TORTIFOLIA1-like [Malus domestica]
MD03G1200100	1.05987	1.21156	0.962868	2.31901	2.43257	1.90493	0.00269287	1.03906	up	--	--	Biological Process: microtubule cytoskeleton organization (GO:0000226);; Biological Process: cytokinesis by cell plate formation (GO:0000911);; Cellular Component: spindle microtubule (GO:0005876);; Molecular Function: microtubule minus-end binding (GO:0051011);;	K16587|0|mdm:103428653|HAUS augmin-like complex subunit 4; K16587 HAUS augmin-like complex subunit 4 (A)	--	--	--	HAUS augmin-like complex subunit 4	AUGMIN subunit 4 OS=Arabidopsis thaliana GN=AUG4 PE=1 SV=1	S	Function unknown	PREDICTED: AUGMIN subunit 4-like [Malus domestica]
MD00G1126700	1.43413	1.80685	2.01775	4.82691	4.38259	5.28643	8.01849e-06	1.50385	up	--	--	--	--	--	--	--	GRAM domain	GEM-like protein 4 OS=Arabidopsis thaliana GN=At5g08350 PE=2 SV=1	S	Function unknown	PREDICTED: GEM-like protein 6 [Malus domestica]
MD13G1098000	9.98721	9.62288	10.6531	20.0522	19.7662	20.5821	1.2965e-12	1.04491	up	[E]	Amino acid transport and metabolism	Biological Process: metabolic process (GO:0008152);; Molecular Function: transferase activity, transferring glycosyl groups (GO:0016757);;	--	--	--	--	Glycosyl transferase family, a/b domain;; Glycosyl transferase family, helical bundle domain	--	E	Amino acid transport and metabolism	PREDICTED: anthranilate phosphoribosyltransferase-like [Malus domestica]
MD17G1038900	2.5521	2.81647	2.76946	6.24923	6.17923	6.48761	1.63921e-07	1.1359	up	[M]	Cell wall/membrane/envelope biogenesis	--	--	--	--	--	Glycosyl transferase family group 2;; Glycosyltransferase like family 2;; Glycosyl transferase family 21;; Glycosyl transferase family 2	Xyloglucan glycosyltransferase 4 OS=Arabidopsis thaliana GN=CSLC4 PE=1 SV=1	M	Cell wall/membrane/envelope biogenesis	PREDICTED: xyloglucan glycosyltransferase 4-like [Malus domestica]
MD07G1198600	0.222836	0.279481	0.096281	0.634371	0.885329	0.743875	0.000719353	1.95777	up	--	--	Biological Process: carbohydrate metabolic process (GO:0005975);; Molecular Function: glucan endo-1,3-beta-D-glucosidase activity (GO:0042973);;	--	--	--	--	Glycosyl hydrolases family 17;; X8 domain	Glucan endo-1,3-beta-glucosidase OS=Triticum aestivum GN=GLC1 PE=2 SV=1	G	Carbohydrate transport and metabolism	PREDICTED: glucan endo-1,3-beta-glucosidase [Pyrus x bretschneideri]
MD13G1237300	32.8354	30.4118	32.2667	62.9198	63.3997	68.5119	1.1171e-17	1.07633	up	--	--	Molecular Function: hydrolase activity, hydrolyzing O-glycosyl compounds (GO:0004553);; Cellular Component: cell wall (GO:0005618);; Biological Process: cellular glucan metabolic process (GO:0006073);; Molecular Function: xyloglucan:xyloglucosyl transferase activity (GO:0016762);; Cellular Component: apoplast (GO:0048046);;	--	--	--	--	Glycosyl hydrolases family 16;; Xyloglucan endo-transglycosylase (XET) C-terminus	Probable xyloglucan endotransglucosylase/hydrolase protein 23 OS=Arabidopsis thaliana GN=XTH23 PE=2 SV=1	G	Carbohydrate transport and metabolism	probable xyloglucan endotransglucosylase/hydrolase protein 23 precursor [Malus domestica]
MD02G1019000	0.798249	1.4247	1.08453	4.07869	3.07314	3.92541	3.87698e-11	1.78986	up	--	--	--	K07964|0|mdm:103447604|heparanase-like protein 3; K07964 heparanase 1 [EC:3.2.1.166] (A)	Glycosaminoglycan degradation (ko00531)	--	--	Glycosyl hydrolase family 79, N-terminal domain	Heparanase-like protein 3 OS=Arabidopsis thaliana GN=At5g34940 PE=2 SV=2	G	Carbohydrate transport and metabolism	PREDICTED: heparanase-like protein 3 [Malus domestica]
MD11G1178000	1.12035	0.898739	0.809971	2.4025	1.87861	1.94627	0.000120599	1.18173	up	[G]	Carbohydrate transport and metabolism	Biological Process: carbohydrate metabolic process (GO:0005975);; Molecular Function: beta-glucosidase activity (GO:0008422);;	K05349|0|mdm:103422906|lysosomal beta glucosidase-like; K05349 beta-glucosidase [EC:3.2.1.21] (A)	Cyanoamino acid metabolism (ko00460);; Starch and sucrose metabolism (ko00500);; Phenylpropanoid biosynthesis (ko00940)	--	--	Glycosyl hydrolase family 3 N terminal domain;; Glycosyl hydrolase family 3 C-terminal domain	Beta-xylosidase/alpha-L-arabinofuranosidase 2 OS=Medicago sativa subsp. varia GN=Xyl2 PE=2 SV=1	G	Carbohydrate transport and metabolism	PREDICTED: beta-glucosidase BoGH3B-like [Malus domestica]
MD05G1092300	4.14924	4.28111	4.51089	23.275	24.0179	19.0443	4.85462e-40	2.36671	up	--	--	--	K14487|0|mdm:103436425|probable indole-3-acetic acid-amido synthetase GH3.1; K14487 auxin responsive GH3 gene family (A)	Plant hormone signal transduction (ko04075)	--	--	GH3 auxin-responsive promoter	Probable indole-3-acetic acid-amido synthetase GH3.1 OS=Arabidopsis thaliana GN=GH3.1 PE=2 SV=1	S	Function unknown	PREDICTED: probable indole-3-acetic acid-amido synthetase GH3.1 [Malus domestica]
MD05G1092900	7.52658	7.78337	6.69504	36.51	32.3691	37.1975	3.11071e-67	2.31579	up	--	--	--	K14487|0|mdm:103429287|probable indole-3-acetic acid-amido synthetase GH3.1; K14487 auxin responsive GH3 gene family (A)	Plant hormone signal transduction (ko04075)	--	--	GH3 auxin-responsive promoter	Probable indole-3-acetic acid-amido synthetase GH3.1 OS=Arabidopsis thaliana GN=GH3.1 PE=2 SV=1	S	Function unknown	PREDICTED: probable indole-3-acetic acid-amido synthetase GH3.1 [Malus domestica]
MD09G1240100	4.80548	4.91161	3.99075	9.24756	9.01905	8.35108	6.11047e-07	1.0042	up	--	--	--	--	--	--	--	GDSL/SGNH-like Acyl-Esterase family found in Pmr5 and Cas1p;; PMR5 N terminal Domain	Protein trichome birefringence-like 39 OS=Arabidopsis thaliana GN=TBL39 PE=2 SV=1	S	Function unknown	PREDICTED: protein trichome birefringence-like 39 [Malus domestica]
MD04G1144500	2.54275	2.88142	2.21692	6.71703	4.73798	5.88207	1.63921e-07	1.22807	up	--	--	--	--	--	--	--	GDP-fucose protein O-fucosyltransferase	Uncharacterized protein At1g04910 OS=Arabidopsis thaliana GN=At1g04910 PE=2 SV=1	S	Function unknown	PREDICTED: uncharacterized protein At1g04910-like [Malus domestica]
MD15G1012200	13.1555	12.9552	11.5969	25.8226	24.6669	25.1115	8.97848e-14	1.05145	up	--	--	--	--	--	--	--	F-box domain;; FBD	--	--	--	PREDICTED: uncharacterized protein LOC103413826 [Malus domestica]
MD15G1441000	0.271669	0.22747	0.302505	27.4722	23.4377	28.0489	1.29992e-221	6.65255	up	--	--	Molecular Function: sequence-specific DNA binding transcription factor activity (GO:0003700);; Cellular Component: nucleus (GO:0005634);; Biological Process: regulation of transcription, DNA-templated (GO:0006355);;	K14514|0|mdm:103431796|ETHYLENE INSENSITIVE 3-like 1 protein; K14514 ethylene-insensitive protein 3 (A)	Plant hormone signal transduction (ko04075)	--	--	Ethylene insensitive 3	Protein ETHYLENE INSENSITIVE 3 OS=Arabidopsis thaliana GN=EIN3 PE=1 SV=1	K	Transcription	ethylene insensitive 3 class transcription factor [Malus domestica]
MD14G1150200	42.6242	42.956	43.032	115.32	111.574	113.087	4.14141e-36	1.45028	up	--	--	Cellular Component: membrane (GO:0016020);;	--	--	--	--	Domain of unknown function (DUF588)	CASP-like protein 1F2 OS=Populus trichocarpa GN=POPTRDRAFT_823430 PE=3 SV=1	S	Function unknown	PREDICTED: CASP-like protein 1F2 [Malus domestica]
MD16G1174500	21.9204	18.241	21.7389	105.655	99.4087	92.7857	8.81028e-74	2.3139	up	--	--	Cellular Component: membrane (GO:0016020);;	--	--	--	--	Domain of unknown function (DUF588)	CASP-like protein 1E1 OS=Vitis vinifera GN=VIT_07s0104g01350 PE=2 SV=1	S	Function unknown	PREDICTED: CASP-like protein 1E2 [Malus domestica]
MD03G1242400	0.716128	0.84303	0.847543	1.77762	2.02667	2.4693	0.000312587	1.42667	up	--	--	--	--	--	--	--	D-mannose binding lectin	Epidermis-specific secreted glycoprotein EP1 OS=Daucus carota GN=EP1 PE=1 SV=1	S	Function unknown	PREDICTED: epidermis-specific secreted glycoprotein EP1-like [Malus domestica]
MD02G1140000	0.788038	0.985881	0.834732	10.8426	10.9192	12.1773	3.14521e-49	3.73476	up	--	--	Biological Process: response to stress (GO:0006950);; Biological Process: response to water (GO:0009415);;	--	--	--	--	Dehydrin	Dehydrin ERD10 OS=Arabidopsis thaliana GN=ERD10 PE=1 SV=1	--	--	PREDICTED: water stress-inducible protein Rab21-like isoform X1 [Malus domestica]
MD08G1134100	1.14773	0.763248	0.835181	2.50319	2.26408	2.25109	1.6431e-05	1.4023	up	--	--	--	--	--	--	--	Core-2/I-Branching enzyme	--	S	Function unknown	PREDICTED: uncharacterized protein LOC103965977 isoform X2 [Pyrus x bretschneideri]
MD10G1085600	46.55	46.5085	46.0502	95.073	90.6036	101.462	4.57203e-20	1.09328	up	--	--	Cellular Component: vacuole (GO:0005773);; Biological Process: cold acclimation (GO:0009631);; Biological Process: response to abscisic acid (GO:0009737);; Biological Process: cellular response to water deprivation (GO:0042631);;	--	--	--	--	Cold acclimation protein WCOR413	Cold-regulated 413 plasma membrane protein 4 OS=Arabidopsis thaliana GN=At4g37220 PE=2 SV=2	S	Function unknown	PREDICTED: cold-regulated 413 plasma membrane protein 1-like [Malus domestica]
MD03G1028800	2.08929	1.61592	1.64374	3.66726	3.62347	3.555	2.60867e-05	1.06488	up	[M]	Cell wall/membrane/envelope biogenesis	--	--	--	--	--	Cellulose synthase;; PyrBI operon leader peptide	Cellulose synthase-like protein E1 OS=Arabidopsis thaliana GN=CSLE1 PE=2 SV=1	S	Function unknown	PREDICTED: cellulose synthase-like protein E1 isoform X1 [Malus domestica]
MD08G1028100	19.5131	22.5869	20.5392	92.786	83.2524	93.941	3.02301e-72	2.15527	up	[G]	Carbohydrate transport and metabolism	Molecular Function: hydrolase activity, hydrolyzing O-glycosyl compounds (GO:0004553);; Biological Process: carbohydrate metabolic process (GO:0005975);;	--	--	--	--	Cellulase (glycosyl hydrolase family 5);; Beta-galactosidase	Mannan endo-1,4-beta-mannosidase 7 OS=Arabidopsis thaliana GN=MAN7 PE=2 SV=1	G	Carbohydrate transport and metabolism	endo-beta-mannanase, partial [Malus domestica]
MD17G1266000	1.24083	0.764296	1.3055	2.14805	2.29681	1.85358	6.54992e-05	1.3195	up	[RTKL]	General function prediction only;; Signal transduction mechanisms;; Transcription;; Replication, recombination and repair	--	--	--	--	--	Carbohydrate-binding protein of the ER;; Protein tyrosine kinase;; Protein kinase domain;; Leucine rich repeat;; Leucine Rich repeats (2 copies)	Probable LRR receptor-like serine/threonine-protein kinase At1g51820 OS=Arabidopsis thaliana GN=At1g51820 PE=2 SV=1	T	Signal transduction mechanisms	PREDICTED: probable LRR receptor-like serine/threonine-protein kinase At1g05700 [Malus domestica]
MD07G1268800	3.14589	3.12052	3.15113	20.6826	19.5468	19.677	1.17109e-72	2.71537	up	--	--	--	--	--	--	--	CAP160 repeat	Low-temperature-induced 65 kDa protein OS=Arabidopsis thaliana GN=LTI65 PE=2 SV=2	S	Function unknown	PREDICTED: low-temperature-induced 65 kDa protein isoform X1 [Malus domestica]
MD07G1276700	4.0208	2.63743	2.99889	11.0051	9.64419	10.1165	4.14053e-12	1.71524	up	--	--	--	--	--	--	--	C2 domain	--	S	Function unknown	PREDICTED: protein SRC2 homolog [Pyrus x bretschneideri]
MD08G1123300	3.50684	3.64714	3.19336	9.17115	10.8488	10.0032	6.47336e-12	1.43145	up	--	--	--	--	--	--	--	bZIP transcription factor;; Basic region leucine zipper;; Basic leucine-zipper C terminal	Basic leucine zipper 9 OS=Arabidopsis thaliana GN=BZIP9 PE=1 SV=1	K	Transcription	PREDICTED: basic leucine zipper 9-like [Malus domestica]
MD03G1051900	3.4271	3.63534	2.94711	7.47344	7.54225	8.25996	1.18702e-09	1.26417	up	--	--	--	--	--	--	--	bZIP transcription factor;; Basic region leucine zipper	Transcription factor RF2b OS=Oryza sativa subsp. japonica GN=RF2b PE=1 SV=2	K	Transcription	PREDICTED: transcription factor RF2b-like [Malus domestica]
MD02G1189300	4.60099	4.93303	5.51458	8.70243	10.4942	12.6066	2.35816e-05	1.12792	up	--	--	--	--	--	--	--	bZIP transcription factor;; Basic region leucine zipper	bZIP transcription factor 44 OS=Arabidopsis thaliana GN=BZIP44 PE=1 SV=1	K	Transcription	PREDICTED: basic leucine zipper 8-like [Malus domestica]
MD11G1251100	1.43322	1.20765	1.34649	3.34246	3.23727	3.51263	3.2788e-05	1.38419	up	--	--	--	--	--	--	--	B3 DNA binding domain	B3 domain-containing protein Os01g0723500 OS=Oryza sativa subsp. japonica GN=Os01g0723500 PE=3 SV=1	S	Function unknown	PREDICTED: B3 domain-containing protein REM10-like [Malus domestica]
MD02G1100000	1.05082	1.51089	1.82013	3.94151	3.90236	3.83174	4.05473e-06	1.43717	up	--	--	--	K14488|8.59727e-128|mdm:103406972|uncharacterized LOC103406972; K14488 SAUR family protein (A)	Plant hormone signal transduction (ko04075)	--	--	Auxin responsive protein	Indole-3-acetic acid-induced protein ARG7 OS=Vigna radiata var. radiata GN=ARG7 PE=2 SV=1	S	Function unknown	PREDICTED: uncharacterized protein LOC103453925 isoform X2 [Malus domestica]
MD15G1222900	2.26451	1.82504	1.72407	3.32488	3.57441	4.48875	0.00130789	1.01592	up	--	--	--	K14488|2.4721e-135|mdm:103400902|uncharacterized LOC103400902; K14488 SAUR family protein (A)	Plant hormone signal transduction (ko04075)	--	--	Auxin responsive protein	Indole-3-acetic acid-induced protein ARG7 OS=Vigna radiata var. radiata GN=ARG7 PE=2 SV=1	S	Function unknown	PREDICTED: uncharacterized protein LOC103400902 isoform X2 [Malus domestica]
MD05G1052400	0.679376	1.29361	1.9018	4.02512	3.87215	3.67854	0.00639008	1.60974	up	--	--	--	K14488|5.55613e-59|pxb:103938999|indole-3-acetic acid-induced protein ARG7-like; K14488 SAUR family protein (A)	Plant hormone signal transduction (ko04075)	--	--	Auxin responsive protein	Indole-3-acetic acid-induced protein ARG7 OS=Vigna radiata var. radiata GN=ARG7 PE=2 SV=1	S	Function unknown	PREDICTED: indole-3-acetic acid-induced protein ARG7-like [Pyrus x bretschneideri]
MD10G1059700	3.53191	5.6833	4.40693	30.3894	26.3273	25.5241	6.20699e-24	2.63245	up	--	--	--	K14488|1.79329e-68|mdm:103401121|auxin-induced protein 15A-like; K14488 SAUR family protein (A)	Plant hormone signal transduction (ko04075)	--	--	Auxin responsive protein	Indole-3-acetic acid-induced protein ARG7 OS=Vigna radiata var. radiata GN=ARG7 PE=2 SV=1	S	Function unknown	PREDICTED: auxin-responsive protein SAUR21-like [Malus domestica]
MD10G1059600	1.85487	1.18401	1.76902	11.9792	13.6241	13.3715	1.63856e-15	3.04759	up	--	--	--	K14488|1.03645e-59|mdm:103401117|auxin-induced protein 15A-like; K14488 SAUR family protein (A)	Plant hormone signal transduction (ko04075)	--	--	Auxin responsive protein	Indole-3-acetic acid-induced protein ARG7 OS=Vigna radiata var. radiata GN=ARG7 PE=2 SV=1	S	Function unknown	PREDICTED: auxin-induced protein 15A-like [Malus domestica]
MD10G1059200	23.8608	23.0723	22.2013	62.6616	71.6533	74.2293	3.05118e-18	1.63951	up	--	--	--	K14488|1.33435e-67|mdm:103408279|auxin-induced protein 15A-like; K14488 SAUR family protein (A)	Plant hormone signal transduction (ko04075)	--	--	Auxin responsive protein	Indole-3-acetic acid-induced protein ARG7 OS=Vigna radiata var. radiata GN=ARG7 PE=2 SV=1	S	Function unknown	PREDICTED: auxin-induced protein 15A-like [Malus domestica]
MD10G1059800	0.44483	0.420114	0.408769	2.90243	2.35635	2.41752	6.39621e-12	2.60917	up	--	--	--	K14488|4.53393e-68|mdm:103401120|auxin-induced protein 15A-like; K14488 SAUR family protein (A)	Plant hormone signal transduction (ko04075)	--	--	Auxin responsive protein	Auxin-responsive protein SAUR21 OS=Arabidopsis thaliana GN=SAUR21 PE=2 SV=1	S	Function unknown	PREDICTED: auxin-responsive protein SAUR21-like [Malus domestica]
MD05G1052100	2.48938	3.05935	5.0013	7.01645	8.83399	8.89146	0.00183768	1.27691	up	--	--	--	K14488|2.48973e-69|mdm:103454163|auxin-induced protein 15A-like; K14488 SAUR family protein (A)	Plant hormone signal transduction (ko04075)	--	--	Auxin responsive protein	Auxin-induced protein 10A5 OS=Glycine max PE=2 SV=1	S	Function unknown	PREDICTED: auxin-induced protein 15A-like [Malus domestica]
MD04G1225000	64.358	67.8888	68.3983	134.918	130.56	129.956	1.80843e-18	1.0269	up	--	--	Cellular Component: nucleus (GO:0005634);; Biological Process: regulation of transcription, DNA-templated (GO:0006355);; Biological Process: auxin-activated signaling pathway (GO:0009734);; Molecular Function: protein dimerization activity (GO:0046983);;	K14484|3.55681e-144|mdm:103434165|IAA4; auxin-responsive protein IAA3-like; K14484 auxin-responsive protein IAA (A)	Plant hormone signal transduction (ko04075)	--	--	AUX/IAA family	Auxin-responsive protein IAA3 OS=Arabidopsis thaliana GN=IAA3 PE=1 SV=1	K	Transcription	auxin-responsive protein IAA3-like [Malus domestica]
MD13G1205000	0.44789	0.3053	0.376132	1.55943	0.968662	0.852008	0.00305305	1.60171	up	--	--	Cellular Component: nucleus (GO:0005634);; Biological Process: regulation of transcription, DNA-templated (GO:0006355);; Biological Process: regulation of translation (GO:0006417);; Biological Process: response to water deprivation (GO:0009414);; Biological Process: response to light stimulus (GO:0009416);; Cellular Component: plastid (GO:0009536);; Biological Process: response to wounding (GO:00…	K14484|3.08305e-167|mdm:103453285|IAA5; auxin-responsive protein IAA14-like; K14484 auxin-responsive protein IAA (A)	Plant hormone signal transduction (ko04075)	--	--	AUX/IAA family	Auxin-responsive protein IAA14 OS=Arabidopsis thaliana GN=IAA14 PE=1 SV=2	K	Transcription	PREDICTED: auxin-responsive protein IAA14-like [Pyrus x bretschneideri]
MD15G1169100	1.08333	0.632626	0.693532	2.59826	1.79702	1.55301	0.00355828	1.34153	up	--	--	--	K14484|4.80883e-128|mdm:103400395|auxin-responsive protein IAA20-like; K14484 auxin-responsive protein IAA (A)	Plant hormone signal transduction (ko04075)	--	--	AUX/IAA family	Auxin-responsive protein IAA13 OS=Arabidopsis thaliana GN=IAA13 PE=1 SV=2	S	Function unknown	PREDICTED: auxin-responsive protein IAA20-like [Malus domestica]
MD10G1176400	32.0544	31.7517	34.0213	73.5759	69.3062	70.0566	1.8757e-23	1.1703	up	--	--	Cellular Component: nucleus (GO:0005634);; Biological Process: regulation of transcription, DNA-templated (GO:0006355);; Biological Process: auxin-activated signaling pathway (GO:0009734);; Molecular Function: protein dimerization activity (GO:0046983);;	K14484|7.66269e-175|mdm:103412189|auxin-responsive protein IAA11-like; K14484 auxin-responsive protein IAA (A)	Plant hormone signal transduction (ko04075)	--	--	AUX/IAA family	Auxin-responsive protein IAA13 OS=Arabidopsis thaliana GN=IAA13 PE=1 SV=2	K	Transcription	PREDICTED: auxin-responsive protein IAA11-like [Malus domestica]
MD10G1192900	11.7759	11.3628	12.0516	28.126	27.2777	29.028	5.694e-17	1.31004	up	--	--	Cellular Component: nucleus (GO:0005634);; Biological Process: regulation of transcription, DNA-templated (GO:0006355);; Biological Process: auxin-activated signaling pathway (GO:0009734);; Molecular Function: protein dimerization activity (GO:0046983);;	K14484|3.16387e-155|mdm:103445717|AUX/IAA7.1; auxin-induced protein AUX28-like; K14484 auxin-responsive protein IAA (A)	Plant hormone signal transduction (ko04075)	--	--	AUX/IAA family	Auxin-induced protein AUX28 OS=Glycine max GN=AUX28 PE=2 SV=1	K	Transcription	PREDICTED: auxin-induced protein AUX28 [Malus domestica]
MD17G1198100	1.27639	0.752537	1.3552	6.45225	7.22112	6.29444	2.10186e-19	2.60078	up	--	--	Cellular Component: nucleus (GO:0005634);; Biological Process: regulation of transcription, DNA-templated (GO:0006355);; Biological Process: auxin-activated signaling pathway (GO:0009734);; Molecular Function: protein dimerization activity (GO:0046983);;	K14484|3.75212e-139|mdm:103440669|auxin-induced protein IAA6; K14484 auxin-responsive protein IAA (A)	Plant hormone signal transduction (ko04075)	--	--	AUX/IAA family	Auxin-induced protein AUX22 OS=Glycine max GN=AUX22 PE=2 SV=1	K	Transcription	PREDICTED: auxin-induced protein IAA6 [Malus domestica]
MD07G1144900	1.83535	2.01264	1.45321	3.28107	3.66022	4.52559	0.00178481	1.1581	up	--	--	Cellular Component: plasma membrane (GO:0005886);; Biological Process: tryptophan catabolic process (GO:0006569);; Biological Process: indoleacetic acid biosynthetic process (GO:0009684);; Cellular Component: anchored component of membrane (GO:0031225);;	--	--	--	--	Arabinogalactan peptide	Arabinogalactan peptide 16 OS=Arabidopsis thaliana GN=AGP16 PE=1 SV=1	S	Function unknown	PREDICTED: arabinogalactan peptide 20-like [Malus domestica]
MD06G1115200	0.92281	0.902019	0.733084	1.82181	2.22289	1.82155	7.97093e-06	1.24006	up	--	--	--	--	--	--	--	Arabidopsis broad-spectrum mildew resistance protein RPW8;; WRKY DNA -binding domain	WRKY transcription factor WRKY24 OS=Oryza sativa subsp. japonica GN=WRKY24 PE=2 SV=1	K	Transcription	PREDICTED: uncharacterized protein LOC103949291 [Pyrus x bretschneideri]
MD15G1070700	1.42991	1.06824	1.29624	2.36281	2.77309	3.48362	0.000268279	1.23202	up	[R]	General function prediction only	--	--	--	--	--	Alpha/beta hydrolase family;; alpha/beta hydrolase fold	Strigolactone esterase RMS3 OS=Pisum sativum GN=RMS3 PE=1 SV=1	S	Function unknown	PREDICTED: probable strigolactone esterase DAD2 [Malus domestica]
Malus_domestica_newGene_9416	0	0	0	0.801422	0.734817	0.711501	3.2594e-47	Inf	up	--	--	--	--	--	--	--	--	Uncharacterized mitochondrial protein AtMg00810 GN=AtMg00810 OS=Arabidopsis thaliana (Mouse-ear cress) PE=4 SV=1	R	General function prediction only	PREDICTED: uncharacterized protein LOC103444402 [Malus domestica]
MD16G1035900	1.24668	1.64423	1.14347	3.76206	3.87006	4.39327	3.64679e-10	1.63458	up	--	--	--	--	--	--	--	--	Putative zinc finger protein At1g68190 OS=Arabidopsis thaliana GN=At1g68190 PE=2 SV=1	S	Function unknown	PREDICTED: putative zinc finger protein At1g68190 [Malus domestica]
MD12G1035800	3.31583	3.39304	3.49916	7.60963	7.53229	7.08183	0.00104607	1.16277	up	--	--	--	--	--	--	--	--	Protein BIC1 OS=Arabidopsis thaliana GN=BIC1 PE=1 SV=1	S	Function unknown	PREDICTED: uncharacterized protein LOC103452045 [Malus domestica]
MD11G1104500	0.382413	0	0	2.10756	2.12237	1.94049	7.86998e-09	3.49296	up	--	--	--	--	--	--	--	--	Myb family transcription factor EFM OS=Arabidopsis thaliana GN=EFM PE=1 SV=2	K	Transcription	PREDICTED: uncharacterized protein LOC108172356 [Malus domestica]
MD02G1082300	0.633708	0.95221	0.892867	1.66002	1.41204	1.42708	0.00362865	1.0497	up	--	--	--	--	--	--	--	--	IQ domain-containing protein IQM1 OS=Arabidopsis thaliana GN=IQM1 PE=1 SV=1	S	Function unknown	PREDICTED: IQ domain-containing protein IQM1-like [Malus domestica]
MD07G1032600	0.374514	0.296448	0.392789	1.91448	1.94646	2.25772	1.9068e-09	2.53856	up	--	--	--	--	--	--	--	--	--	S	Function unknown	PREDICTED: uncharacterized protein LOC103957650 isoform X1 [Pyrus x bretschneideri]
MD05G1297300	2.25576	2.44661	3.31683	5.34661	4.77093	5.74699	0.000999799	1.02894	up	--	--	--	--	--	--	--	--	--	--	--	PREDICTED: uncharacterized protein LOC103944661 isoform X3 [Pyrus x bretschneideri]
Malus_domestica_newGene_8671	0.21796	0.09116	0.029041	0.955162	0.65834	0.478634	7.7109e-05	2.62354	up	--	--	--	--	--	--	--	--	--	--	--	PREDICTED: uncharacterized protein LOC103941443 [Pyrus x bretschneideri]
Malus_domestica_newGene_8801	3.4967	2.91748	3.28545	6.65574	6.47428	7.13104	2.22999e-07	1.10965	up	--	--	--	--	--	--	--	--	--	--	--	PREDICTED: uncharacterized protein LOC103941443 [Pyrus x bretschneideri]
MD06G1085200	1.41407	1.49564	1.15037	3.03934	2.67912	2.36335	0.000513009	1.04123	up	--	--	--	--	--	--	--	--	--	S	Function unknown	PREDICTED: uncharacterized protein LOC103938471 [Pyrus x bretschneideri]
Malus_domestica_newGene_8825	0.337892	0.819902	0.840811	2.65734	2.24606	3.77826	2.98829e-05	2.13917	up	--	--	--	--	--	--	--	--	--	S	Function unknown	PREDICTED: uncharacterized protein LOC103934172 [Pyrus x bretschneideri]
MD12G1193800	4.07575	3.37214	3.93614	11.5845	11.46	11.4931	7.8304e-18	1.64591	up	--	--	--	--	--	--	--	--	--	S	Function unknown	PREDICTED: uncharacterized protein LOC103930274 [Pyrus x bretschneideri]
MD06G1148700	0.826605	1.00134	0.652204	2.27214	2.2738	2.11083	1.10695e-05	1.41061	up	--	--	--	--	--	--	--	--	--	S	Function unknown	PREDICTED: uncharacterized protein LOC103929123 isoform X1 [Pyrus x bretschneideri]
MD15G1081600	2.8e-05	0.241762	0.241607	2.47109	2.12829	2.14315	4.82204e-12	3.50016	up	--	--	--	K14292|1.6927e-93|mdm:103424680|uncharacterized LOC103424680; K14292 trimethylguanosine synthase [EC:2.1.1.-] (A)	RNA transport (ko03013)	--	--	--	--	S	Function unknown	PREDICTED: uncharacterized protein LOC103455963 isoform X1 [Malus domestica]
MD14G1217700	38.7627	42.93	42.9322	152.695	161.525	171.91	2.65336e-67	2.01105	up	--	--	--	--	--	--	--	--	--	--	--	PREDICTED: uncharacterized protein LOC103455457 [Malus domestica]
MD11G1082600	10.3608	22.1351	23.0218	43.1183	42.6808	47.4373	2.1896e-09	1.31313	up	--	--	--	--	--	--	--	--	--	S	Function unknown	PREDICTED: uncharacterized protein LOC103447667 [Malus domestica]
MD17G1203000	4.27171	3.75009	4.15963	6.77763	7.64783	11.3373	0.00776888	1.12034	up	--	--	--	--	--	--	--	--	--	S	Function unknown	PREDICTED: uncharacterized protein LOC103440693 [Malus domestica]
MD04G1178200	2.60891	2.8228	2.44555	6.34342	6.56719	6.02583	2.05366e-09	1.31288	up	--	--	--	--	--	--	--	--	--	S	Function unknown	PREDICTED: uncharacterized protein LOC103433783 [Malus domestica]
MD15G1160900	5.22691	3.69077	3.97458	25.9637	21.2179	23.7655	6.09368e-33	2.39477	up	--	--	--	--	--	--	--	--	--	S	Function unknown	PREDICTED: uncharacterized protein LOC103431397 [Malus domestica]
MD03G1109500	0.401301	0.155775	0.325092	0.984352	1.00795	0.950149	5.73491e-07	1.6739	up	--	--	--	--	--	--	--	--	--	S	Function unknown	PREDICTED: uncharacterized protein LOC103427183 isoform X3 [Malus domestica]
MD03G1095400	1.13368	1.64076	1.88622	4.8515	3.74165	3.80112	0.000872771	1.44286	up	--	--	--	--	--	--	--	--	--	S	Function unknown	PREDICTED: uncharacterized protein LOC103418812 [Malus domestica]
MD00G1102500	0.598832	1.25275	0.630193	2.37072	1.9781	3.5667	0.00205557	1.4967	up	--	--	--	--	--	--	--	--	--	--	--	PREDICTED: uncharacterized protein LOC103413489 [Malus domestica]
MD04G1019900	2.27489	2.21611	2.51959	5.21077	4.05509	4.83675	3.86087e-07	1.0539	up	--	--	--	--	--	--	--	--	--	S	Function unknown	PREDICTED: uncharacterized protein LOC103411565 isoform X1 [Malus domestica]
MD16G1166700	1.8664	1.52242	1.54204	4.20102	3.72492	4.13836	1.24113e-05	1.33478	up	--	--	--	--	--	--	--	--	--	S	Function unknown	PREDICTED: uncharacterized protein LOC103403755 [Malus domestica]
MD16G1117200	0.159308	0.161916	0.042715	2.83509	3.35416	2.86802	2.29895e-23	4.48016	up	--	--	--	--	--	--	--	--	--	S	Function unknown	PREDICTED: uncharacterized protein LOC103403148 isoform X1 [Malus domestica]
MD15G1317800	4.31326	2.96176	4.86048	10.2139	9.7796	11.4926	2.59266e-09	1.36848	up	--	--	--	--	--	--	--	--	--	S	Function unknown	PREDICTED: uncharacterized protein LOC103401616 [Malus domestica]
MD17G1094200	5.99118	6.28555	6.53211	12.4633	14.3437	13.5199	4.02717e-07	1.14061	up	--	--	--	--	--	--	--	--	--	K	Transcription	PREDICTED: transcription factor CPC-like [Malus domestica]
Malus_domestica_newGene_5815	1.4813	2.25578	1.9719	4.4959	3.53969	3.00696	0.00704884	1.21079	up	--	--	--	--	--	--	--	--	--	--	--	PREDICTED: putative dynamin-related protein 4A [Malus domestica]
MD03G1075900	0.881667	0.724184	0.614736	1.42959	2.34391	1.67562	0.00135938	1.11037	up	--	--	--	--	--	--	--	--	--	--	--	PREDICTED: neurofilament heavy polypeptide-like [Malus domestica]
MD15G1095700	1.31394	1.31726	0.854912	3.28458	3.81039	3.56109	3.2316e-06	1.65639	up	--	--	--	--	--	--	--	--	--	S	Function unknown	PREDICTED: LOW QUALITY PROTEIN: U-box domain-containing protein 26 [Pyrus x bretschneideri]
MD06G1132800	8.7227	7.67679	7.1397	15.159	15.1181	16.1612	0.000314203	1.02612	up	--	--	--	--	--	--	--	--	--	--	--	PREDICTED: coiled-coil domain-containing protein SCD2-like isoform X2 [Malus domestica]
Malus_domestica_newGene_10193	0.24363	0.283831	0.163314	2.74883	2.12694	3.47347	7.44152e-12	3.47623	up	--	--	--	K12603|6.26331e-15|mdm:103413578|carbon catabolite repressor protein 4 homolog 1-like; K12603 CCR4-NOT transcription complex subunit 6 [EC:3.1.13.4] (A)	RNA degradation (ko03018)	--	--	--	--	--	--	PREDICTED: carbon catabolite repressor protein 4 homolog 1-like [Malus domestica]

## Sheet: Down-regulated
Gene ID	LF			GLF			FDR	log2FC	regulated	COG_class	COG_class_annotation	GO_annotation	KEGG_annotation	KEGG_pathway_annotation	KOG_class	KOG_class_annotation	Pfam_annotation	Swiss-Prot_annotation	eggNOG_class	eggNOG_class_annotation	NR_annotation
	1	2	3	1	2	3
MD07G1052200	0.468847	0.309724	0.295499	0.092925	0.089841	0.049121	0.000863041	-2.11564	down	--	--	Cellular Component: nuclear euchromatin (GO:0005719);; Cellular Component: nucleolus (GO:0005730);; Cellular Component: cytoplasm (GO:0005737);; Biological Process: DNA methylation (GO:0006306);; Biological Process: chromatin silencing (GO:0006342);; Biological Process: defense response to bacterium, incompatible interaction (GO:0009816);; Biological Process: negative regulation of transposition …	K11593|0|mdm:103438646|protein argonaute 4A-like; K11593 eukaryotic translation initiation factor 2C (A)	--	[J]	Translation, ribosomal structure and biogenesis	Piwi domain;; N-terminal domain of argonaute;; PAZ domain;; Argonaute linker 1 domain;; Argonaute linker 2 domain;; Mid domain of argonaute	Protein argonaute 4A OS=Oryza sativa subsp. japonica GN=AGO4A PE=2 SV=1	J	Translation, ribosomal structure and biogenesis	PREDICTED: protein argonaute 4A-like [Malus domestica]
MD13G1068200	0.594752	0.937247	0.697153	0.432817	0.318875	0.232925	0.00936558	-1.12028	down	--	--	--	K11593|0|mdm:103451783|protein argonaute 7; K11593 eukaryotic translation initiation factor 2C (A)	--	[J]	Translation, ribosomal structure and biogenesis	Piwi domain;; N-terminal domain of argonaute;; PAZ domain;; Argonaute linker 1 domain	Protein argonaute 7 OS=Arabidopsis thaliana GN=AGO7 PE=2 SV=1	J	Translation, ribosomal structure and biogenesis	PREDICTED: protein argonaute 7 isoform X1 [Malus domestica]
MD16G1067000	2.13485	2.00562	1.87157	0.99137	0.971111	0.759047	8.36793e-05	-1.08795	down	--	--	Molecular Function: translation initiation factor activity (GO:0003743);; Biological Process: translational initiation (GO:0006413);;	K11593|0|mdm:103416506|protein argonaute 7-like; K11593 eukaryotic translation initiation factor 2C (A)	--	[J]	Translation, ribosomal structure and biogenesis	Piwi domain;; N-terminal domain of argonaute;; PAZ domain;; Argonaute linker 1 domain	Protein argonaute 7 OS=Arabidopsis thaliana GN=AGO7 PE=2 SV=1	J	Translation, ribosomal structure and biogenesis	PREDICTED: LOW QUALITY PROTEIN: protein argonaute 7-like [Malus domestica]
MD03G1254500	0.875223	0.579575	1.00697	0.222049	0.167345	0.061291	3.25337e-06	-2.32633	down	--	--	--	K11593|2.73747e-108|mdm:103408068|protein argonaute 5-like; K11593 eukaryotic translation initiation factor 2C (A)	--	[J]	Translation, ribosomal structure and biogenesis	Piwi domain	Protein argonaute 5 OS=Arabidopsis thaliana GN=AGO5 PE=1 SV=2	J	Translation, ribosomal structure and biogenesis	hypothetical protein PRUPE_6G115400 [Prunus persica]
MD11G1006000	18.7706	9.71533	17.171	2.58086	1.61707	1.5438	1.81978e-10	-2.67984	down	[J]	Translation, ribosomal structure and biogenesis	--	K01056|4.41459e-26|pxb:103964604|peptidyl-tRNA hydrolase, mitochondrial; K01056 peptidyl-tRNA hydrolase, PTH1 family [EC:3.1.1.29] (A)	--	[J]	Translation, ribosomal structure and biogenesis	Peptidyl-tRNA hydrolase	Peptidyl-tRNA hydrolase, mitochondrial OS=Arabidopsis thaliana GN=At5g19830 PE=2 SV=1	J	Translation, ribosomal structure and biogenesis	PREDICTED: peptidyl-tRNA hydrolase, mitochondrial isoform X1 [Pyrus x bretschneideri]
MD10G1121500	25.4312	27.9086	24.5929	10.9104	11.1345	12.5522	2.99727e-08	-1.12114	down	[K]	Transcription	--	--	--	[J]	Translation, ribosomal structure and biogenesis	'Cold-shock' DNA-binding domain;; Zinc knuckle	Glycine-rich protein 2 OS=Nicotiana sylvestris GN=GRP-2 PE=2 SV=1	K	Transcription	PREDICTED: glycine-rich protein 2-like [Malus domestica]
MD10G1120200	2.27325	3.0933	2.97054	0.776008	0.561457	1.31967	1.57145e-07	-1.54197	down	[J]	Translation, ribosomal structure and biogenesis	--	--	--	[J]	Translation, ribosomal structure and biogenesis	Amidase	Glutamyl-tRNA(Gln) amidotransferase subunit A, chloroplastic/mitochondrial OS=Zea mays GN=GATA PE=2 SV=1	J	Translation, ribosomal structure and biogenesis	PREDICTED: putative amidase C869.01 isoform X1 [Pyrus x bretschneideri]
MD12G1023000	5.20645	3.90907	5.39419	2.78366	2.28113	2.32377	0.00497141	-1.21552	down	--	--	Biological Process: gene expression (GO:0010467);; Biological Process: RNA metabolic process (GO:0016070);;	--	--	[K]	Transcription	Transcription initiation factor TFIID subunit A	Transcription initiation factor TFIID subunit 12b OS=Arabidopsis thaliana GN=TAF12B PE=1 SV=1	K	Transcription	PREDICTED: transcription initiation factor TFIID subunit 12-like isoform X1 [Pyrus x bretschneideri]
MD15G1146800	3.63661	3.14687	4.18511	1.44456	0.98405	1.54649	1.54934e-06	-1.40756	down	--	--	Molecular Function: transcription cofactor activity (GO:0003712);; Molecular Function: histone acetyltransferase activity (GO:0004402);; Molecular Function: calmodulin binding (GO:0005516);; Cellular Component: nucleus (GO:0005634);; Biological Process: regulation of transcription, DNA-templated (GO:0006355);; Molecular Function: zinc ion binding (GO:0008270);; Biological Process: embryo sac deve…	--	--	[K]	Transcription	TAZ zinc finger;; BTB/POZ domain	BTB/POZ and TAZ domain-containing protein 3 OS=Arabidopsis thaliana GN=BT3 PE=1 SV=2	S	Function unknown	PREDICTED: BTB/POZ and TAZ domain-containing protein 3-like isoform X1 [Malus domestica]
MD14G1167000	2.63342	2.48709	2.79541	0.744789	0.74733	0.697567	2.51223e-07	-1.79046	down	--	--	Molecular Function: transcription cofactor activity (GO:0003712);; Molecular Function: histone acetyltransferase activity (GO:0004402);; Cellular Component: nucleus (GO:0005634);; Biological Process: regulation of transcription, DNA-templated (GO:0006355);; Molecular Function: zinc ion binding (GO:0008270);; Biological Process: histone acetylation (GO:0016573);;	--	--	[K]	Transcription	TAZ zinc finger;; BTB/POZ domain	BTB/POZ and TAZ domain-containing protein 2 OS=Arabidopsis thaliana GN=BT2 PE=1 SV=1	S	Function unknown	PREDICTED: BTB/POZ and TAZ domain-containing protein 1-like [Pyrus x bretschneideri]
MD08G1021300	6.89872	6.02274	7.60098	2.03746	2.71626	1.96507	1.14968e-09	-1.55646	down	--	--	Molecular Function: DNA binding (GO:0003677);; Molecular Function: sequence-specific DNA binding transcription factor activity (GO:0003700);; Cellular Component: nucleus (GO:0005634);; Biological Process: regulation of transcription, DNA-templated (GO:0006355);; Molecular Function: protein dimerization activity (GO:0046983);;	K09264|9.52656e-98|pmum:103321303|floral homeotic protein DEFICIENS-like; K09264 MADS-box transcription factor, plant (A)	--	[K]	Transcription	SRF-type transcription factor (DNA-binding and dimerisation domain);; K-box region	Floral homeotic protein DEFICIENS OS=Antirrhinum majus GN=DEFA PE=1 SV=1	K	Transcription	MADS domain class transcription factor [Malus domestica]
MD02G1301400	0.879623	0.776756	0.861955	0.132508	0.147767	0.151046	9.55125e-05	-2.37548	down	--	--	--	--	--	[K]	Transcription	SRF-type transcription factor (DNA-binding and dimerisation domain);; K-box region	Agamous-like MADS-box protein AGL15 OS=Arabidopsis thaliana GN=AGL15 PE=1 SV=1	K	Transcription	PREDICTED: agamous-like MADS-box protein AGL15 [Pyrus x bretschneideri]
MD10G1306300	5.0301	4.27339	3.34455	1.22147	1.33382	1.20646	2.74911e-08	-1.64769	down	--	--	Molecular Function: DNA binding (GO:0003677);; Molecular Function: sequence-specific DNA binding transcription factor activity (GO:0003700);; Cellular Component: nucleus (GO:0005634);; Biological Process: regulation of transcription, DNA-templated (GO:0006355);; Molecular Function: protein dimerization activity (GO:0046983);;	--	--	[K]	Transcription	SRF-type transcription factor (DNA-binding and dimerisation domain)	MADS-box protein AGL24 OS=Arabidopsis thaliana GN=AGL24 PE=1 SV=1	K	Transcription	PREDICTED: MADS-box protein AGL24-like [Malus domestica]
MD09G1157000	0.332723	0.330661	0.292784	0.151132	0.074408	0.087594	0.00718143	-1.51883	down	[K]	Transcription	--	K03018|0|mdm:103443311|DNA-directed RNA polymerase III subunit rpc1-like; K03018 DNA-directed RNA polymerase III subunit RPC1 [EC:2.7.7.6] (A)	Purine metabolism (ko00230);; Pyrimidine metabolism (ko00240);; RNA polymerase (ko03020)	[K]	Transcription	RNA polymerase Rpb1, domain 5;; RNA polymerase Rpb1, domain 1;; RNA polymerase Rpb1, domain 2;; RNA polymerase Rpb1, domain 3;; RNA polymerase Rpb1, domain 4	DNA-directed RNA polymerase III subunit 1 OS=Arabidopsis thaliana GN=NRPC1 PE=2 SV=1	K	Transcription	PREDICTED: DNA-directed RNA polymerase III subunit 1-like [Malus domestica]
MD14G1172900	0.636314	0.680696	0.709193	0.131589	0.12738	0.233501	0.00619387	-1.8317	down	[KAD]	Transcription;; RNA processing and modification;; Cell cycle control, cell division, chromosome partitioning	Molecular Function: binding (GO:0005488);;	K09422|0|pxb:103937552|transcription factor MYB86-like; K09422 myb proto-oncogene protein, plant (A)	--	[K]	Transcription	Myb-like DNA-binding domain;; Myb-like DNA-binding domain	Transcription factor MYB86 OS=Arabidopsis thaliana GN=MYB86 PE=2 SV=1	K	Transcription	PREDICTED: transcription factor MYB86-like [Pyrus x bretschneideri]
MD16G1148300	0.871642	1.17896	0.689238	0	0.067673	0.229069	8.63823e-07	-3.02882	down	[KAD]	Transcription;; RNA processing and modification;; Cell cycle control, cell division, chromosome partitioning	Molecular Function: binding (GO:0005488);; Biological Process: response to hormone (GO:0009725);; Biological Process: response to oxygen-containing compound (GO:1901700);;	K09422|0|mdm:103452656|transcription factor MYB108-like; K09422 myb proto-oncogene protein, plant (A)	--	[K]	Transcription	Myb-like DNA-binding domain;; Myb-like DNA-binding domain	Transcription factor MYB78 OS=Arabidopsis thaliana GN=MYB78 PE=2 SV=1	K	Transcription	PREDICTED: transcription factor MYB108-like [Malus domestica]
MD04G1184900	1.39805	1.63237	2.09162	0.630276	0.933875	0.893853	0.00669625	-1.00199	down	[KAD]	Transcription;; RNA processing and modification;; Cell cycle control, cell division, chromosome partitioning	Molecular Function: DNA binding (GO:0003677);; Molecular Function: chromatin binding (GO:0003682);;	K09422|0|pxb:103955839|transcription factor MYB86; K09422 myb proto-oncogene protein, plant (A)	--	[K]	Transcription	Myb-like DNA-binding domain;; Myb-like DNA-binding domain	Transcription factor MYB61 OS=Arabidopsis thaliana GN=MYB61 PE=2 SV=1	K	Transcription	MYB domain class transcription factor [Malus domestica]
MD02G1087900	2.59974	1.58733	1.75125	0.929354	0.891767	0.86239	0.00957961	-1.07678	down	[KAD]	Transcription;; RNA processing and modification;; Cell cycle control, cell division, chromosome partitioning	--	K09422|0|pxb:103951922|transcription factor TT2; K09422 myb proto-oncogene protein, plant (A)	--	[K]	Transcription	Myb-like DNA-binding domain;; Myb-like DNA-binding domain	Anthocyanin regulatory C1 protein OS=Zea mays GN=C1 PE=2 SV=1	K	Transcription	PREDICTED: transcription factor TT2 [Pyrus x bretschneideri]
MD15G1062700	20.4593	19.0716	19.5129	3.23241	3.9998	3.33039	4.07435e-50	-2.4301	down	--	--	Molecular Function: sequence-specific DNA binding transcription factor activity (GO:0003700);; Cellular Component: nucleus (GO:0005634);; Biological Process: regulation of transcription, DNA-templated (GO:0006355);; Molecular Function: sequence-specific DNA binding (GO:0043565);;	--	--	[K]	Transcription	KNOX2 domain;; KNOX1 domain	Homeobox protein knotted-1-like 2 OS=Malus domestica PE=2 SV=1	K	Transcription	homeobox protein knotted-1-like 2 [Malus domestica]
MD09G1112500	9.0521	10.1579	10.2967	4.18865	3.6186	4.58077	7.09976e-08	-1.1992	down	--	--	Molecular Function: DNA binding (GO:0003677);;	--	--	[K]	Transcription	KNOX1 domain;; KNOX2 domain;; Homeobox KN domain;; ELK domain;; Homeobox domain	Homeobox protein SBH1 OS=Glycine max GN=H1 PE=2 SV=1	K	Transcription	PREDICTED: homeobox protein knotted-1-like LET6 [Malus domestica]
MD10G1326500	40.0664	38.5542	39.3329	11.4126	12.8485	13.2887	9.3878e-32	-1.51944	down	--	--	Molecular Function: sequence-specific DNA binding transcription factor activity (GO:0003700);; Cellular Component: nucleus (GO:0005634);; Biological Process: regulation of transcription, DNA-templated (GO:0006355);; Molecular Function: sequence-specific DNA binding (GO:0043565);;	--	--	[K]	Transcription	KNOX1 domain;; KNOX2 domain;; Homeobox KN domain;; ELK domain;; Homeobox domain	Homeobox protein knotted-1-like LET6 OS=Solanum lycopersicum GN=LET6 PE=2 SV=1	K	Transcription	PREDICTED: homeobox protein knotted-1-like LET6 isoform X2 [Malus domestica]
MD05G1293700	8.7255	7.78727	9.39415	2.92645	2.34714	3.61864	9.90842e-12	-1.53517	down	--	--	Molecular Function: DNA binding (GO:0003677);; Molecular Function: sequence-specific DNA binding transcription factor activity (GO:0003700);; Cellular Component: nucleus (GO:0005634);; Biological Process: regulation of transcription, DNA-templated (GO:0006355);; Molecular Function: protein dimerization activity (GO:0046983);;	K09264|9.70325e-171|mdm:103434929|floral homeotic protein AGAMOUS-like; K09264 MADS-box transcription factor, plant (A)	--	[K]	Transcription	K-box region;; SRF-type transcription factor (DNA-binding and dimerisation domain)	Floral homeotic protein AGAMOUS OS=Solanum lycopersicum GN=AG1 PE=2 SV=1	K	Transcription	PREDICTED: floral homeotic protein AGAMOUS-like isoform X1 [Malus domestica]
MD10G1271000	34.3384	36.218	38.8868	10.6589	11.1076	11.4954	9.4337e-29	-1.67218	down	--	--	Molecular Function: DNA binding (GO:0003677);; Molecular Function: sequence-specific DNA binding transcription factor activity (GO:0003700);; Cellular Component: nucleus (GO:0005634);; Biological Process: regulation of transcription, DNA-templated (GO:0006355);; Molecular Function: protein dimerization activity (GO:0046983);;	K09264|2.69937e-169|mdm:103446238|MADS221; floral homeotic protein AGAMOUS-like; K09264 MADS-box transcription factor, plant (A)	--	[K]	Transcription	K-box region;; SRF-type transcription factor (DNA-binding and dimerisation domain)	Floral homeotic protein AGAMOUS OS=Panax ginseng GN=AG2 PE=2 SV=1	K	Transcription	PREDICTED: floral homeotic protein AGAMOUS isoform X1 [Malus domestica]
MD15G1403600	3.82093	4.5253	3.63966	0.289427	0.202951	0.399803	5.7875e-22	-3.60423	down	--	--	Molecular Function: DNA binding (GO:0003677);; Molecular Function: sequence-specific DNA binding transcription factor activity (GO:0003700);; Cellular Component: nucleus (GO:0005634);; Biological Process: regulation of transcription, DNA-templated (GO:0006355);; Molecular Function: protein dimerization activity (GO:0046983);;	--	--	[K]	Transcription	K-box region;; SRF-type transcription factor (DNA-binding and dimerisation domain)	Agamous-like MADS-box protein AGL11 OS=Arabidopsis thaliana GN=AGL11 PE=1 SV=1	K	Transcription	MADS-box transcription factor [Malus domestica]
MD08G1216500	6.13028	8.13981	8.70762	0.253106	0.072095	0.24868	9.22861e-38	-5.1809	down	--	--	Molecular Function: DNA binding (GO:0003677);; Molecular Function: sequence-specific DNA binding transcription factor activity (GO:0003700);; Cellular Component: nucleus (GO:0005634);; Biological Process: regulation of transcription, DNA-templated (GO:0006355);; Molecular Function: protein dimerization activity (GO:0046983);;	--	--	[K]	Transcription	K-box region;; SRF-type transcription factor (DNA-binding and dimerisation domain)	Agamous-like MADS-box protein AGL11 OS=Arabidopsis thaliana GN=AGL11 PE=1 SV=1	K	Transcription	agamous-like MADS-box protein AGL11 [Malus domestica]
MD17G1141300	18.5732	19.2507	21.4207	4.56951	4.61728	6.31687	1.09912e-25	-1.86584	down	--	--	Molecular Function: DNA binding (GO:0003677);; Molecular Function: sequence-specific DNA binding transcription factor activity (GO:0003700);; Cellular Component: nucleus (GO:0005634);; Biological Process: regulation of transcription, DNA-templated (GO:0006355);; Molecular Function: protein dimerization activity (GO:0046983);;	K09264|5.49387e-175|mdm:103405189|agamous-like MADS-box protein AGL1; K09264 MADS-box transcription factor, plant (A)	--	[K]	Transcription	K-box region;; SRF-type transcription factor (DNA-binding and dimerisation domain)	Agamous-like MADS-box protein AGL1 OS=Arabidopsis thaliana GN=AGL1 PE=1 SV=1	K	Transcription	PREDICTED: agamous-like MADS-box protein AGL1 isoform X1 [Malus domestica]
MD09G1155200	4.79286	4.16775	5.89792	1.87046	2.68335	1.91957	6.69405e-05	-1.12463	down	--	--	Molecular Function: DNA binding (GO:0003677);; Molecular Function: sequence-specific DNA binding transcription factor activity (GO:0003700);; Cellular Component: nucleus (GO:0005634);; Biological Process: regulation of transcription, DNA-templated (GO:0006355);; Molecular Function: protein dimerization activity (GO:0046983);;	K09264|1.69762e-179|mdm:103443209|mads14; agamous-like MADS-box protein AGL1; K09264 MADS-box transcription factor, plant (A)	--	[K]	Transcription	K-box region;; SRF-type transcription factor (DNA-binding and dimerisation domain)	Agamous-like MADS-box protein AGL1 OS=Arabidopsis thaliana GN=AGL1 PE=1 SV=1	K	Transcription	agamous-like MADS-box protein AGL1 [Malus domestica]
MD16G1121800	23.1387	19.5201	24.4641	9.82489	10.1873	10.6283	2.72905e-10	-1.05251	down	--	--	Molecular Function: DNA binding (GO:0003677);; Molecular Function: sequence-specific DNA binding transcription factor activity (GO:0003700);; Cellular Component: nucleus (GO:0005634);; Biological Process: regulation of transcription, DNA-templated (GO:0006355);; Molecular Function: protein dimerization activity (GO:0046983);;	--	--	[K]	Transcription	K-box region	Agamous-like MADS-box protein AGL9 homolog OS=Petunia hybrida GN=FBP2 PE=1 SV=2	K	Transcription	PREDICTED: agamous-like MADS-box protein AGL9 homolog isoform X2 [Pyrus x bretschneideri]
MD15G1185400	2.26183	2.23009	2.70425	1.27286	0.694939	1.12495	0.00323699	-1.1558	down	[K]	Transcription	Molecular Function: sequence-specific DNA binding transcription factor activity (GO:0003700);; Cellular Component: nucleus (GO:0005634);; Biological Process: regulation of transcription, DNA-templated (GO:0006355);; Biological Process: response to heat (GO:0009408);; Molecular Function: sequence-specific DNA binding (GO:0043565);;	K09419|0|mdm:103415780|heat stress transcription factor C-1-like; K09419 heat shock transcription factor, other eukaryote (A)	--	[K]	Transcription	HSF-type DNA-binding	Heat stress transcription factor C-1 OS=Arabidopsis thaliana GN=HSFC1 PE=2 SV=1	K	Transcription	PREDICTED: heat stress transcription factor C-1-like [Malus domestica]
MD07G1266500	5.84189	5.19237	5.10585	2.40619	2.60753	2.3428	2.25465e-05	-1.08475	down	[K]	Transcription	Molecular Function: sequence-specific DNA binding transcription factor activity (GO:0003700);; Cellular Component: nucleus (GO:0005634);; Biological Process: regulation of transcription, DNA-templated (GO:0006355);; Biological Process: response to heat (GO:0009408);; Molecular Function: sequence-specific DNA binding (GO:0043565);;	K09419|9.34053e-177|mdm:103439731|heat stress transcription factor B-2a-like; K09419 heat shock transcription factor, other eukaryote (A)	--	[K]	Transcription	HSF-type DNA-binding	Heat stress transcription factor B-2a OS=Arabidopsis thaliana GN=HSFB2A PE=2 SV=1	K	Transcription	PREDICTED: heat stress transcription factor B-2a-like [Malus domestica]
MD01G1198700	1.34998	1.79874	1.47866	0.462421	0.558588	0.63518	0.0035635	-1.42702	down	[K]	Transcription	Molecular Function: sequence-specific DNA binding transcription factor activity (GO:0003700);; Cellular Component: nucleus (GO:0005634);; Biological Process: regulation of transcription, DNA-templated (GO:0006355);; Biological Process: response to heat (GO:0009408);; Molecular Function: sequence-specific DNA binding (GO:0043565);;	K09419|1.62481e-179|mdm:103440408|HSF4; heat shock transcription factor 4; K09419 heat shock transcription factor, other eukaryote (A)	--	[K]	Transcription	HSF-type DNA-binding	Heat stress transcription factor B-2a OS=Arabidopsis thaliana GN=HSFB2A PE=2 SV=1	K	Transcription	heat shock factor protein 4 [Malus domestica]
MD11G1278900	0.595819	0.593162	0.525658	0.30424	0.227176	0.026155	0.00447959	-1.55898	down	[K]	Transcription	--	K09419|0|mdm:103448931|heat stress transcription factor A-6b-like; K09419 heat shock transcription factor, other eukaryote (A)	--	[K]	Transcription	HSF-type DNA-binding	Heat stress transcription factor A-6b OS=Arabidopsis thaliana GN=HSFA6b PE=2 SV=1	K	Transcription	PREDICTED: heat stress transcription factor A-6b-like [Malus domestica]
MD15G1209400	0.766448	0.772037	1.02978	0.420361	0.235573	0.234727	0.00922381	-1.43278	down	[K]	Transcription	--	K09419|0|mdm:103425010|heat stress transcription factor A-2-like; K09419 heat shock transcription factor, other eukaryote (A)	--	[K]	Transcription	HSF-type DNA-binding	Heat shock factor protein HSF30 OS=Solanum peruvianum GN=HSF30 PE=2 SV=1	K	Transcription	PREDICTED: heat stress transcription factor A-2-like [Malus domestica]
MD15G1057700	12.4912	11.5767	13.3563	4.66876	5.44769	4.80299	3.3128e-11	-1.24471	down	[K]	Transcription	--	K09419|0|mdm:103455816|heat shock factor protein HSF30-like; K09419 heat shock transcription factor, other eukaryote (A)	--	[K]	Transcription	HSF-type DNA-binding	Heat shock factor protein HSF30 OS=Solanum peruvianum GN=HSF30 PE=2 SV=1	K	Transcription	PREDICTED: heat shock factor protein HSF30 isoform X1 [Malus domestica]
MD08G1075400	1.13329	1.61626	1.33178	0.852454	0.289799	0.561988	0.00739278	-1.20975	down	--	--	--	K09338|0|mdm:103410693|homeobox-leucine zipper protein HAT22-like; K09338 homeobox-leucine zipper protein (A)	--	[K]	Transcription	Homeobox domain;; Homeobox associated leucine zipper;; Homeobox KN domain	Homeobox-leucine zipper protein HAT22 OS=Arabidopsis thaliana GN=HAT22 PE=1 SV=1	K	Transcription	PREDICTED: homeobox-leucine zipper protein HAT22-like [Malus domestica]
MD07G1297100	7.18565	6.57501	9.2064	2.8821	3.6505	3.17421	2.17138e-06	-1.19134	down	--	--	Molecular Function: transcription regulatory region sequence-specific DNA binding (GO:0000976);; Molecular Function: sequence-specific DNA binding transcription factor activity (GO:0003700);; Cellular Component: nucleus (GO:0005634);; Biological Process: regulation of transcription, DNA-templated (GO:0006355);;	K09338|5.352e-159|mdm:103439922|HD16; homeobox-leucine zipper protein ATHB-12-like; K09338 homeobox-leucine zipper protein (A)	--	[K]	Transcription	Homeobox domain;; Homeobox associated leucine zipper	Homeobox-leucine zipper protein ATHB-7 OS=Arabidopsis thaliana GN=ATHB-7 PE=1 SV=2	K	Transcription	homeobox-leucine zipper protein ATHB-12-like [Malus domestica]
MD08G1188500	4.49185	3.74781	5.37974	1.95722	1.57021	1.71028	2.79623e-06	-1.32389	down	[K]	Transcription	Molecular Function: transcription regulatory region sequence-specific DNA binding (GO:0000976);; Molecular Function: sequence-specific DNA binding transcription factor activity (GO:0003700);; Cellular Component: nucleus (GO:0005634);; Biological Process: regulation of transcription, DNA-templated (GO:0006355);;	K09338|6.75039e-178|mdm:103436463|homeobox-leucine zipper protein ATHB-6-like; K09338 homeobox-leucine zipper protein (A)	--	[K]	Transcription	Homeobox domain;; Homeobox associated leucine zipper	Homeobox-leucine zipper protein ATHB-6 OS=Arabidopsis thaliana GN=ATHB-6 PE=1 SV=1	K	Transcription	PREDICTED: homeobox-leucine zipper protein ATHB-6-like [Malus domestica]
MD16G1079400	7.04907	7.30349	6.86001	3.17152	2.4692	3.72812	2.68035e-07	-1.1283	down	--	--	Molecular Function: DNA binding (GO:0003677);;	K09338|0|mdm:103402936|homeobox-leucine zipper protein HAT5-like; K09338 homeobox-leucine zipper protein (A)	--	[K]	Transcription	Homeobox domain;; Homeobox associated leucine zipper	Homeobox-leucine zipper protein ATHB-54 OS=Arabidopsis thaliana GN=ATHB-54 PE=2 SV=1	K	Transcription	PREDICTED: homeobox-leucine zipper protein HAT5-like [Malus domestica]
MD17G1073200	0.634795	0.690915	0.590955	0.307099	0.423391	0.194294	0.00537938	-1.03409	down	--	--	--	K04498|0|pxb:103960288|histone acetyltransferase HAC12-like; K04498 E1A/CREB-binding protein [EC:2.3.1.48] (A)	--	[K]	Transcription	Histone acetylation protein	Histone acetyltransferase HAC1 OS=Arabidopsis thaliana GN=HAC1 PE=1 SV=2	BK	Chromatin structure and dynamics;; Transcription	PREDICTED: histone acetyltransferase HAC12-like [Pyrus x bretschneideri]
MD17G1069600	5.73411	5.12632	6.65622	1.40426	2.16716	2.52398	6.65573e-09	-1.46955	down	--	--	Cellular Component: intracellular (GO:0005622);; Molecular Function: zinc ion binding (GO:0008270);;	--	--	[K]	Transcription	CCT motif;; B-box zinc finger	Zinc finger protein CONSTANS-LIKE 2 OS=Arabidopsis thaliana GN=COL2 PE=1 SV=1	K	Transcription	COL domain class transcription factor [Malus domestica]
MD02G1086200	2.50644	2.23696	2.67262	0.937981	1.19086	0.755739	0.000107197	-1.30533	down	--	--	--	K08064|0|mdm:103406823|nuclear transcription factor Y subunit A-3-like; K08064 nuclear transcription factor Y, alpha (A)	--	[K]	Transcription	CCAAT-binding transcription factor (CBF-B/NF-YA) subunit B	Nuclear transcription factor Y subunit A-3 OS=Arabidopsis thaliana GN=NFYA3 PE=2 SV=2	K	Transcription	PREDICTED: nuclear transcription factor Y subunit A-3-like [Malus domestica]
MD12G1042100	0.78211	0.802268	1.00854	0.185615	0.405382	0.25121	0.00600647	-1.54934	down	--	--	--	K08064|0|mdm:103449572|nuclear transcription factor Y subunit A-10-like; K08064 nuclear transcription factor Y, alpha (A)	--	[K]	Transcription	CCAAT-binding transcription factor (CBF-B/NF-YA) subunit B	Nuclear transcription factor Y subunit A-10 OS=Arabidopsis thaliana GN=NFYA10 PE=2 SV=2	K	Transcription	PREDICTED: nuclear transcription factor Y subunit A-10-like [Malus domestica]
MD14G1041300	0.901586	0.875577	0.956582	0.258105	0.156051	0.287081	0.000444092	-1.87926	down	--	--	--	K08064|0|mdm:103454173|nuclear transcription factor Y subunit A-10-like; K08064 nuclear transcription factor Y, alpha (A)	--	[K]	Transcription	CCAAT-binding transcription factor (CBF-B/NF-YA) subunit B	Nuclear transcription factor Y subunit A-10 OS=Arabidopsis thaliana GN=NFYA10 PE=2 SV=2	K	Transcription	PREDICTED: nuclear transcription factor Y subunit A-10-like [Malus domestica]
MD02G1184400	7.98433	7.05396	7.86763	2.90346	3.42252	3.37946	3.19468e-08	-1.18921	down	--	--	--	--	--	[K]	Transcription	BTB/POZ domain;; TAZ zinc finger	BTB/POZ and TAZ domain-containing protein 4 OS=Arabidopsis thaliana GN=BT4 PE=1 SV=1	S	Function unknown	PREDICTED: BTB/POZ and TAZ domain-containing protein 4 [Malus domestica]
MD14G1109800	9.51907	9.86992	10.1596	4.16727	4.23008	5.07935	2.64789e-10	-1.08832	down	--	--	Molecular Function: DNA binding (GO:0003677);;	--	--	[K]	Transcription	Associated with HOX;; Homeobox KN domain;; Homeobox domain	Homeobox protein BEL1 homolog OS=Arabidopsis thaliana GN=BEL1 PE=1 SV=2	K	Transcription	PREDICTED: homeobox protein BEL1 homolog [Malus domestica]
MD02G1050100	34.9077	35.7453	38.3539	13.7664	12.6541	17.3952	2.66981e-14	-1.26533	down	--	--	Molecular Function: DNA binding (GO:0003677);; Biological Process: response to stress (GO:0006950);; Biological Process: response to abiotic stimulus (GO:0009628);; Biological Process: response to hormone (GO:0009725);; Biological Process: primary metabolic process (GO:0044238);; Biological Process: cellular macromolecule metabolic process (GO:0044260);; Biological Process: response to oxygen-con…	K03627|3.26953e-24|mdm:103449107|multiprotein-bridging factor 1c-like; K03627 putative transcription factor (A)	--	[K]	Transcription	--	Multiprotein-bridging factor 1c OS=Arabidopsis thaliana GN=MBF1C PE=1 SV=1	K	Transcription	PREDICTED: multiprotein-bridging factor 1c-like [Malus domestica]
MD07G1171600	1.87937	2.07483	1.81206	0.948298	0.920543	0.774984	0.00484378	-1.053	down	--	--	--	--	--	[TO]	Signal transduction mechanisms;; Posttranslational modification, protein turnover, chaperones	OTU-like cysteine protease	--	O	Posttranslational modification, protein turnover, chaperones	PREDICTED: OTU domain-containing protein DDB_G0284757-like isoform X1 [Malus domestica]
MD10G1329000	1.41064	1.27191	1.00964	0.407342	0.399954	0.477638	0.000591709	-1.45073	down	--	--	--	K12483|0|mdm:103446767|EH domain-containing protein 1-like; K12483 EH domain-containing protein 1 (A)	Endocytosis (ko04144)	[TU]	Signal transduction mechanisms;; Intracellular trafficking, secretion, and vesicular transport	N-terminal EH-domain containing protein;; Dynamin family;; EF-hand domain pair;; EF hand;; Cytoskeletal-regulatory complex EF hand;; 50S ribosome-binding GTPase;; EF-hand domain	EH domain-containing protein 2 OS=Arabidopsis thaliana GN=EHD2 PE=1 SV=1	S	Function unknown	PREDICTED: EH domain-containing protein 2-like [Malus domestica]
MD16G1217200	4.49006	4.41156	5.26204	2.50058	1.78553	1.84024	4.90777e-06	-1.11517	down	[T]	Signal transduction mechanisms	Molecular Function: phosphoprotein phosphatase activity (GO:0004721);;	K06269|0|mdm:103404045|serine/threonine-protein phosphatase PP1 isozyme 2-like; K06269 serine/threonine-protein phosphatase PP1 catalytic subunit [EC:3.1.3.16] (A)	mRNA surveillance pathway (ko03015)	[TR]	Signal transduction mechanisms;; General function prediction only	Calcineurin-like phosphoesterase;; Serine-threonine protein phosphatase N-terminal domain	Serine/threonine-protein phosphatase PP1 OS=Oryza sativa subsp. japonica GN=Os03g0268000 PE=2 SV=2	T	Signal transduction mechanisms	PREDICTED: serine/threonine-protein phosphatase PP1 isozyme 2-like [Malus domestica]
MD07G1205300	7.30464	7.98926	8.39604	3.72517	3.72382	3.91567	2.24831e-07	-1.07915	down	--	--	--	--	--	[TZ]	Signal transduction mechanisms;; Cytoskeleton	Protein DA1;; LIM domain	Protein DA1-related 2 OS=Arabidopsis thaliana GN=DAR2 PE=2 SV=1	S	Function unknown	PREDICTED: protein DA1-related 2-like, partial [Pyrus x bretschneideri]
MD01G1141300	5.93878	5.5546	5.74499	2.18736	1.95681	2.17182	7.79791e-11	-1.3915	down	--	--	--	--	--	[TZ]	Signal transduction mechanisms;; Cytoskeleton	Protein DA1;; LIM domain	Protein DA1-related 2 OS=Arabidopsis thaliana GN=DAR2 PE=2 SV=1	S	Function unknown	PREDICTED: protein DA1-related 2 isoform X1 [Malus domestica]
MD09G1119200	2.13263	2.01883	1.72587	0.802608	0.670105	0.692141	0.000385043	-1.37156	down	--	--	Molecular Function: Rho GDP-dissociation inhibitor activity (GO:0005094);; Cellular Component: cytoplasm (GO:0005737);;	K12462|2.89276e-151|mdm:103411285|rho GDP-dissociation inhibitor 1-like; K12462 Rho GDP-dissociation inhibitor (A)	--	[T]	Signal transduction mechanisms	RHO protein GDP dissociation inhibitor	Rho GDP-dissociation inhibitor 1 OS=Arabidopsis thaliana GN=GDI1 PE=1 SV=1	O	Posttranslational modification, protein turnover, chaperones	PREDICTED: rho GDP-dissociation inhibitor 1-like [Malus domestica]
MD15G1218000	1.00364	0.927808	1.29476	0.312978	0.316206	0.322127	0.000331651	-1.6922	down	[RTKL]	General function prediction only;; Signal transduction mechanisms;; Transcription;; Replication, recombination and repair	Molecular Function: protein serine/threonine kinase activity (GO:0004674);; Molecular Function: ATP binding (GO:0005524);; Biological Process: protein phosphorylation (GO:0006468);;	--	--	[T]	Signal transduction mechanisms	Protein tyrosine kinase;; Protein kinase domain	Serine/threonine-protein kinase RIPK OS=Arabidopsis thaliana GN=RIPK PE=1 SV=1	T	Signal transduction mechanisms	PREDICTED: serine/threonine-protein kinase At5g01020 [Malus domestica]
MD14G1182000	0.669692	0.568499	0.701904	0.116427	0.12787	0.08703	0.000729436	-2.31645	down	[RTKL]	General function prediction only;; Signal transduction mechanisms;; Transcription;; Replication, recombination and repair	--	--	--	[T]	Signal transduction mechanisms	Protein tyrosine kinase;; Protein kinase domain	Serine/threonine-protein kinase HT1 OS=Arabidopsis thaliana GN=HT1 PE=1 SV=1	T	Signal transduction mechanisms	PREDICTED: serine/threonine-protein kinase HT1-like [Malus domestica]
MD05G1338300	2.53599	2.53267	2.633	0.735088	1.00258	0.695288	3.18597e-08	-1.60381	down	[RTKL]	General function prediction only;; Signal transduction mechanisms;; Transcription;; Replication, recombination and repair	Biological Process: activation of MAPKK activity (GO:0000186);; Molecular Function: MAP kinase kinase kinase activity (GO:0004709);; Molecular Function: protein tyrosine kinase activity (GO:0004713);; Molecular Function: ATP binding (GO:0005524);; Cellular Component: cell part (GO:0044464);;	--	--	[T]	Signal transduction mechanisms	Protein tyrosine kinase;; Protein kinase domain	Serine/threonine-protein kinase HT1 OS=Arabidopsis thaliana GN=HT1 PE=1 SV=1	T	Signal transduction mechanisms	PREDICTED: serine/threonine-protein kinase HT1-like [Malus domestica]
MD12G1129700	6.66058	9.01759	8.06455	3.52197	3.69739	4.04781	4.50809e-07	-1.02419	down	[T]	Signal transduction mechanisms	--	K01102|0|mdm:103423396|probable protein phosphatase 2C 38; K01102 pyruvate dehydrogenase phosphatase [EC:3.1.3.43] (A)	--	[T]	Signal transduction mechanisms	Protein phosphatase 2C;; Protein phosphatase 2C	Probable protein phosphatase 2C 38 OS=Arabidopsis thaliana GN=PP2C38 PE=1 SV=1	T	Signal transduction mechanisms	PREDICTED: probable protein phosphatase 2C 38 [Malus domestica]
MD02G1014300	2.65583	2.03879	2.60535	1.33394	1.20109	0.960538	0.00265087	-1.01007	down	[T]	Signal transduction mechanisms	Molecular Function: protein serine/threonine phosphatase activity (GO:0004722);; Biological Process: protein dephosphorylation (GO:0006470);; Molecular Function: metal ion binding (GO:0046872);;	K14803|0|mdm:103447370|probable protein phosphatase 2C 27; K14803 protein phosphatase 2C homolog 2/3 [EC:3.1.3.16] (A)	--	[T]	Signal transduction mechanisms	Protein phosphatase 2C	Probable protein phosphatase 2C 54 OS=Oryza sativa subsp. japonica GN=Os06g0179700 PE=2 SV=1	T	Signal transduction mechanisms	PREDICTED: probable protein phosphatase 2C 27 [Malus domestica]
MD04G1111100	2.79141	2.52834	2.81761	0.900243	1.72678	0.97542	0.000183931	-1.11694	down	[T]	Signal transduction mechanisms	--	--	--	[T]	Signal transduction mechanisms	Protein phosphatase 2C	Probable protein phosphatase 2C 38 OS=Arabidopsis thaliana GN=PP2C38 PE=1 SV=1	T	Signal transduction mechanisms	PREDICTED: probable protein phosphatase 2C 38 [Malus domestica]
MD13G1203400	1.40634	1.54881	1.62879	0.71731	0.398422	0.670618	0.00550458	-1.30122	down	[RTKL]	General function prediction only;; Signal transduction mechanisms;; Transcription;; Replication, recombination and repair	Molecular Function: protein serine/threonine kinase activity (GO:0004674);; Molecular Function: ATP binding (GO:0005524);; Biological Process: protein phosphorylation (GO:0006468);; Biological Process: signal transduction (GO:0007165);;	K12761|0|mdm:103407240|CBL-interacting serine/threonine-protein kinase 4-like; K12761 carbon catabolite-derepressing protein kinase [EC:2.7.11.1] (A)	--	[T]	Signal transduction mechanisms	Protein kinase domain;; Protein tyrosine kinase;; NAF domain;; Kinase-like	CBL-interacting serine/threonine-protein kinase 4 OS=Arabidopsis thaliana GN=CIPK4 PE=1 SV=1	T	Signal transduction mechanisms	CBL-interacting serine/threonine-protein kinase 4-like [Malus domestica]
MD16G1217500	6.61666	7.21727	6.22725	2.64909	1.9937	3.00555	8.56634e-08	-1.33832	down	[RTKL]	General function prediction only;; Signal transduction mechanisms;; Transcription;; Replication, recombination and repair	Molecular Function: protein serine/threonine kinase activity (GO:0004674);; Molecular Function: ATP binding (GO:0005524);; Biological Process: protein phosphorylation (GO:0006468);;	K04515|1.72711e-176|mdm:103432003|phosphoenolpyruvate carboxylase kinase 1-like; K04515 calcium/calmodulin-dependent protein kinase (CaM kinase) II [EC:2.7.11.17] (A)	--	[T]	Signal transduction mechanisms	Protein kinase domain;; Protein tyrosine kinase;; Kinase-like	Phosphoenolpyruvate carboxylase kinase 1 OS=Arabidopsis thaliana GN=PPCK1 PE=1 SV=1	T	Signal transduction mechanisms	PREDICTED: phosphoenolpyruvate carboxylase kinase 1-like [Malus domestica]
MD09G1092200	0.584477	0.566812	0.7903	0.109615	0.072699	0	5.07803e-07	-3.26013	down	[RTKL]	General function prediction only;; Signal transduction mechanisms;; Transcription;; Replication, recombination and repair	Molecular Function: calmodulin-dependent protein kinase activity (GO:0004683);; Molecular Function: calcium ion binding (GO:0005509);; Molecular Function: ATP binding (GO:0005524);; Cellular Component: nucleus (GO:0005634);; Cellular Component: cytosol (GO:0005829);; Biological Process: protein phosphorylation (GO:0006468);; Biological Process: regulation of pollen tube growth (GO:0080092);; Biol…	K13412|0|mdm:103442534|calcium-dependent protein kinase 24-like; K13412 calcium-dependent protein kinase [EC:2.7.11.1] (A)	Plant-pathogen interaction (ko04626)	[T]	Signal transduction mechanisms	Protein kinase domain;; Protein tyrosine kinase;; EF hand;; EF-hand domain pair;; EF-hand domain;; EF-hand domain pair;; EF hand;; Cytoskeletal-regulatory complex EF hand;; Lipopolysaccharide kinase (Kdo/WaaP) family	Calcium-dependent protein kinase 24 OS=Arabidopsis thaliana GN=CPK24 PE=2 SV=1	T	Signal transduction mechanisms	PREDICTED: calcium-dependent protein kinase 24-like [Malus domestica]
MD15G1381000	6.95128	6.08166	6.2941	3.19224	2.66741	3.473	2.89952e-05	-1.00141	down	[RTKL]	General function prediction only;; Signal transduction mechanisms;; Transcription;; Replication, recombination and repair	--	--	--	[T]	Signal transduction mechanisms	Protein kinase domain;; Protein tyrosine kinase	Serine/threonine-protein kinase-like protein At1g28390 OS=Arabidopsis thaliana GN=At1g28390 PE=2 SV=1	T	Signal transduction mechanisms	PREDICTED: serine/threonine-protein kinase-like protein At1g28390 [Malus domestica]
MD02G1114500	0.779896	0.662233	0.766312	0.178759	0.109963	0.067645	4.12376e-05	-2.26419	down	[RTKL]	General function prediction only;; Signal transduction mechanisms;; Transcription;; Replication, recombination and repair	Molecular Function: protein serine/threonine kinase activity (GO:0004674);; Molecular Function: protein serine/threonine/tyrosine kinase activity (GO:0004712);; Molecular Function: ATP binding (GO:0005524);; Biological Process: protein phosphorylation (GO:0006468);;	--	--	[T]	Signal transduction mechanisms	Protein kinase domain;; Protein tyrosine kinase	Serine/threonine-protein kinase AFC3 OS=Arabidopsis thaliana GN=AFC3 PE=2 SV=2	T	Signal transduction mechanisms	PREDICTED: SRSF protein kinase 1-like [Malus domestica]
MD11G1273500	9.71417	10.5935	13.0248	3.48468	3.78525	2.78281	6.60075e-14	-1.66705	down	[RTKL]	General function prediction only;; Signal transduction mechanisms;; Transcription;; Replication, recombination and repair	Molecular Function: protein serine/threonine kinase activity (GO:0004674);; Molecular Function: ATP binding (GO:0005524);; Biological Process: protein phosphorylation (GO:0006468);;	--	--	[T]	Signal transduction mechanisms	Protein kinase domain;; Protein tyrosine kinase	Receptor-like serine/threonine-protein kinase At1g78530 OS=Arabidopsis thaliana GN=At1g78530 PE=2 SV=1	T	Signal transduction mechanisms	PREDICTED: receptor-like serine/threonine-protein kinase At1g78530 [Malus domestica]
MD15G1007200	4.86889	4.77264	4.55564	1.53743	2.21546	2.06019	5.17285e-07	-1.21804	down	[RTKL]	General function prediction only;; Signal transduction mechanisms;; Transcription;; Replication, recombination and repair	Molecular Function: calmodulin-dependent protein kinase activity (GO:0004683);; Molecular Function: calcium ion binding (GO:0005509);; Molecular Function: ATP binding (GO:0005524);; Biological Process: protein phosphorylation (GO:0006468);;	K13412|0|mdm:103450350|calcium-dependent protein kinase 29; K13412 calcium-dependent protein kinase [EC:2.7.11.1] (A)	Plant-pathogen interaction (ko04626)	[T]	Signal transduction mechanisms	Protein kinase domain;; EF hand;; EF-hand domain pair;; Protein tyrosine kinase;; EF-hand domain;; EF-hand domain pair;; EF hand;; Cytoskeletal-regulatory complex EF hand;; Secreted protein acidic and rich in cysteine Ca binding region;; Kinase-like;; Lipopolysaccharide kinase (Kdo/WaaP) family	Calcium-dependent protein kinase 29 OS=Arabidopsis thaliana GN=CPK29 PE=2 SV=2	T	Signal transduction mechanisms	PREDICTED: calcium-dependent protein kinase 29 [Malus domestica]
MD08G1191400	28.3313	29.2866	29.3033	11.6729	11.4556	10.9245	5.07153e-25	-1.30427	down	--	--	Biological Process: polysaccharide biosynthetic process (GO:0000271);; Biological Process: oligopeptide transport (GO:0006857);; Biological Process: cellular metal ion homeostasis (GO:0006875);; Cellular Component: plasmodesma (GO:0009506);; Biological Process: multidimensional cell growth (GO:0009825);; Biological Process: cell tip growth (GO:0009932);; Biological Process: regulation of hormone …	--	--	[T]	Signal transduction mechanisms	OPT oligopeptide transporter protein	Oligopeptide transporter 3 OS=Arabidopsis thaliana GN=OPT3 PE=2 SV=3	S	Function unknown	PREDICTED: oligopeptide transporter 3 [Prunus mume]
MD17G1163600	0.476731	0.326315	0.428468	0.068558	0.135211	0.157746	0.0048822	-1.71373	down	--	--	--	K13457|0|mdm:103405382|disease resistance protein RPM1-like; K13457 disease resistance protein RPM1 (A)	Plant-pathogen interaction (ko04626)	[T]	Signal transduction mechanisms	NB-ARC domain;; Leucine Rich repeats (2 copies)	Disease resistance protein RPM1 OS=Arabidopsis thaliana GN=RPM1 PE=1 SV=1	S	Function unknown	PREDICTED: disease resistance protein RPM1-like [Malus domestica]
MD07G1057200	7.81703	4.45961	6.44684	2.18434	2.84267	2.16897	1.02636e-09	-1.18681	down	[S]	Function unknown	--	--	--	[T]	Signal transduction mechanisms	NB-ARC domain;; Leucine rich repeat;; Leucine Rich repeats (2 copies)	Putative disease resistance RPP13-like protein 1 OS=Arabidopsis thaliana GN=RPPL1 PE=3 SV=1	S	Function unknown	PREDICTED: putative disease resistance RPP13-like protein 1 [Pyrus x bretschneideri]
MD06G1024500	3.74086	3.90148	3.57394	1.73517	1.22487	1.9309	7.24868e-07	-1.14643	down	--	--	--	K13457|0|mdm:103409441|disease resistance protein RPM1-like; K13457 disease resistance protein RPM1 (A)	Plant-pathogen interaction (ko04626)	[T]	Signal transduction mechanisms	NB-ARC domain;; Leucine rich repeat	Disease resistance protein RPM1 OS=Arabidopsis thaliana GN=RPM1 PE=1 SV=1	S	Function unknown	PREDICTED: disease resistance protein RPM1-like [Malus domestica]
MD11G1055700	1.21878	1.56979	1.664	0.511527	0.665871	0.604602	0.00206001	-1.26411	down	--	--	--	--	--	[T]	Signal transduction mechanisms	NB-ARC domain;; AAA domain	Putative disease resistance protein RGA3 OS=Solanum bulbocastanum GN=RGA3 PE=2 SV=2	S	Function unknown	PREDICTED: disease resistance protein RGA2-like [Malus domestica]
MD07G1029000	0.783317	1.0489	0.982807	0.366831	0.448166	0.199477	0.000489366	-1.41419	down	--	--	--	--	--	[T]	Signal transduction mechanisms	NB-ARC domain	Putative disease resistance protein At1g50180 OS=Arabidopsis thaliana GN=At1g50180 PE=3 SV=2	S	Function unknown	PREDICTED: probable disease resistance protein RF9 isoform X1 [Malus domestica]
MD15G1357800	38.3731	37.4539	38.2279	18.549	16.9199	17.6026	8.17246e-08	-1.055	down	--	--	Molecular Function: calcium ion binding (GO:0005509);;	--	--	[T]	Signal transduction mechanisms	EF hand;; EF-hand domain pair;; EF hand;; EF-hand domain pair;; EF-hand domain;; Secreted protein acidic and rich in cysteine Ca binding region	Probable calcium-binding protein CML25 OS=Arabidopsis thaliana GN=CML25 PE=2 SV=1	DTZ	Cell cycle control, cell division, chromosome partitioning;; Signal transduction mechanisms;; Cytoskeleton	PREDICTED: probable calcium-binding protein CML29 [Malus domestica]
MD13G1017000	0.450184	0.637601	0.523716	0.149922	0.140872	0.176698	7.80179e-05	-1.79601	down	[T]	Signal transduction mechanisms	Molecular Function: phosphorelay sensor kinase activity (GO:0000155);; Molecular Function: phosphorelay response regulator activity (GO:0000156);; Biological Process: phosphorelay signal transduction system (GO:0000160);; Molecular Function: ATP binding (GO:0005524);; Biological Process: regulation of transcription, DNA-templated (GO:0006355);; Cellular Component: membrane (GO:0016020);; Biologic…	K14489|0|mdm:103451518|histidine kinase 4; K14489 arabidopsis histidine kinase 2/3/4 (cytokinin receptor) [EC:2.7.13.3] (A)	Plant hormone signal transduction (ko04075)	[T]	Signal transduction mechanisms	CHASE domain;; Histidine kinase-, DNA gyrase B-, and HSP90-like ATPase;; Response regulator receiver domain;; His Kinase A (phospho-acceptor) domain	Histidine kinase 4 OS=Arabidopsis thaliana GN=AHK4 PE=1 SV=1	T	Signal transduction mechanisms	PREDICTED: histidine kinase 4 [Malus domestica]
MD16G1014900	2.25208	2.52976	2.25334	0.71987	0.709424	0.656462	2.00288e-13	-1.76919	down	[T]	Signal transduction mechanisms	--	K14489|0|mdm:103422017|histidine kinase 4-like; K14489 arabidopsis histidine kinase 2/3/4 (cytokinin receptor) [EC:2.7.13.3] (A)	Plant hormone signal transduction (ko04075)	[T]	Signal transduction mechanisms	CHASE domain;; Histidine kinase-, DNA gyrase B-, and HSP90-like ATPase;; Response regulator receiver domain;; His Kinase A (phospho-acceptor) domain	Histidine kinase 4 OS=Arabidopsis thaliana GN=AHK4 PE=1 SV=1	T	Signal transduction mechanisms	histidine kinase 4-like [Malus domestica]
MD13G1128100	1.14153	1.07497	1.04847	0.499541	0.05616	0.766657	0.00897433	-1.45882	down	--	--	--	--	--	[T]	Signal transduction mechanisms	--	Probable disease resistance RPP8-like protein 4 OS=Arabidopsis thaliana GN=RPP8L4 PE=2 SV=1	S	Function unknown	PREDICTED: probable disease resistance RPP8-like protein 4 isoform X2 [Malus domestica]
MD13G1057800	60.2875	63.7774	69.6637	12.9094	14.1965	18.466	1.11941e-49	-2.03362	down	[Q]	Secondary metabolites biosynthesis, transport and catabolism	--	K15639|1.14606e-160|mdm:103430657|cytochrome P450 CYP749A22-like; K15639 PHYB activation tagged suppressor 1 [EC:1.14.-.-] (A)	Brassinosteroid biosynthesis (ko00905)	[QI]	Secondary metabolites biosynthesis, transport and catabolism;; Lipid transport and metabolism	Cytochrome P450	Cytochrome P450 CYP749A22 OS=Panax ginseng PE=2 SV=1	Q	Secondary metabolites biosynthesis, transport and catabolism	PREDICTED: cytochrome P450 CYP749A22-like isoform X1 [Malus domestica]
MD16G1056900	0.874201	0.733158	0.800255	0.106092	0.234768	0.084999	2.21773e-05	-2.36199	down	--	--	--	--	--	[QI]	Secondary metabolites biosynthesis, transport and catabolism;; Lipid transport and metabolism	Cytochrome P450	Cytochrome P450 CYP749A22 OS=Panax ginseng PE=2 SV=1	Q	Secondary metabolites biosynthesis, transport and catabolism	PREDICTED: cytochrome P450 CYP749A22-like [Malus domestica]
MD13G1058300	0.57108	0.750125	0.470385	0.118622	0.103523	0.154971	0.000703246	-2.10794	down	[Q]	Secondary metabolites biosynthesis, transport and catabolism	--	K15639|0|mdm:103451739|cytochrome P450 CYP749A22-like; K15639 PHYB activation tagged suppressor 1 [EC:1.14.-.-] (A)	Brassinosteroid biosynthesis (ko00905)	[QI]	Secondary metabolites biosynthesis, transport and catabolism;; Lipid transport and metabolism	Cytochrome P450	Cytochrome P450 CYP749A22 OS=Panax ginseng PE=2 SV=1	Q	Secondary metabolites biosynthesis, transport and catabolism	PREDICTED: cytochrome P450 CYP749A22-like [Malus domestica]
MD13G1057400	3.09107	3.6473	3.97706	0.118453	0.101925	0.133402	1.75728e-51	-4.64492	down	[Q]	Secondary metabolites biosynthesis, transport and catabolism	--	--	--	[QI]	Secondary metabolites biosynthesis, transport and catabolism;; Lipid transport and metabolism	Cytochrome P450	Cytochrome P450 CYP749A22 OS=Panax ginseng PE=2 SV=1	Q	Secondary metabolites biosynthesis, transport and catabolism	PREDICTED: cytochrome P450 CYP749A22-like [Malus domestica]
MD03G1140700	0.800047	0.977629	0.575443	0.15441	0.230227	0.377325	0.0060536	-1.54654	down	[Q]	Secondary metabolites biosynthesis, transport and catabolism	Molecular Function: iron ion binding (GO:0005506);; Molecular Function: electron carrier activity (GO:0009055);; Molecular Function: heme binding (GO:0020037);; Biological Process: oxidation-reduction process (GO:0055114);; Molecular Function: aromatase activity (GO:0070330);;	--	--	[QI]	Secondary metabolites biosynthesis, transport and catabolism;; Lipid transport and metabolism	Cytochrome P450	Cytochrome P450 94C1 OS=Arabidopsis thaliana GN=CYP94C1 PE=2 SV=1	Q	Secondary metabolites biosynthesis, transport and catabolism	PREDICTED: cytochrome P450 94C1-like [Malus domestica]
MD06G1212400	7.01899	9.16134	9.44841	3.69007	3.4192	5.19271	3.2902e-05	-1.00937	down	[Q]	Secondary metabolites biosynthesis, transport and catabolism	Molecular Function: monooxygenase activity (GO:0004497);; Molecular Function: iron ion binding (GO:0005506);; Molecular Function: electron carrier activity (GO:0009055);; Molecular Function: oxidoreductase activity, acting on paired donors, with incorporation or reduction of molecular oxygen (GO:0016705);; Molecular Function: heme binding (GO:0020037);; Biological Process: oxidation-reduction pro…	K00517|0|mdm:103437977|cytochrome P450 94A2-like; K00517 [EC:1.14.-.-] (A)	Limonene and pinene degradation (ko00903);; Stilbenoid, diarylheptanoid and gingerol biosynthesis (ko00945)	[QI]	Secondary metabolites biosynthesis, transport and catabolism;; Lipid transport and metabolism	Cytochrome P450	Cytochrome P450 94A1 OS=Vicia sativa GN=CYP94A1 PE=2 SV=2	Q	Secondary metabolites biosynthesis, transport and catabolism	PREDICTED: cytochrome P450 94A2-like [Malus domestica]
MD01G1152100	20.4042	18.2708	18.9554	5.64816	6.04651	5.73064	2.5754e-23	-1.69483	down	[Q]	Secondary metabolites biosynthesis, transport and catabolism	Molecular Function: monooxygenase activity (GO:0004497);; Molecular Function: iron ion binding (GO:0005506);; Molecular Function: electron carrier activity (GO:0009055);; Molecular Function: oxidoreductase activity, acting on paired donors, with incorporation or reduction of molecular oxygen (GO:0016705);; Molecular Function: heme binding (GO:0020037);; Biological Process: oxidation-reduction pro…	K09588|0|mdm:103437230|cytochrome P450 90A1-like; K09588 cytochrome P450, family 90, subfamily A, polypeptide 1 [EC:1.14.-.-] (A)	Brassinosteroid biosynthesis (ko00905)	[QI]	Secondary metabolites biosynthesis, transport and catabolism;; Lipid transport and metabolism	Cytochrome P450	Cytochrome P450 90A1 OS=Arabidopsis thaliana GN=CYP90A1 PE=2 SV=1	Q	Secondary metabolites biosynthesis, transport and catabolism	PREDICTED: cytochrome P450 90A1-like isoform X2 [Malus domestica]
MD10G1138400	33.0666	36.6242	36.6958	14.8059	13.8804	13.8119	3.29256e-21	-1.27428	down	[Q]	Secondary metabolites biosynthesis, transport and catabolism	--	--	--	[QI]	Secondary metabolites biosynthesis, transport and catabolism;; Lipid transport and metabolism	Cytochrome P450	Cytochrome P450 87A3 OS=Oryza sativa subsp. japonica GN=CYP87A3 PE=2 SV=3	Q	Secondary metabolites biosynthesis, transport and catabolism	PREDICTED: cytochrome P450 87A3-like [Malus domestica]
MD06G1086100	14.0351	14.6607	14.1035	6.56131	7.52392	5.80401	1.31183e-08	-1.05689	down	[Q]	Secondary metabolites biosynthesis, transport and catabolism	Molecular Function: iron ion binding (GO:0005506);; Biological Process: fatty acid metabolic process (GO:0006631);; Molecular Function: electron carrier activity (GO:0009055);; Molecular Function: alkane 1-monooxygenase activity (GO:0018685);; Molecular Function: oxygen binding (GO:0019825);; Molecular Function: heme binding (GO:0020037);; Biological Process: oxidation-reduction process (GO:00551…	K15398|0|mdm:103437295|cytochrome P450 86A8-like; K15398 fatty acid omega-hydroxylase [EC:1.14.-.-] (A)	Cutin, suberine and wax biosynthesis (ko00073)	[QI]	Secondary metabolites biosynthesis, transport and catabolism;; Lipid transport and metabolism	Cytochrome P450	Cytochrome P450 86A22 OS=Petunia hybrida GN=CYP86A22 PE=1 SV=1	Q	Secondary metabolites biosynthesis, transport and catabolism	PREDICTED: cytochrome P450 86A22-like [Malus domestica]
MD14G1107200	9.16933	9.42317	9.38866	4.43439	4.45522	3.6334	6.54341e-08	-1.10882	down	[Q]	Secondary metabolites biosynthesis, transport and catabolism	Molecular Function: iron ion binding (GO:0005506);; Biological Process: fatty acid metabolic process (GO:0006631);; Molecular Function: electron carrier activity (GO:0009055);; Molecular Function: alkane 1-monooxygenase activity (GO:0018685);; Molecular Function: oxygen binding (GO:0019825);; Molecular Function: heme binding (GO:0020037);; Biological Process: oxidation-reduction process (GO:00551…	K15398|0|mdm:103437295|cytochrome P450 86A8-like; K15398 fatty acid omega-hydroxylase [EC:1.14.-.-] (A)	Cutin, suberine and wax biosynthesis (ko00073)	[QI]	Secondary metabolites biosynthesis, transport and catabolism;; Lipid transport and metabolism	Cytochrome P450	Cytochrome P450 86A22 OS=Petunia hybrida GN=CYP86A22 PE=1 SV=1	Q	Secondary metabolites biosynthesis, transport and catabolism	PREDICTED: cytochrome P450 86A22-like [Malus domestica]
MD09G1073300	10.2947	9.42481	12.4064	3.86144	3.55559	4.11636	3.32714e-13	-1.43803	down	[Q]	Secondary metabolites biosynthesis, transport and catabolism	Molecular Function: monooxygenase activity (GO:0004497);; Molecular Function: iron ion binding (GO:0005506);; Molecular Function: electron carrier activity (GO:0009055);; Molecular Function: oxidoreductase activity, acting on paired donors, with incorporation or reduction of molecular oxygen (GO:0016705);; Molecular Function: heme binding (GO:0020037);; Biological Process: oxidation-reduction pro…	K12640|0|mdm:103442442|cytochrome P450 85A; K12640 brassinosteroid-6-oxidase 2 [EC:1.14.-.-] (A)	Brassinosteroid biosynthesis (ko00905)	[QI]	Secondary metabolites biosynthesis, transport and catabolism;; Lipid transport and metabolism	Cytochrome P450	Cytochrome P450 85A OS=Phaseolus vulgaris GN=BA13 PE=3 SV=2	Q	Secondary metabolites biosynthesis, transport and catabolism	PREDICTED: cytochrome P450 85A [Malus domestica]
MD08G1033000	2.48429	3.12573	2.95989	1.38076	0.796166	1.54718	0.000334901	-1.1446	down	[Q]	Secondary metabolites biosynthesis, transport and catabolism	--	--	--	[QI]	Secondary metabolites biosynthesis, transport and catabolism;; Lipid transport and metabolism	Cytochrome P450	Cytochrome P450 734A1 OS=Arabidopsis thaliana GN=CYP734A1 PE=2 SV=1	Q	Secondary metabolites biosynthesis, transport and catabolism	PREDICTED: cytochrome P450 734A1-like [Malus domestica]
MD13G1057300	3.21154	4.76221	4.62613	0.251281	0.253995	1.33719	4.18876e-09	-2.68785	down	--	--	--	--	--	[QI]	Secondary metabolites biosynthesis, transport and catabolism;; Lipid transport and metabolism	--	Cytochrome P450 CYP749A22 OS=Panax ginseng PE=2 SV=1	Q	Secondary metabolites biosynthesis, transport and catabolism	PREDICTED: cytochrome P450 CYP749A22-like [Malus domestica]
MD05G1133400	1.69719	1.60558	1.39306	0.61314	0.904956	0.39132	3.58512e-05	-1.39846	down	--	--	--	--	--	[QI]	Secondary metabolites biosynthesis, transport and catabolism;; Lipid transport and metabolism	--	Cytochrome P450 87A3 OS=Oryza sativa subsp. japonica GN=CYP87A3 PE=2 SV=3	Q	Secondary metabolites biosynthesis, transport and catabolism	PREDICTED: cytochrome P450 87A3-like [Malus domestica]
MD13G1170400	2.12332	2.21082	1.47191	0.870575	0.335682	0.843324	0.00027113	-1.44843	down	[R]	General function prediction only	--	--	--	[QR]	Secondary metabolites biosynthesis, transport and catabolism;; General function prediction only	non-haem dioxygenase in morphine synthesis N-terminal;; 2OG-Fe(II) oxygenase superfamily	Protein SRG1 OS=Arabidopsis thaliana GN=SRG1 PE=2 SV=1	S	Function unknown	PREDICTED: protein SRG1-like [Malus domestica]
MD14G1207600	3.43162	3.8591	3.69895	0.365906	0.308512	0.464585	2.46837e-18	-3.18712	down	[R]	General function prediction only	--	--	--	[QR]	Secondary metabolites biosynthesis, transport and catabolism;; General function prediction only	non-haem dioxygenase in morphine synthesis N-terminal;; 2OG-Fe(II) oxygenase superfamily	Probable 2-oxoglutarate-dependent dioxygenase At5g05600 OS=Arabidopsis thaliana GN=At5g05600 PE=2 SV=1	S	Function unknown	PREDICTED: protein DMR6-LIKE OXYGENASE 2-like [Malus domestica]
MD07G1222600	0.901246	1.28855	1.10351	0.183884	0.219836	0.153922	4.42743e-05	-2.39999	down	[R]	General function prediction only	Molecular Function: iron ion binding (GO:0005506);; Molecular Function: oxidoreductase activity, acting on paired donors, with incorporation or reduction of molecular oxygen, 2-oxoglutarate as one donor, and incorporation of one atom each of oxygen into both donors (GO:0016706);; Biological Process: oxidation-reduction process (GO:0055114);; Biological Process: response to karrikin (GO:0080167);;	--	--	[QR]	Secondary metabolites biosynthesis, transport and catabolism;; General function prediction only	non-haem dioxygenase in morphine synthesis N-terminal;; 2OG-Fe(II) oxygenase superfamily	Probable 2-oxoglutarate-dependent dioxygenase At5g05600 OS=Arabidopsis thaliana GN=At5g05600 PE=2 SV=1	S	Function unknown	PREDICTED: leucoanthocyanidin dioxygenase [Pyrus x bretschneideri]
MD12G1168100	1.533	1.77224	1.91661	0.639804	0.521279	0.360399	0.00022842	-1.71025	down	[R]	General function prediction only	Molecular Function: oxidoreductase activity, acting on paired donors, with incorporation or reduction of molecular oxygen, 2-oxoglutarate as one donor, and incorporation of one atom each of oxygen into both donors (GO:0016706);; Biological Process: oxidation-reduction process (GO:0055114);; Biological Process: response to karrikin (GO:0080167);;	--	--	[QR]	Secondary metabolites biosynthesis, transport and catabolism;; General function prediction only	non-haem dioxygenase in morphine synthesis N-terminal;; 2OG-Fe(II) oxygenase superfamily	Probable 2-oxoglutarate-dependent dioxygenase At3g111800 OS=Arabidopsis thaliana GN=At3g11180 PE=2 SV=1	S	Function unknown	PREDICTED: protein SRG1-like [Pyrus x bretschneideri]
MD04G1154400	15.408	17.78	18.1508	5.5385	4.77906	6.48919	5.01309e-20	-1.57523	down	[R]	General function prediction only	Molecular Function: oxidoreductase activity, acting on paired donors, with incorporation or reduction of molecular oxygen, 2-oxoglutarate as one donor, and incorporation of one atom each of oxygen into both donors (GO:0016706);; Biological Process: oxidation-reduction process (GO:0055114);; Biological Process: response to karrikin (GO:0080167);;	--	--	[QR]	Secondary metabolites biosynthesis, transport and catabolism;; General function prediction only	non-haem dioxygenase in morphine synthesis N-terminal;; 2OG-Fe(II) oxygenase superfamily	Probable 2-oxoglutarate-dependent dioxygenase At3g111800 OS=Arabidopsis thaliana GN=At3g11180 PE=2 SV=1	S	Function unknown	PREDICTED: protein SRG1-like [Malus domestica]
MD16G1148400	31.8801	31.3418	32.509	11.4569	10.8238	14.5444	5.55075e-15	-1.32959	down	--	--	Molecular Function: iron ion binding (GO:0005506);; Molecular Function: oxidoreductase activity, acting on paired donors, with incorporation or reduction of molecular oxygen, 2-oxoglutarate as one donor, and incorporation of one atom each of oxygen into both donors (GO:0016706);; Biological Process: oxidation-reduction process (GO:0055114);;	K04125|0|mdm:103403504|gibberellin 2-beta-dioxygenase 2-like; K04125 gibberellin 2-oxidase [EC:1.14.11.13] (A)	Diterpenoid biosynthesis (ko00904)	[QR]	Secondary metabolites biosynthesis, transport and catabolism;; General function prediction only	non-haem dioxygenase in morphine synthesis N-terminal;; 2OG-Fe(II) oxygenase superfamily	Gibberellin 2-beta-dioxygenase 2 OS=Pisum sativum GN=GA2OX2 PE=2 SV=1	S	Function unknown	PREDICTED: gibberellin 2-beta-dioxygenase 2-like [Malus domestica]
MD05G1074200	1.28932	1.26581	1.52426	0.144159	0.238526	0.498954	0.000434919	-1.76	down	[R]	General function prediction only	--	--	--	[QR]	Secondary metabolites biosynthesis, transport and catabolism;; General function prediction only	2OG-Fe(II) oxygenase superfamily;; non-haem dioxygenase in morphine synthesis N-terminal;; Alpha/beta hydrolase family;; alpha/beta hydrolase fold;; Serine aminopeptidase, S33;; Serine hydrolase	Probable 2-oxoglutarate-dependent dioxygenase At5g05600 OS=Arabidopsis thaliana GN=At5g05600 PE=2 SV=1	S	Function unknown	PREDICTED: protein DMR6-LIKE OXYGENASE 2-like [Malus domestica]
MD01G1228800	2.90202	3.15462	3.29849	1.02483	1.40521	1.2696	1.15709e-05	-1.24347	down	[R]	General function prediction only	--	--	--	[QR]	Secondary metabolites biosynthesis, transport and catabolism;; General function prediction only	2OG-Fe(II) oxygenase superfamily;; non-haem dioxygenase in morphine synthesis N-terminal	Protein DOWNY MILDEW RESISTANCE 6 OS=Arabidopsis thaliana GN=DMR6 PE=1 SV=1	S	Function unknown	PREDICTED: protein DOWNY MILDEW RESISTANCE 6-like [Malus domestica]
MD16G1006700	1.20231	1.55321	0.794257	0.498964	0.303985	0.304017	0.00357701	-1.58886	down	[R]	General function prediction only	Molecular Function: oxidoreductase activity, acting on single donors with incorporation of molecular oxygen, incorporation of two atoms of oxygen (GO:0016702);; Molecular Function: gibberellin 3-beta-dioxygenase activity (GO:0016707);; Biological Process: oxidation-reduction process (GO:0055114);;	--	--	[QR]	Secondary metabolites biosynthesis, transport and catabolism;; General function prediction only	2OG-Fe(II) oxygenase superfamily;; non-haem dioxygenase in morphine synthesis N-terminal	Gibberellin 2-beta-dioxygenase 8 OS=Arabidopsis thaliana GN=GA2OX8 PE=1 SV=2	S	Function unknown	PREDICTED: gibberellin 2-beta-dioxygenase 8-like [Malus domestica]
MD13G1148400	4.70446	3.97856	5.16976	2.54776	1.6113	2.26273	0.000210476	-1.05751	down	[R]	General function prediction only	Molecular Function: iron ion binding (GO:0005506);; Molecular Function: flavonol synthase activity (GO:0045431);; Biological Process: flavonol biosynthetic process (GO:0051555);; Biological Process: oxidation-reduction process (GO:0055114);;	K04125|0|mdm:103452657|gibberellin 2-beta-dioxygenase 2-like; K04125 gibberellin 2-oxidase [EC:1.14.11.13] (A)	Diterpenoid biosynthesis (ko00904)	[QR]	Secondary metabolites biosynthesis, transport and catabolism;; General function prediction only	2OG-Fe(II) oxygenase superfamily;; non-haem dioxygenase in morphine synthesis N-terminal	Gibberellin 2-beta-dioxygenase 2 OS=Pisum sativum GN=GA2OX2 PE=2 SV=1	S	Function unknown	PREDICTED: gibberellin 2-beta-dioxygenase 2-like [Malus domestica]
MD05G1207000	11.1341	10.8426	10.3305	1.58864	1.83446	2.15311	2.41163e-31	-2.40882	down	[R]	General function prediction only	Molecular Function: iron ion binding (GO:0005506);; Cellular Component: cytoplasmic membrane-bounded vesicle (GO:0016023);; Biological Process: secretion by cell (GO:0032940);; Biological Process: gibberellin catabolic process (GO:0045487);; Molecular Function: C-19 gibberellin 2-beta-dioxygenase activity (GO:0052634);; Biological Process: oxidation-reduction process (GO:0055114);;	K04125|0|mdm:103435672|gibberellin 2-beta-dioxygenase 1-like; K04125 gibberellin 2-oxidase [EC:1.14.11.13] (A)	Diterpenoid biosynthesis (ko00904)	[QR]	Secondary metabolites biosynthesis, transport and catabolism;; General function prediction only	2OG-Fe(II) oxygenase superfamily;; non-haem dioxygenase in morphine synthesis N-terminal	Gibberellin 2-beta-dioxygenase 1 OS=Pisum sativum GN=GA2OX1 PE=1 SV=1	S	Function unknown	PREDICTED: gibberellin 2-beta-dioxygenase 1-like isoform X1 [Malus domestica]
MD02G1106500	7.41235	6.81164	8.3784	1.71435	1.58689	2.08874	1.88997e-13	-1.97551	down	[R]	General function prediction only	Molecular Function: oxidoreductase activity, acting on single donors with incorporation of molecular oxygen, incorporation of two atoms of oxygen (GO:0016702);; Molecular Function: oxidoreductase activity, acting on paired donors, with incorporation or reduction of molecular oxygen, 2-oxoglutarate as one donor, and incorporation of one atom each of oxygen into both donors (GO:0016706);; Biologica…	--	--	[QR]	Secondary metabolites biosynthesis, transport and catabolism;; General function prediction only	2OG-Fe(II) oxygenase superfamily;; non-haem dioxygenase in morphine synthesis N-terminal	2-oxoglutarate-dependent dioxygenase DAO OS=Oryza sativa subsp. japonica GN=DAO PE=2 SV=2	S	Function unknown	PREDICTED: 2-oxoglutarate-dependent dioxygenase DAO-like [Malus domestica]
MD09G1114800	73.2077	72.3355	76.3167	32.871	34.2809	38.2265	5.18933e-17	-1.02536	down	[R]	General function prediction only	Biological Process: ethylene biosynthetic process (GO:0009693);; Molecular Function: 1-aminocyclopropane-1-carboxylate oxidase activity (GO:0009815);; Biological Process: fruit ripening (GO:0009835);; Molecular Function: oxidoreductase activity, acting on paired donors, with incorporation or reduction of molecular oxygen, 2-oxoglutarate as one donor, and incorporation of one atom each of oxygen i…	K05933|0|mdm:103411280|1-aminocyclopropane-1-carboxylate oxidase; K05933 aminocyclopropanecarboxylate oxidase [EC:1.14.17.4] (A)	Cysteine and methionine metabolism (ko00270)	[QR]	Secondary metabolites biosynthesis, transport and catabolism;; General function prediction only	2OG-Fe(II) oxygenase superfamily;; non-haem dioxygenase in morphine synthesis N-terminal	1-aminocyclopropane-1-carboxylate oxidase OS=Prunus mume GN=ACO1 PE=2 SV=1	S	Function unknown	PREDICTED: 1-aminocyclopropane-1-carboxylate oxidase [Malus domestica]
MD17G1106300	42.0714	39.9319	37.5272	13.4021	10.9582	11.3544	8.21247e-32	-1.69445	down	[R]	General function prediction only	Biological Process: ethylene biosynthetic process (GO:0009693);; Molecular Function: 1-aminocyclopropane-1-carboxylate oxidase activity (GO:0009815);; Biological Process: fruit ripening (GO:0009835);; Molecular Function: oxidoreductase activity, acting on paired donors, with incorporation or reduction of molecular oxygen, 2-oxoglutarate as one donor, and incorporation of one atom each of oxygen i…	K05933|0|mdm:103404960|1-aminocyclopropane-1-carboxylate oxidase; K05933 aminocyclopropanecarboxylate oxidase [EC:1.14.17.4] (A)	Cysteine and methionine metabolism (ko00270)	[QR]	Secondary metabolites biosynthesis, transport and catabolism;; General function prediction only	2OG-Fe(II) oxygenase superfamily;; non-haem dioxygenase in morphine synthesis N-terminal	1-aminocyclopropane-1-carboxylate oxidase OS=Prunus mume GN=ACO1 PE=2 SV=1	S	Function unknown	PREDICTED: 1-aminocyclopropane-1-carboxylate oxidase [Malus domestica]
MD16G1214100	5.93637	5.64943	7.89884	2.61806	2.22319	3.25746	2.39025e-05	-1.25125	down	[R]	General function prediction only	--	K06892|0|mdm:103443106|1-aminocyclopropane-1-carboxylate oxidase homolog 1-like; K06892 feruloyl-CoA ortho-hydroxylase [EC:1.14.11.-] (A)	--	[QR]	Secondary metabolites biosynthesis, transport and catabolism;; General function prediction only	2OG-Fe(II) oxygenase superfamily;; non-haem dioxygenase in morphine synthesis N-terminal	1-aminocyclopropane-1-carboxylate oxidase homolog 3 OS=Arabidopsis thaliana GN=At1g06650 PE=2 SV=1	S	Function unknown	PREDICTED: 1-aminocyclopropane-1-carboxylate oxidase homolog 1-like [Malus domestica]
MD13G1210900	16.332	16.7363	14.8067	3.57939	3.55873	4.34583	4.62657e-25	-1.93466	down	[R]	General function prediction only	--	K06892|0|mdm:103430847|1-aminocyclopropane-1-carboxylate oxidase homolog 1-like; K06892 feruloyl-CoA ortho-hydroxylase [EC:1.14.11.-] (A)	--	[QR]	Secondary metabolites biosynthesis, transport and catabolism;; General function prediction only	2OG-Fe(II) oxygenase superfamily;; non-haem dioxygenase in morphine synthesis N-terminal	1-aminocyclopropane-1-carboxylate oxidase homolog 3 OS=Arabidopsis thaliana GN=At1g06650 PE=2 SV=1	S	Function unknown	PREDICTED: 1-aminocyclopropane-1-carboxylate oxidase homolog 1-like [Malus domestica]
MD10G1186400	4.98965	4.9916	5.83387	1.44316	0.891414	1.26509	3.14654e-14	-2.08142	down	[R]	General function prediction only	Molecular Function: desacetoxyvindoline 4-hydroxylase activity (GO:0050590);; Biological Process: oxidation-reduction process (GO:0055114);;	K06892|0|mdm:103445645|1-aminocyclopropane-1-carboxylate oxidase homolog 1-like; K06892 feruloyl-CoA ortho-hydroxylase [EC:1.14.11.-] (A)	--	[QR]	Secondary metabolites biosynthesis, transport and catabolism;; General function prediction only	2OG-Fe(II) oxygenase superfamily;; non-haem dioxygenase in morphine synthesis N-terminal	1-aminocyclopropane-1-carboxylate oxidase homolog 1 OS=Arabidopsis thaliana GN=At1g06620 PE=2 SV=1	S	Function unknown	PREDICTED: 1-aminocyclopropane-1-carboxylate oxidase homolog 1-like [Malus domestica]
MD10G1187000	15.5601	16.5811	16.4447	6.71713	7.68116	8.32656	8.38552e-09	-1.04676	down	[R]	General function prediction only	--	K06892|0|mdm:103445646|1-aminocyclopropane-1-carboxylate oxidase homolog 1-like; K06892 feruloyl-CoA ortho-hydroxylase [EC:1.14.11.-] (A)	--	[QR]	Secondary metabolites biosynthesis, transport and catabolism;; General function prediction only	2OG-Fe(II) oxygenase superfamily;; non-haem dioxygenase in morphine synthesis N-terminal	1-aminocyclopropane-1-carboxylate oxidase homolog 1 OS=Arabidopsis thaliana GN=At1g06620 PE=2 SV=1	S	Function unknown	PREDICTED: 1-aminocyclopropane-1-carboxylate oxidase homolog 1-like [Malus domestica]
MD05G1354000	23.1476	19.014	20.6131	11.1883	6.8457	10.5866	3.8958e-08	-1.08667	down	[R]	General function prediction only	Biological Process: ethylene biosynthetic process (GO:0009693);; Molecular Function: 1-aminocyclopropane-1-carboxylate oxidase activity (GO:0009815);; Biological Process: fruit ripening (GO:0009835);; Molecular Function: oxidoreductase activity, acting on paired donors, with incorporation or reduction of molecular oxygen, 2-oxoglutarate as one donor, and incorporation of one atom each of oxygen i…	K05933|0|mdm:103434461|1-aminocyclopropane-1-carboxylate oxidase 2; K05933 aminocyclopropanecarboxylate oxidase [EC:1.14.17.4] (A)	Cysteine and methionine metabolism (ko00270)	[QR]	Secondary metabolites biosynthesis, transport and catabolism;; General function prediction only	2OG-Fe(II) oxygenase superfamily;; non-haem dioxygenase in morphine synthesis N-terminal	1-aminocyclopropane-1-carboxylate oxidase 2 OS=Malus domestica GN=ACO2 PE=2 SV=1	S	Function unknown	PREDICTED: 1-aminocyclopropane-1-carboxylate oxidase 2 [Malus domestica]
MD03G1032300	7.89864	9.25728	9.79673	4.12039	3.28639	4.81847	4.54218e-06	-1.08806	down	[R]	General function prediction only	--	--	--	[QR]	Secondary metabolites biosynthesis, transport and catabolism;; General function prediction only	2OG-Fe(II) oxygenase superfamily	1-aminocyclopropane-1-carboxylate oxidase homolog 3 OS=Arabidopsis thaliana GN=At1g06650 PE=2 SV=1	S	Function unknown	PREDICTED: 1-aminocyclopropane-1-carboxylate oxidase homolog 3-like [Malus domestica]
MD05G1013400	13.5762	10.8871	14.4171	5.37108	5.74089	6.16577	2.83368e-09	-1.22035	down	[C]	Energy production and conversion	--	K18857|0|mdm:103409569|alcohol dehydrogenase 1-like; K18857 alcohol dehydrogenase class-P [EC:1.1.1.1] (A)	Glycolysis / Gluconeogenesis (ko00010);; Fatty acid degradation (ko00071);; Tyrosine metabolism (ko00350);; alpha-Linolenic acid metabolism (ko00592)	[Q]	Secondary metabolites biosynthesis, transport and catabolism	Zinc-binding dehydrogenase;; Alcohol dehydrogenase GroES-like domain	Alcohol dehydrogenase 1 OS=Pisum sativum PE=1 SV=1	C	Energy production and conversion	PREDICTED: alcohol dehydrogenase 1-like [Malus domestica]
MD06G1170000	1.86682	2.24574	1.5129	0.639689	0.956682	0.919534	0.00565579	-1.10721	down	[IQR]	Lipid transport and metabolism;; Secondary metabolites biosynthesis, transport and catabolism;; General function prediction only	Molecular Function: nucleotide binding (GO:0000166);; Molecular Function: protochlorophyllide reductase activity (GO:0016630);; Biological Process: oxidation-reduction process (GO:0055114);;	--	--	[Q]	Secondary metabolites biosynthesis, transport and catabolism	short chain dehydrogenase;; Enoyl-(Acyl carrier protein) reductase;; KR domain;; NAD dependent epimerase/dehydratase family	Short-chain dehydrogenase TIC 32, chloroplastic OS=Arabidopsis thaliana GN=TIC32 PE=2 SV=1	S	Function unknown	PREDICTED: short-chain dehydrogenase TIC 32, chloroplastic-like [Malus domestica]
MD16G1235500	2.59306	3.0089	2.45849	0.64418	0.630741	0.725666	1.14257e-09	-1.95334	down	[Q]	Secondary metabolites biosynthesis, transport and catabolism	Molecular Function: oxidoreductase activity, acting on single donors with incorporation of molecular oxygen, incorporation of two atoms of oxygen (GO:0016702);;	K09840|0|mdm:103420192|9-cis-epoxycarotenoid dioxygenase NCED6, chloroplastic-like; K09840 9-cis-epoxycarotenoid dioxygenase [EC:1.13.11.51] (A)	Carotenoid biosynthesis (ko00906)	[Q]	Secondary metabolites biosynthesis, transport and catabolism	Retinal pigment epithelial membrane protein	9-cis-epoxycarotenoid dioxygenase NCED6, chloroplastic OS=Arabidopsis thaliana GN=NCED6 PE=2 SV=1	Q	Secondary metabolites biosynthesis, transport and catabolism	PREDICTED: LOW QUALITY PROTEIN: 9-cis-epoxycarotenoid dioxygenase NCED6, chloroplastic-like [Malus domestica]
MD05G1207300	3.12222	2.45806	2.44185	0.66986	0.902485	1.5084	2.72013e-05	-1.33339	down	[Q]	Secondary metabolites biosynthesis, transport and catabolism	Molecular Function: oxidoreductase activity, acting on single donors with incorporation of molecular oxygen, incorporation of two atoms of oxygen (GO:0016702);;	K09840|0|mdm:103441488|9-cis-epoxycarotenoid dioxygenase NCED1, chloroplastic-like; K09840 9-cis-epoxycarotenoid dioxygenase [EC:1.13.11.51] (A)	Carotenoid biosynthesis (ko00906)	[Q]	Secondary metabolites biosynthesis, transport and catabolism	Retinal pigment epithelial membrane protein	9-cis-epoxycarotenoid dioxygenase NCED1, chloroplastic OS=Phaseolus vulgaris GN=NCED1 PE=2 SV=1	Q	Secondary metabolites biosynthesis, transport and catabolism	PREDICTED: 9-cis-epoxycarotenoid dioxygenase NCED1, chloroplastic-like [Malus domestica]
MD00G1088100	10.3596	11.0122	10.6617	4.65912	4.64724	5.41979	6.32938e-06	-1.0256	down	[R]	General function prediction only	Biological Process: coumarin biosynthetic process (GO:0009805);; Biological Process: lignin biosynthetic process (GO:0009809);; Biological Process: methylation (GO:0032259);; Molecular Function: caffeoyl-CoA O-methyltransferase activity (GO:0042409);; Biological Process: response to cadmium ion (GO:0046686);; Molecular Function: metal ion binding (GO:0046872);;	K00588|3.18193e-180|mdm:103430041|caffeoyl-CoA O-methyltransferase; K00588 caffeoyl-CoA O-methyltransferase [EC:2.1.1.104] (A)	Phenylalanine metabolism (ko00360);; Phenylpropanoid biosynthesis (ko00940);; Flavonoid biosynthesis (ko00941);; Stilbenoid, diarylheptanoid and gingerol biosynthesis (ko00945)	[Q]	Secondary metabolites biosynthesis, transport and catabolism	O-methyltransferase;; Methyltransferase domain	Caffeoyl-CoA O-methyltransferase 1 OS=Populus trichocarpa GN=CCOAOMT1 PE=2 SV=1	S	Function unknown	PREDICTED: caffeoyl-CoA O-methyltransferase isoform X2 [Malus domestica]
MD11G1182500	6.20096	5.76299	5.75289	1.50319	1.53921	1.91217	2.08482e-15	-1.78788	down	[Q]	Secondary metabolites biosynthesis, transport and catabolism	Molecular Function: copper ion binding (GO:0005507);; Cellular Component: extracellular region (GO:0005576);; Molecular Function: oxidoreductase activity (GO:0016491);; Biological Process: oxidation-reduction process (GO:0055114);;	K00423|0|mdm:103448151|L-ascorbate oxidase-like; K00423 L-ascorbate oxidase [EC:1.10.3.3] (A)	Ascorbate and aldarate metabolism (ko00053)	[Q]	Secondary metabolites biosynthesis, transport and catabolism	Multicopper oxidase;; Multicopper oxidase;; Multicopper oxidase	L-ascorbate oxidase OS=Nicotiana tabacum GN=AAO PE=2 SV=1	Q	Secondary metabolites biosynthesis, transport and catabolism	PREDICTED: L-ascorbate oxidase-like [Malus domestica]
MD05G1348500	0.943637	0.968429	0.783836	0.199121	0.166839	0	1.65017e-07	-2.78587	down	[Q]	Secondary metabolites biosynthesis, transport and catabolism	Molecular Function: copper ion binding (GO:0005507);; Molecular Function: oxidoreductase activity (GO:0016491);; Biological Process: oxidation-reduction process (GO:0055114);;	--	--	[Q]	Secondary metabolites biosynthesis, transport and catabolism	Multicopper oxidase;; Multicopper oxidase;; Multicopper oxidase	L-ascorbate oxidase homolog OS=Nicotiana tabacum PE=2 SV=1	Q	Secondary metabolites biosynthesis, transport and catabolism	PREDICTED: L-ascorbate oxidase homolog [Malus domestica]
MD03G1101300	0.636409	0.51088	1.04159	0.153979	0.048839	0.243975	0.00195749	-2.18125	down	[Q]	Secondary metabolites biosynthesis, transport and catabolism	--	--	--	[Q]	Secondary metabolites biosynthesis, transport and catabolism	Cytochrome P450	Licodione synthase OS=Glycyrrhiza echinata GN=CYP93B1 PE=1 SV=2	Q	Secondary metabolites biosynthesis, transport and catabolism	PREDICTED: licodione synthase-like [Malus domestica]
MD13G1113000	16.3982	17.2739	17.7304	5.56931	6.35625	5.7333	2.2812e-18	-1.49115	down	[Q]	Secondary metabolites biosynthesis, transport and catabolism	--	--	--	[Q]	Secondary metabolites biosynthesis, transport and catabolism	Cytochrome P450	Geraniol 8-hydroxylase OS=Swertia mussotii GN=CYP76B10 PE=1 SV=1	Q	Secondary metabolites biosynthesis, transport and catabolism	PREDICTED: geraniol 8-hydroxylase-like [Malus domestica]
MD13G1112700	1.68283	2.20226	1.67314	0.55494	0.363552	0.666097	2.82236e-06	-1.74355	down	[Q]	Secondary metabolites biosynthesis, transport and catabolism	--	--	--	[Q]	Secondary metabolites biosynthesis, transport and catabolism	Cytochrome P450	Geraniol 8-hydroxylase OS=Catharanthus roseus GN=CYP76B6 PE=1 SV=1	Q	Secondary metabolites biosynthesis, transport and catabolism	PREDICTED: geraniol 8-hydroxylase-like [Malus domestica]
MD13G1116100	1.74976	1.49822	1.13489	0.300004	0.584578	0.379094	2.05808e-05	-1.72449	down	[Q]	Secondary metabolites biosynthesis, transport and catabolism	--	--	--	[Q]	Secondary metabolites biosynthesis, transport and catabolism	Cytochrome P450	Geraniol 8-hydroxylase OS=Catharanthus roseus GN=CYP76B6 PE=1 SV=1	Q	Secondary metabolites biosynthesis, transport and catabolism	PREDICTED: geraniol 8-hydroxylase-like [Malus domestica]
MD13G1115700	0.998603	0.919788	1.02422	0.154783	0.147943	0.066785	5.86216e-07	-2.79302	down	[Q]	Secondary metabolites biosynthesis, transport and catabolism	--	--	--	[Q]	Secondary metabolites biosynthesis, transport and catabolism	Cytochrome P450	Geraniol 8-hydroxylase OS=Catharanthus roseus GN=CYP76B6 PE=1 SV=1	Q	Secondary metabolites biosynthesis, transport and catabolism	PREDICTED: geraniol 8-hydroxylase-like [Malus domestica]
MD04G1080300	0.519099	0.685727	0.616518	0.122514	0.256377	0.030199	0.00200324	-2.03244	down	[Q]	Secondary metabolites biosynthesis, transport and catabolism	Molecular Function: iron ion binding (GO:0005506);; Molecular Function: electron carrier activity (GO:0009055);; Molecular Function: heme binding (GO:0020037);; Molecular Function: flavonoid 3',5'-hydroxylase activity (GO:0033772);; Biological Process: oxidation-reduction process (GO:0055114);;	--	--	[Q]	Secondary metabolites biosynthesis, transport and catabolism	Cytochrome P450	Flavonoid 3&apos;-monooxygenase OS=Arabidopsis thaliana GN=CYP75B1 PE=1 SV=1	Q	Secondary metabolites biosynthesis, transport and catabolism	PREDICTED: cytochrome P450 76M5-like [Malus domestica]
MD08G1039800	0.818324	0.884799	0.693025	0.163624	0.229829	0.154671	0.000341473	-2.05234	down	[Q]	Secondary metabolites biosynthesis, transport and catabolism	Molecular Function: monooxygenase activity (GO:0004497);; Molecular Function: iron ion binding (GO:0005506);; Molecular Function: electron carrier activity (GO:0009055);; Molecular Function: oxidoreductase activity, acting on paired donors, with incorporation or reduction of molecular oxygen (GO:0016705);; Molecular Function: heme binding (GO:0020037);; Biological Process: oxidation-reduction pro…	K04122|0|mdm:103420934|ent-kaurene oxidase, chloroplastic-like; K04122 ent-kaurene oxidase [EC:1.14.13.78] (A)	Diterpenoid biosynthesis (ko00904)	[Q]	Secondary metabolites biosynthesis, transport and catabolism	Cytochrome P450	Ent-kaurene oxidase, chloroplastic OS=Arabidopsis thaliana GN=KO PE=1 SV=2	Q	Secondary metabolites biosynthesis, transport and catabolism	PREDICTED: ent-kaurene oxidase, chloroplastic-like [Malus domestica]
MD14G1224900	13.3749	14.4127	14.0657	4.66445	4.84921	4.52282	2.49495e-17	-1.50527	down	[Q]	Secondary metabolites biosynthesis, transport and catabolism	Molecular Function: monooxygenase activity (GO:0004497);; Molecular Function: iron ion binding (GO:0005506);; Molecular Function: electron carrier activity (GO:0009055);; Molecular Function: oxidoreductase activity, acting on paired donors, with incorporation or reduction of molecular oxygen (GO:0016705);; Molecular Function: heme binding (GO:0020037);; Biological Process: oxidation-reduction pro…	--	--	[Q]	Secondary metabolites biosynthesis, transport and catabolism	Cytochrome P450	Cytochrome P450 CYP736A12 OS=Panax ginseng PE=2 SV=1	Q	Secondary metabolites biosynthesis, transport and catabolism	PREDICTED: cytochrome P450 CYP736A12-like [Malus domestica]
MD06G1214400	6.29412	6.5737	7.41838	3.83592	2.93325	1.22228	1.00439e-05	-1.22037	down	[Q]	Secondary metabolites biosynthesis, transport and catabolism	Molecular Function: monooxygenase activity (GO:0004497);; Molecular Function: iron ion binding (GO:0005506);; Molecular Function: electron carrier activity (GO:0009055);; Molecular Function: oxidoreductase activity, acting on paired donors, with incorporation or reduction of molecular oxygen (GO:0016705);; Molecular Function: heme binding (GO:0020037);; Biological Process: oxidation-reduction pro…	--	--	[Q]	Secondary metabolites biosynthesis, transport and catabolism	Cytochrome P450	Cytochrome P450 CYP736A12 OS=Panax ginseng PE=2 SV=1	Q	Secondary metabolites biosynthesis, transport and catabolism	PREDICTED: cytochrome P450 CYP736A12-like [Malus domestica]
MD02G1136000	1.74979	2.24406	2.05591	0.364943	0.834793	0.736645	7.88443e-06	-1.57504	down	[Q]	Secondary metabolites biosynthesis, transport and catabolism	Molecular Function: monooxygenase activity (GO:0004497);; Molecular Function: iron ion binding (GO:0005506);; Molecular Function: electron carrier activity (GO:0009055);; Molecular Function: oxidoreductase activity, acting on paired donors, with incorporation or reduction of molecular oxygen (GO:0016705);; Molecular Function: heme binding (GO:0020037);; Biological Process: oxidation-reduction pro…	K09755|0|mdm:103400991|cytochrome P450 84A1-like; K09755 ferulate-5-hydroxylase [EC:1.14.-.-] (A)	Phenylpropanoid biosynthesis (ko00940)	[Q]	Secondary metabolites biosynthesis, transport and catabolism	Cytochrome P450	Cytochrome P450 84A1 OS=Arabidopsis thaliana GN=CYP84A1 PE=1 SV=1	Q	Secondary metabolites biosynthesis, transport and catabolism	PREDICTED: cytochrome P450 84A1-like [Malus domestica]
MD10G1158100	4.03854	3.87139	3.42034	1.16972	2.03144	1.23969	3.63897e-06	-1.29693	down	[Q]	Secondary metabolites biosynthesis, transport and catabolism	--	K17961|0|mdm:103445375|cytochrome P450 82G1-like; K17961 cytochrome P450, family 82, subfamily G, polypeptide 1 [EC:1.14.-.-] (A)	Diterpenoid biosynthesis (ko00904)	[Q]	Secondary metabolites biosynthesis, transport and catabolism	Cytochrome P450	Cytochrome P450 82G1 OS=Arabidopsis thaliana GN=CYP82G1 PE=1 SV=1	Q	Secondary metabolites biosynthesis, transport and catabolism	PREDICTED: cytochrome P450 82G1-like [Malus domestica]
MD00G1037500	0.901489	1.21895	0.890499	0.211133	0.234942	0.200917	0.000548125	-2.08956	down	[Q]	Secondary metabolites biosynthesis, transport and catabolism	--	--	--	[Q]	Secondary metabolites biosynthesis, transport and catabolism	Cytochrome P450	Cytochrome P450 82A4 OS=Glycine max GN=CYP82A4 PE=2 SV=1	Q	Secondary metabolites biosynthesis, transport and catabolism	PREDICTED: cytochrome P450 82A3-like [Pyrus x bretschneideri]
MD15G1033100	1.32326	1.34235	1.18896	0.191625	0.231259	0.287256	1.45225e-09	-2.36544	down	[Q]	Secondary metabolites biosynthesis, transport and catabolism	--	--	--	[Q]	Secondary metabolites biosynthesis, transport and catabolism	Cytochrome P450	Cytochrome P450 82A3 OS=Glycine max GN=CYP82A3 PE=2 SV=1	Q	Secondary metabolites biosynthesis, transport and catabolism	PREDICTED: cytochrome P450 CYP82D47-like [Pyrus x bretschneideri]
MD15G1033900	22.764	24.3221	24.7711	10.1433	10.9197	10.6742	7.14956e-14	-1.13006	down	[Q]	Secondary metabolites biosynthesis, transport and catabolism	--	--	--	[Q]	Secondary metabolites biosynthesis, transport and catabolism	Cytochrome P450	Cytochrome P450 82A3 OS=Glycine max GN=CYP82A3 PE=2 SV=1	Q	Secondary metabolites biosynthesis, transport and catabolism	PREDICTED: cytochrome P450 CYP82D47-like [Malus domestica]
MD15G1075500	7.05598	8.15044	7.19369	2.70821	2.83262	2.30359	9.52109e-13	-1.46436	down	[Q]	Secondary metabolites biosynthesis, transport and catabolism	--	--	--	[Q]	Secondary metabolites biosynthesis, transport and catabolism	Cytochrome P450	Cytochrome P450 81E8 OS=Medicago truncatula GN=CYP81E8 PE=2 SV=1	Q	Secondary metabolites biosynthesis, transport and catabolism	PREDICTED: cytochrome P450 81E8-like [Malus domestica]
MD13G1118500	2.06147	2.65214	2.03949	0.508718	0.563453	0.458776	1.18543e-09	-2.06745	down	[Q]	Secondary metabolites biosynthesis, transport and catabolism	Molecular Function: monooxygenase activity (GO:0004497);; Molecular Function: iron ion binding (GO:0005506);; Molecular Function: electron carrier activity (GO:0009055);; Molecular Function: oxidoreductase activity, acting on paired donors, with incorporation or reduction of molecular oxygen (GO:0016705);; Molecular Function: heme binding (GO:0020037);; Biological Process: oxidation-reduction pro…	--	--	[Q]	Secondary metabolites biosynthesis, transport and catabolism	Cytochrome P450	Cytochrome P450 78A5 OS=Arabidopsis thaliana GN=CYP78A5 PE=2 SV=1	Q	Secondary metabolites biosynthesis, transport and catabolism	PREDICTED: cytochrome P450 78A5-like [Malus domestica]
MD17G1259400	1.83752	1.86963	2.3645	0.490979	0.547297	0.457994	5.24635e-08	-1.95172	down	[Q]	Secondary metabolites biosynthesis, transport and catabolism	--	--	--	[Q]	Secondary metabolites biosynthesis, transport and catabolism	Cytochrome P450	Cytochrome P450 71A4 OS=Solanum melongena GN=CYP71A4 PE=2 SV=1	Q	Secondary metabolites biosynthesis, transport and catabolism	PREDICTED: LOW QUALITY PROTEIN: cytochrome P450 71A4-like [Malus domestica]
MD14G1169600	0.799401	1.3655	1.3605	0.364823	0.359526	0.210886	0.00460341	-1.7156	down	[Q]	Secondary metabolites biosynthesis, transport and catabolism	--	--	--	[Q]	Secondary metabolites biosynthesis, transport and catabolism	Cytochrome P450	Cytochrome P450 71A1 OS=Persea americana GN=CYP71A1 PE=1 SV=2	Q	Secondary metabolites biosynthesis, transport and catabolism	PREDICTED: cytochrome P450 71A1-like isoform X1 [Pyrus x bretschneideri]
MD09G1181200	46.0197	46.9645	45.021	15.9705	15.8362	13.6822	2.82679e-35	-1.55267	down	[Q]	Secondary metabolites biosynthesis, transport and catabolism	Molecular Function: monooxygenase activity (GO:0004497);; Molecular Function: iron ion binding (GO:0005506);; Molecular Function: electron carrier activity (GO:0009055);; Molecular Function: oxidoreductase activity, acting on paired donors, with incorporation or reduction of molecular oxygen (GO:0016705);; Molecular Function: heme binding (GO:0020037);; Biological Process: oxidation-reduction pro…	--	--	[Q]	Secondary metabolites biosynthesis, transport and catabolism	Cytochrome P450	Cytochrome P450 71A1 OS=Persea americana GN=CYP71A1 PE=1 SV=2	Q	Secondary metabolites biosynthesis, transport and catabolism	PREDICTED: cytochrome P450 71A1-like [Pyrus x bretschneideri]
MD00G1167000	3.45199	3.9033	3.27455	0.815558	0.821607	1.21925	6.65891e-10	-1.84358	down	--	--	--	--	--	[Q]	Secondary metabolites biosynthesis, transport and catabolism	Cytochrome P450	Cytochrome P450 71A1 OS=Persea americana GN=CYP71A1 PE=1 SV=2	Q	Secondary metabolites biosynthesis, transport and catabolism	PREDICTED: cytochrome P450 71A1-like [Malus domestica]
MD06G1166900	0.771935	0.891414	1.01821	0.221973	0.46219	0.274634	0.000754823	-1.42124	down	[Q]	Secondary metabolites biosynthesis, transport and catabolism	Molecular Function: copper ion binding (GO:0005507);; Molecular Function: primary amine oxidase activity (GO:0008131);; Biological Process: amine metabolic process (GO:0009308);; Molecular Function: quinone binding (GO:0048038);; Biological Process: oxidation-reduction process (GO:0055114);;	K00276|0|mdm:103443458|copper amine oxidase 1-like; K00276 primary-amine oxidase [EC:1.4.3.21] (A)	Glycine, serine and threonine metabolism (ko00260);; Tyrosine metabolism (ko00350);; Phenylalanine metabolism (ko00360);; beta-Alanine metabolism (ko00410);; Isoquinoline alkaloid biosynthesis (ko00950);; Tropane, piperidine and pyridine alkaloid biosynthesis (ko00960)	[Q]	Secondary metabolites biosynthesis, transport and catabolism	Copper amine oxidase, enzyme domain;; Copper amine oxidase, N3 domain;; Copper amine oxidase, N2 domain	Primary amine oxidase OS=Pisum sativum PE=1 SV=1	Q	Secondary metabolites biosynthesis, transport and catabolism	copper methylamine oxidase-like [Malus domestica]
MD01G1194600	1.30973	1.01831	1.59507	0.13168	0.191174	0.111919	7.92633e-09	-3.06652	down	[ER]	Amino acid transport and metabolism;; General function prediction only	Molecular Function: L-iditol 2-dehydrogenase activity (GO:0003939);; Molecular Function: zinc ion binding (GO:0008270);; Biological Process: oxidation-reduction process (GO:0055114);;	K00008|0|mdm:103440002|sorbitol dehydrogenase-like; K00008 L-iditol 2-dehydrogenase [EC:1.1.1.14] (A)	Pentose and glucuronate interconversions (ko00040);; Fructose and mannose metabolism (ko00051)	[Q]	Secondary metabolites biosynthesis, transport and catabolism	Alcohol dehydrogenase GroES-like domain;; Zinc-binding dehydrogenase;; Glucose dehydrogenase C-terminus;; Zinc-binding dehydrogenase	Sorbitol dehydrogenase OS=Arabidopsis thaliana GN=SDH PE=1 SV=1	E	Amino acid transport and metabolism	PREDICTED: sorbitol dehydrogenase-like [Malus domestica]
MD01G1043100	9.29147	10.0185	9.37738	4.02151	3.63206	3.96499	1.22421e-09	-1.25504	down	[R]	General function prediction only	Molecular Function: nucleotide binding (GO:0000166);; Molecular Function: zinc ion binding (GO:0008270);; Molecular Function: oxidoreductase activity (GO:0016491);; Biological Process: oxidation-reduction process (GO:0055114);;	K00083|0|mdm:103446799|8-hydroxygeraniol dehydrogenase-like; K00083 cinnamyl-alcohol dehydrogenase [EC:1.1.1.195] (A)	Phenylpropanoid biosynthesis (ko00940)	[Q]	Secondary metabolites biosynthesis, transport and catabolism	Alcohol dehydrogenase GroES-like domain;; Zinc-binding dehydrogenase;; D-isomer specific 2-hydroxyacid dehydrogenase, NAD binding domain	Probable mannitol dehydrogenase OS=Fragaria ananassa GN=CAD PE=2 SV=1	C	Energy production and conversion	PREDICTED: 8-hydroxygeraniol dehydrogenase-like [Malus domestica]
MD10G1097200	22.5552	21.3908	23.1199	6.64356	7.86593	8.91642	1.3703e-23	-1.46043	down	[R]	General function prediction only	Molecular Function: zinc ion binding (GO:0008270);; Molecular Function: oxidoreductase activity (GO:0016491);; Biological Process: oxidation-reduction process (GO:0055114);;	K00083|0|mdm:103425085|probable cinnamyl alcohol dehydrogenase 1; K00083 cinnamyl-alcohol dehydrogenase [EC:1.1.1.195] (A)	Phenylpropanoid biosynthesis (ko00940)	[Q]	Secondary metabolites biosynthesis, transport and catabolism	Alcohol dehydrogenase GroES-like domain;; Zinc-binding dehydrogenase;; Alanine dehydrogenase/PNT, C-terminal domain	Probable cinnamyl alcohol dehydrogenase 2 OS=Eucalyptus gunnii GN=CAD2 PE=2 SV=1	C	Energy production and conversion	PREDICTED: probable cinnamyl alcohol dehydrogenase 1 [Malus domestica]
MD10G1097500	3.91871	2.88488	3.25031	1.12202	1.3617	1.10172	4.84439e-06	-1.45464	down	[R]	General function prediction only	Molecular Function: zinc ion binding (GO:0008270);; Molecular Function: oxidoreductase activity (GO:0016491);; Biological Process: oxidation-reduction process (GO:0055114);;	K00083|0|pxb:103928508|probable cinnamyl alcohol dehydrogenase 1; K00083 cinnamyl-alcohol dehydrogenase [EC:1.1.1.195] (A)	Phenylpropanoid biosynthesis (ko00940)	[Q]	Secondary metabolites biosynthesis, transport and catabolism	Alcohol dehydrogenase GroES-like domain;; Zinc-binding dehydrogenase;; Alanine dehydrogenase/PNT, C-terminal domain	Probable cinnamyl alcohol dehydrogenase 1 OS=Aralia cordata GN=CAD1 PE=2 SV=1	C	Energy production and conversion	cinnamyl alcohol dehydrogenase 2 [Pyrus x bretschneideri]
MD13G1280800	10.1832	10.8066	11.7871	3.25046	3.82191	4.11797	3.28917e-13	-1.49968	down	[R]	General function prediction only	Molecular Function: zinc ion binding (GO:0008270);; Biological Process: lignin biosynthetic process (GO:0009809);; Molecular Function: cinnamyl-alcohol dehydrogenase activity (GO:0045551);; Cellular Component: apoplast (GO:0048046);; Biological Process: oxidation-reduction process (GO:0055114);;	K00083|0|mdm:103425234|probable mannitol dehydrogenase; K00083 cinnamyl-alcohol dehydrogenase [EC:1.1.1.195] (A)	Phenylpropanoid biosynthesis (ko00940)	[Q]	Secondary metabolites biosynthesis, transport and catabolism	Alcohol dehydrogenase GroES-like domain;; Zinc-binding dehydrogenase	Probable cinnamyl alcohol dehydrogenase 9 OS=Arabidopsis thaliana GN=CAD9 PE=2 SV=2	C	Energy production and conversion	PREDICTED: probable mannitol dehydrogenase [Malus domestica]
MD02G1254900	1.6275	2.10787	3.17593	0.558218	0.630468	0.59132	2.44106e-09	-1.6382	down	[V]	Defense mechanisms	--	--	--	[Q]	Secondary metabolites biosynthesis, transport and catabolism	ABC-2 type transporter;; ABC transporter;; Plant PDR ABC transporter associated;; ABC-transporter extracellular N-terminal;; AAA domain, putative AbiEii toxin, Type IV TA system;; P-loop containing region of AAA domain;; AAA domain;; ATPase family associated with various cellular activities (AAA)	Pleiotropic drug resistance protein 2 OS=Nicotiana plumbaginifolia GN=PDR2 PE=2 SV=1	V	Defense mechanisms	PREDICTED: pleiotropic drug resistance protein 2-like [Malus domestica]
MD02G1040300	3.43811	3.81963	3.0271	1.6862	1.39729	1.8093	3.49741e-07	-1.02277	down	[V]	Defense mechanisms	Molecular Function: ATP binding (GO:0005524);; Biological Process: ATP catabolic process (GO:0006200);; Cellular Component: membrane (GO:0016020);; Molecular Function: ATPase activity (GO:0016887);;	--	--	[Q]	Secondary metabolites biosynthesis, transport and catabolism	ABC-2 type transporter;; ABC transporter;; Plant PDR ABC transporter associated;; ABC-transporter extracellular N-terminal;; AAA domain, putative AbiEii toxin, Type IV TA system;; AAA domain;; ATPase family associated with various cellular activities (AAA)	ABC transporter G family member 32 OS=Arabidopsis thaliana GN=ABCG32 PE=1 SV=1	V	Defense mechanisms	putative ABC transporter [Malus domestica]
MD11G1159000	1.91388	2.36028	2.29165	1.32197	0.78613	0.971921	1.32255e-05	-1.02596	down	[V]	Defense mechanisms	Molecular Function: ATP binding (GO:0005524);; Biological Process: ATP catabolic process (GO:0006200);; Cellular Component: membrane (GO:0016020);; Molecular Function: ATPase activity (GO:0016887);;	--	--	[Q]	Secondary metabolites biosynthesis, transport and catabolism	ABC-2 type transporter;; ABC transporter;; Plant PDR ABC transporter associated;; ABC-transporter extracellular N-terminal;; AAA domain, putative AbiEii toxin, Type IV TA system;; AAA ATPase domain	Pleiotropic drug resistance protein 2 OS=Nicotiana plumbaginifolia GN=PDR2 PE=2 SV=1	V	Defense mechanisms	PREDICTED: pleiotropic drug resistance protein 2-like [Malus domestica]
MD05G1042200	0.515086	0.694073	0.721475	0.045055	0.11454	0.036295	2.3275e-07	-3.10226	down	[V]	Defense mechanisms	Molecular Function: ATP binding (GO:0005524);; Cellular Component: plasma membrane (GO:0005886);; Biological Process: ATP catabolic process (GO:0006200);; Biological Process: response to abscisic acid (GO:0009737);; Molecular Function: ATPase activity, coupled to transmembrane movement of substances (GO:0042626);; Biological Process: abscisic acid transport (GO:0080168);;	--	--	[Q]	Secondary metabolites biosynthesis, transport and catabolism	ABC-2 type transporter;; ABC transporter;; ABC-2 family transporter protein	ABC transporter G family member 25 OS=Arabidopsis thaliana GN=ABCG25 PE=2 SV=1	V	Defense mechanisms	PREDICTED: ABC transporter G family member 25 [Malus domestica]
MD13G1049400	5.69289	5.88417	7.76597	2.43707	2.88518	2.09583	1.86107e-11	-1.41351	down	[V]	Defense mechanisms	Molecular Function: ATP binding (GO:0005524);; Biological Process: ATP catabolic process (GO:0006200);; Cellular Component: membrane (GO:0016020);; Molecular Function: ATPase activity, coupled to transmembrane movement of substances (GO:0042626);;	--	--	[Q]	Secondary metabolites biosynthesis, transport and catabolism	ABC-2 type transporter;; ABC transporter;; AAA domain, putative AbiEii toxin, Type IV TA system	ABC transporter G family member 21 OS=Arabidopsis thaliana GN=ABCG21 PE=2 SV=2	V	Defense mechanisms	PREDICTED: ABC transporter G family member 21-like [Malus domestica]
MD15G1134300	0.896311	0.926591	0.806548	0.323004	0.157073	0.368792	0.0016421	-1.54468	down	[V]	Defense mechanisms	Molecular Function: ATP binding (GO:0005524);; Biological Process: ATP catabolic process (GO:0006200);; Cellular Component: membrane (GO:0016020);; Molecular Function: ATPase activity (GO:0016887);;	--	--	[Q]	Secondary metabolites biosynthesis, transport and catabolism	ABC-2 type transporter;; ABC transporter	ABC transporter G family member 5 OS=Arabidopsis thaliana GN=ABCG5 PE=2 SV=1	V	Defense mechanisms	PREDICTED: ABC transporter G family member 5-like [Malus domestica]
MD14G1044500	2.1524	2.91967	2.46714	0.408098	0.545135	0.479628	3.17126e-16	-2.3347	down	[V]	Defense mechanisms	Molecular Function: ATP binding (GO:0005524);; Cellular Component: plasma membrane (GO:0005886);; Biological Process: ATP catabolic process (GO:0006200);; Molecular Function: ATPase activity (GO:0016887);;	--	--	[Q]	Secondary metabolites biosynthesis, transport and catabolism	ABC-2 type transporter;; ABC transporter	ABC transporter G family member 22 OS=Arabidopsis thaliana GN=ABCG22 PE=1 SV=1	V	Defense mechanisms	PREDICTED: ABC transporter G family member 22-like isoform X1 [Malus domestica]
MD10G1049900	2.31581	2.60954	2.2085	1.30611	1.09042	0.799942	0.000464785	-1.10091	down	[V]	Defense mechanisms	Molecular Function: ATP binding (GO:0005524);; Biological Process: ATP catabolic process (GO:0006200);; Molecular Function: organic phosphonate transmembrane-transporting ATPase activity (GO:0015416);; Cellular Component: membrane (GO:0016020);;	--	--	[Q]	Secondary metabolites biosynthesis, transport and catabolism	ABC-2 type transporter;; ABC transporter	ABC transporter G family member 11 OS=Arabidopsis thaliana GN=ABCG11 PE=1 SV=1	V	Defense mechanisms	PREDICTED: ABC transporter G family member 11-like [Malus domestica]
MD11G1313800	21.1558	20.6304	22.3882	6.18999	6.64725	13.1368	9.4413e-11	-1.29593	down	[V]	Defense mechanisms	--	--	--	[Q]	Secondary metabolites biosynthesis, transport and catabolism	ABC transporter transmembrane region;; ABC transporter;; RecF/RecN/SMC N terminal domain;; P-loop containing region of AAA domain;; 50S ribosome-binding GTPase;; Domain of unknown function DUF87	ABC transporter C family member 4 OS=Arabidopsis thaliana GN=ABCC4 PE=2 SV=2	V	Defense mechanisms	PREDICTED: ABC transporter C family member 14-like [Pyrus x bretschneideri]
MD13G1109600	0.766865	1.05295	1.05883	0.361354	0.264358	0.404255	3.51146e-05	-1.43811	down	[V]	Defense mechanisms	--	--	--	[Q]	Secondary metabolites biosynthesis, transport and catabolism	ABC transporter transmembrane region;; ABC transporter;; P-loop containing region of AAA domain;; 50S ribosome-binding GTPase	ABC transporter C family member 3 OS=Arabidopsis thaliana GN=ABCC3 PE=1 SV=1	V	Defense mechanisms	PREDICTED: putative ABC transporter C family member 15 isoform X1 [Malus domestica]
MD11G1203600	2.93062	2.21858	2.33946	1.05506	0.930469	1.2011	2.3313e-07	-1.15559	down	[V]	Defense mechanisms	--	--	--	[Q]	Secondary metabolites biosynthesis, transport and catabolism	ABC transporter transmembrane region;; ABC transporter;; 50S ribosome-binding GTPase	ABC transporter C family member 3 OS=Arabidopsis thaliana GN=ABCC3 PE=1 SV=1	V	Defense mechanisms	PREDICTED: ABC transporter C family member 3-like [Malus domestica]
MD14G1118400	2.71463	2.32909	1.93846	1.12261	1.22377	1.02421	0.000137583	-1.08367	down	[V]	Defense mechanisms	--	--	--	[Q]	Secondary metabolites biosynthesis, transport and catabolism	ABC transporter	ABC transporter C family member 10 OS=Arabidopsis thaliana GN=ABCC10 PE=2 SV=2	V	Defense mechanisms	PREDICTED: ABC transporter C family member 10-like isoform X2 [Malus domestica]
MD14G1096300	0.76834	0.446678	0.551782	0.218669	0.185657	0.158666	0.0051697	-1.57129	down	[R]	General function prediction only	--	K13126|0|mdm:103454727|polyadenylate-binding protein 7; K13126 polyadenylate-binding protein (A)	RNA transport (ko03013);; mRNA surveillance pathway (ko03015);; RNA degradation (ko03018)	[AJ]	RNA processing and modification;; Translation, ribosomal structure and biogenesis	RNA recognition motif. (a.k.a. RRM, RBD, or RNP domain);; Poly-adenylate binding protein, unique domain;; Nup53/35/40-type RNA recognition motif	Polyadenylate-binding protein 7 OS=Arabidopsis thaliana GN=PAB7 PE=2 SV=1	S	Function unknown	PREDICTED: polyadenylate-binding protein 7 [Malus domestica]
MD16G1270700	1.26032	1.3323	1.07315	0.63946	0.560832	0.450428	5.13372e-06	-1.10191	down	[L]	Replication, recombination and repair	--	--	--	[A]	RNA processing and modification	AAA domain;; AAA domain;; AAA domain;; AAA domain;; AAA domain;; UvrD/REP helicase N-terminal domain;; UvrD-like helicase C-terminal domain;; Viral (Superfamily 1) RNA helicase	Probable helicase MAGATAMA 3 OS=Arabidopsis thaliana GN=MAA3 PE=2 SV=1	L	Replication, recombination and repair	PREDICTED: uncharacterized protein LOC103932355 [Pyrus x bretschneideri]
MD16G1043800	30.3827	29.2374	33.4601	12.9544	11.5172	15.5104	1.4081e-09	-1.16905	down	--	--	--	--	--	[A]	RNA processing and modification	--	--	T	Signal transduction mechanisms	PREDICTED: uncharacterized protein LOC103402708 [Malus domestica]
MD13G1134100	0.913541	0.87325	0.862204	0.271181	0.269254	0.284632	0.000155637	-1.55594	down	[L]	Replication, recombination and repair	--	K02540|0|mdm:103423906|DNA replication licensing factor MCM2-like; K02540 DNA replication licensing factor MCM2 [EC:3.6.4.12] (A)	DNA replication (ko03030)	[L]	Replication, recombination and repair	MCM2/3/5 family;; MCM OB domain;; Mini-chromosome maintenance protein 2;; MCM N-terminal domain;; Magnesium chelatase, subunit ChlI;; AAA domain (dynein-related subfamily)	DNA replication licensing factor MCM2 OS=Oryza sativa subsp. indica GN=OsI_36121 PE=3 SV=1	L	Replication, recombination and repair	PREDICTED: DNA replication licensing factor MCM2-like [Malus domestica]
MD16G1144700	0.80781	0.695894	0.67292	0.18022	0.224621	0.254584	0.000154682	-1.64854	down	[L]	Replication, recombination and repair	--	K02540|0|mdm:103433134|DNA replication licensing factor MCM2; K02540 DNA replication licensing factor MCM2 [EC:3.6.4.12] (A)	DNA replication (ko03030)	[L]	Replication, recombination and repair	MCM2/3/5 family;; MCM OB domain;; Mini-chromosome maintenance protein 2;; MCM N-terminal domain;; Magnesium chelatase, subunit ChlI;; AAA domain (dynein-related subfamily)	DNA replication licensing factor MCM2 OS=Oryza sativa subsp. indica GN=OsI_36121 PE=3 SV=1	L	Replication, recombination and repair	PREDICTED: DNA replication licensing factor MCM2 [Malus domestica]
MD10G1224200	1.1055	1.30682	1.43701	0.564431	0.555586	0.47534	0.00113136	-1.18072	down	[L]	Replication, recombination and repair	--	K02542|0|mdm:103445965|DNA replication licensing factor MCM6; K02542 DNA replication licensing factor MCM6 [EC:3.6.4.12] (A)	DNA replication (ko03030)	[L]	Replication, recombination and repair	MCM2/3/5 family;; MCM OB domain;; MCM N-terminal domain;; Magnesium chelatase, subunit ChlI	DNA replication licensing factor MCM6 OS=Arabidopsis thaliana GN=MCM6 PE=1 SV=1	L	Replication, recombination and repair	PREDICTED: DNA replication licensing factor MCM6 [Malus domestica]
MD05G1286600	0.667008	1.03384	0.868132	0.293925	0.249579	0.259069	0.000290482	-1.60982	down	[L]	Replication, recombination and repair	Biological Process: cytokinesis by cell plate formation (GO:0000911);; Molecular Function: DNA binding (GO:0003677);; Molecular Function: DNA helicase activity (GO:0003678);; Molecular Function: ATP binding (GO:0005524);; Cellular Component: nucleus (GO:0005634);; Biological Process: DNA unwinding involved in DNA replication (GO:0006268);; Biological Process: DNA replication initiation (GO:000627…	K02541|0|mdm:103434984|DNA replication licensing factor MCM3; K02541 DNA replication licensing factor MCM3 [EC:3.6.4.12] (A)	DNA replication (ko03030)	[L]	Replication, recombination and repair	MCM2/3/5 family;; MCM OB domain;; MCM N-terminal domain;; Magnesium chelatase, subunit ChlI	DNA replication licensing factor MCM3 OS=Arabidopsis thaliana GN=MCM3 PE=1 SV=1	L	Replication, recombination and repair	PREDICTED: DNA replication licensing factor MCM3 [Malus domestica]
MD10G1178300	1.52777	2.09182	1.87926	0.855964	0.998366	0.799778	0.00413414	-1.0769	down	--	--	--	K10727|0|mdm:103445594|CDT1-like protein a, chloroplastic; K10727 chromatin licensing and DNA replication factor 1 (A)	--	[L]	Replication, recombination and repair	DNA replication factor Cdt1 C-terminal domain;; DNA replication factor CDT1 like	CDT1-like protein a, chloroplastic OS=Arabidopsis thaliana GN=CDT1A PE=1 SV=1	L	Replication, recombination and repair	PREDICTED: CDT1-like protein a, chloroplastic [Malus domestica]
MD15G1285400	0.744654	0.44671	0.475773	0.217055	0.232043	0.230056	0.00876925	-1.22309	down	[L]	Replication, recombination and repair	Molecular Function: nucleotide binding (GO:0000166);; Molecular Function: nucleoside binding (GO:0001882);; Molecular Function: DNA binding (GO:0003677);; Molecular Function: DNA-directed DNA polymerase activity (GO:0003887);; Biological Process: DNA replication (GO:0006260);;	K02320|0|mdm:103401388|DNA polymerase alpha catalytic subunit; K02320 DNA polymerase alpha subunit A [EC:2.7.7.7] (A)	Purine metabolism (ko00230);; Pyrimidine metabolism (ko00240);; DNA replication (ko03030)	[L]	Replication, recombination and repair	DNA polymerase family B;; DNA Polymerase alpha zinc finger;; DNA polymerase family B, exonuclease domain;; DNA polymerase alpha subunit p180 N terminal	DNA polymerase alpha catalytic subunit OS=Oryza sativa subsp. japonica GN=Os01g0868300 PE=2 SV=2	L	Replication, recombination and repair	PREDICTED: DNA polymerase alpha catalytic subunit [Malus domestica]
MD10G1300000	1.90113	1.53097	2.0036	0.875194	0.410251	0.562739	6.46472e-05	-1.49967	down	[E]	Amino acid transport and metabolism	Molecular Function: serine-type carboxypeptidase activity (GO:0004185);; Biological Process: proteolysis (GO:0006508);;	K16297|0|mdm:103446448|serine carboxypeptidase-like 31; K16297 serine carboxypeptidase-like clade II [EC:3.4.16.-] (A)	--	[OE]	Posttranslational modification, protein turnover, chaperones;; Amino acid transport and metabolism	Serine carboxypeptidase	Serine carboxypeptidase-like 31 OS=Arabidopsis thaliana GN=SCPL31 PE=2 SV=2	E	Amino acid transport and metabolism	PREDICTED: serine carboxypeptidase-like 31 [Malus domestica]
MD08G1106600	1.19791	0.898536	1.066	0.21134	0.106851	0	2.65487e-09	-3.17169	down	--	--	Molecular Function: serine-type carboxypeptidase activity (GO:0004185);; Biological Process: proteolysis (GO:0006508);;	K16297|0|pxb:103959539|serine carboxypeptidase II-3-like; K16297 serine carboxypeptidase-like clade II [EC:3.4.16.-] (A)	--	[OE]	Posttranslational modification, protein turnover, chaperones;; Amino acid transport and metabolism	Serine carboxypeptidase	Serine carboxypeptidase II-3 OS=Hordeum vulgare GN=CXP;2-3 PE=2 SV=1	E	Amino acid transport and metabolism	PREDICTED: serine carboxypeptidase II-3-like [Pyrus x bretschneideri]
MD10G1124700	0.751541	1.06715	1.04399	0.370168	0.354138	0.297833	0.00837334	-1.42551	down	--	--	--	--	--	[O]	Posttranslational modification, protein turnover, chaperones	Zinc finger, C3HC4 type (RING finger)	Probable BOI-related E3 ubiquitin-protein ligase 3 OS=Arabidopsis thaliana GN=BRG3 PE=1 SV=1	S	Function unknown	PREDICTED: probable BOI-related E3 ubiquitin-protein ligase 3 [Malus domestica]
MD01G1082200	25.7936	26.7462	23.487	10.601	10.6507	10.1906	1.2747e-14	-1.22447	down	--	--	Molecular Function: aspartic-type endopeptidase activity (GO:0004190);; Biological Process: proteolysis (GO:0006508);;	--	--	[O]	Posttranslational modification, protein turnover, chaperones	Xylanase inhibitor N-terminal;; Xylanase inhibitor C-terminal;; Eukaryotic aspartyl protease	Aspartyl protease family protein 2 OS=Arabidopsis thaliana GN=APF2 PE=2 SV=1	O	Posttranslational modification, protein turnover, chaperones	PREDICTED: aspartyl protease family protein 2-like [Malus domestica]
MD02G1283800	9.9712	9.84912	10.3616	1.68628	1.29283	1.94485	1.29708e-32	-2.56215	down	--	--	Molecular Function: aspartic-type endopeptidase activity (GO:0004190);; Biological Process: proteolysis (GO:0006508);;	--	--	[O]	Posttranslational modification, protein turnover, chaperones	Xylanase inhibitor N-terminal;; Xylanase inhibitor C-terminal;; Eukaryotic aspartyl protease	Aspartyl protease AED3 OS=Arabidopsis thaliana GN=AED3 PE=1 SV=1	O	Posttranslational modification, protein turnover, chaperones	PREDICTED: aspartyl protease AED3-like [Malus domestica]
MD07G1049400	4.06396	4.11079	4.31209	1.79563	2.0139	1.67575	2.72253e-05	-1.13712	down	--	--	Molecular Function: aspartic-type endopeptidase activity (GO:0004190);; Biological Process: proteolysis (GO:0006508);;	--	--	[O]	Posttranslational modification, protein turnover, chaperones	Xylanase inhibitor N-terminal;; Xylanase inhibitor C-terminal;; Eukaryotic aspartyl protease	Aspartyl protease AED3 OS=Arabidopsis thaliana GN=AED3 PE=1 SV=1	O	Posttranslational modification, protein turnover, chaperones	PREDICTED: aspartyl protease AED3-like [Malus domestica]
MD12G1037600	2.70961	2.80336	3.44403	0.825919	0.716441	0.933827	3.29044e-09	-1.79437	down	--	--	Cellular Component: cell wall (GO:0005618);; Biological Process: macromolecule metabolic process (GO:0043170);; Biological Process: primary metabolic process (GO:0044238);;	--	--	[O]	Posttranslational modification, protein turnover, chaperones	Xylanase inhibitor C-terminal;; Xylanase inhibitor N-terminal;; Eukaryotic aspartyl protease	Aspartic proteinase nepenthesin-2 OS=Nepenthes gracilis GN=nep2 PE=1 SV=1	O	Posttranslational modification, protein turnover, chaperones	PREDICTED: aspartic proteinase nepenthesin-2-like [Malus domestica]
MD10G1294500	0.809087	0.689375	0.513484	0.249562	0.271615	0.395329	0.00473829	-1.08479	down	[O]	Posttranslational modification, protein turnover, chaperones	--	K10581|0|mdm:103446408|probable ubiquitin-conjugating enzyme E2 24; K10581 ubiquitin-conjugating enzyme E2 O [EC:6.3.2.19] (A)	Ubiquitin mediated proteolysis (ko04120)	[O]	Posttranslational modification, protein turnover, chaperones	Ubiquitin-conjugating enzyme	Probable ubiquitin-conjugating enzyme E2 24 OS=Arabidopsis thaliana GN=UBC24 PE=1 SV=1	O	Posttranslational modification, protein turnover, chaperones	PREDICTED: probable ubiquitin-conjugating enzyme E2 24 [Malus domestica]
MD16G1080300	29.3744	28.2256	32.407	9.87688	8.83012	11.7219	5.30945e-18	-1.51573	down	[OC]	Posttranslational modification, protein turnover, chaperones;; Energy production and conversion	--	K03671|3.26452e-92|mdm:103416529|thioredoxin H2-like; K03671 thioredoxin 1 (A)	--	[O]	Posttranslational modification, protein turnover, chaperones	Thioredoxin;; Thioredoxin-like domain;; Thioredoxin-like	Thioredoxin H2 OS=Arabidopsis thaliana GN=TRX2 PE=2 SV=2	O	Posttranslational modification, protein turnover, chaperones	PREDICTED: thioredoxin H2-like [Malus domestica]
MD16G1080400	19.3558	16.9239	16.42	4.71813	5.4469	6.63332	5.47584e-13	-1.59844	down	[OC]	Posttranslational modification, protein turnover, chaperones;; Energy production and conversion	--	K03671|3.57004e-91|mdm:103416530|thioredoxin H2-like; K03671 thioredoxin 1 (A)	--	[O]	Posttranslational modification, protein turnover, chaperones	Thioredoxin;; Thioredoxin-like domain;; AhpC/TSA family	Thioredoxin H2 OS=Arabidopsis thaliana GN=TRX2 PE=2 SV=2	O	Posttranslational modification, protein turnover, chaperones	PREDICTED: thioredoxin H2-like [Malus domestica]
MD13G1080800	7.167	5.18865	7.15454	2.8431	2.19237	2.72872	3.07227e-06	-1.27929	down	[OC]	Posttranslational modification, protein turnover, chaperones;; Energy production and conversion	--	K03671|5.00862e-91|mdm:103451880|thioredoxin H-type; K03671 thioredoxin 1 (A)	--	[O]	Posttranslational modification, protein turnover, chaperones	Thioredoxin;; Thioredoxin-like domain	Thioredoxin H2 OS=Arabidopsis thaliana GN=TRX2 PE=2 SV=2	O	Posttranslational modification, protein turnover, chaperones	PREDICTED: thioredoxin H-type [Malus domestica]
MD10G1311900	8.57639	8.68403	11.4669	3.94058	3.72213	4.507	1.80978e-06	-1.18735	down	[OC]	Posttranslational modification, protein turnover, chaperones;; Energy production and conversion	Biological Process: glycerol ether metabolic process (GO:0006662);; Molecular Function: electron carrier activity (GO:0009055);; Molecular Function: protein disulfide oxidoreductase activity (GO:0015035);; Biological Process: cell redox homeostasis (GO:0045454);;	K03671|4.03773e-75|mdm:103434629|thioredoxin-like protein CXXS1; K03671 thioredoxin 1 (A)	--	[O]	Posttranslational modification, protein turnover, chaperones	Thioredoxin	Thioredoxin-like protein CXXS1 OS=Arabidopsis thaliana GN=CXXS1 PE=2 SV=2	O	Posttranslational modification, protein turnover, chaperones	PREDICTED: thioredoxin-like protein CXXS1 [Malus domestica]
MD17G1263500	4.61504	5.12095	5.14065	2.53266	1.98368	2.39675	0.00131771	-1.02641	down	--	--	Molecular Function: metal ion binding (GO:0046872);;	--	--	[O]	Posttranslational modification, protein turnover, chaperones	Ring finger domain;; RING-like zinc finger;; Zinc finger, C3HC4 type (RING finger);; Zinc finger, C3HC4 type (RING finger);; zinc-RING finger domain;; RING-H2 zinc finger domain;; RING-type zinc-finger;; Zinc finger, C3HC4 type (RING finger);; Prokaryotic RING finger family 4;; Anaphase-promoting complex subunit 11 RING-H2 finger	E3 ubiquitin-protein ligase RING1-like OS=Arabidopsis thaliana GN=At3g19950 PE=1 SV=1	O	Posttranslational modification, protein turnover, chaperones	PREDICTED: probable E3 ubiquitin-protein ligase RHB1A [Malus domestica]
MD07G1233300	27.5693	27.3316	28.8709	10.2084	11.495	13.4938	7.93473e-10	-1.19973	down	[O]	Posttranslational modification, protein turnover, chaperones	Molecular Function: zinc ion binding (GO:0008270);;	--	--	[O]	Posttranslational modification, protein turnover, chaperones	Ring finger domain;; RING-like zinc finger;; Zinc finger, C3HC4 type (RING finger);; Zinc finger, C3HC4 type (RING finger)	RING-H2 finger protein ATL74 OS=Arabidopsis thaliana GN=ATL74 PE=2 SV=1	O	Posttranslational modification, protein turnover, chaperones	PREDICTED: RING-H2 finger protein ATL74 [Malus domestica]
MD13G1051300	4.03445	3.93709	4.33923	1.02512	1.86132	1.69107	0.00640779	-1.3461	down	--	--	--	K16282|4.4899e-82|pxb:103947327|E3 ubiquitin-protein ligase RNF181-like; K16282 E3 ubiquitin-protein ligase RHA2 [EC:6.3.2.19] (A)	--	[O]	Posttranslational modification, protein turnover, chaperones	Ring finger domain;; RING-like zinc finger;; Zinc finger, C3HC4 type (RING finger)	E3 ubiquitin-protein ligase RHA2B OS=Arabidopsis thaliana GN=RHA2B PE=1 SV=2	O	Posttranslational modification, protein turnover, chaperones	PREDICTED: E3 ubiquitin-protein ligase RNF181-like [Pyrus x bretschneideri]
MD08G1005500	64.8851	67.8886	68.0542	16.4302	15.706	16.2687	8.65996e-67	-2.00406	down	[E]	Amino acid transport and metabolism	--	K01322|0|mdm:103440212|prolyl endopeptidase; K01322 prolyl oligopeptidase [EC:3.4.21.26] (A)	--	[O]	Posttranslational modification, protein turnover, chaperones	Prolyl oligopeptidase, N-terminal beta-propeller domain;; Prolyl oligopeptidase family	--	E	Amino acid transport and metabolism	PREDICTED: prolyl endopeptidase [Malus domestica]
MD00G1179200	34.9058	34.6067	34.0675	15.3691	15.9649	13.8498	5.3868e-24	-1.1926	down	[E]	Amino acid transport and metabolism	--	--	--	[O]	Posttranslational modification, protein turnover, chaperones	Prolyl oligopeptidase family;; X-Pro dipeptidyl-peptidase (S15 family);; Dienelactone hydrolase family	Probable glutamyl endopeptidase, chloroplastic OS=Arabidopsis thaliana GN=GEP PE=2 SV=2	E	Amino acid transport and metabolism	PREDICTED: probable glutamyl endopeptidase, chloroplastic [Malus domestica]
MD05G1086900	1.7145	1.31317	1.27993	0.622452	0.459636	0.660484	0.00227243	-1.23549	down	--	--	--	--	--	[O]	Posttranslational modification, protein turnover, chaperones	Papain family cysteine protease;; Cathepsin propeptide inhibitor domain (I29);; Granulin	Probable cysteine protease RD21B OS=Arabidopsis thaliana GN=RD21B PE=1 SV=1	O	Posttranslational modification, protein turnover, chaperones	PREDICTED: probable cysteine protease RD21B [Malus domestica]
MD08G1021600	57.9614	59.0934	62.521	25.8169	25.4464	25.3108	8.06868e-22	-1.18091	down	--	--	Cellular Component: vacuole (GO:0005773);; Biological Process: proteolysis (GO:0006508);; Molecular Function: cysteine-type peptidase activity (GO:0008234);;	K01373|0|mdm:103450429|cysteine proteinase 15A; K01373 cathepsin F [EC:3.4.22.41] (A)	--	[O]	Posttranslational modification, protein turnover, chaperones	Papain family cysteine protease;; Cathepsin propeptide inhibitor domain (I29)	Cysteine proteinase 15A OS=Pisum sativum PE=2 SV=1	O	Posttranslational modification, protein turnover, chaperones	PREDICTED: probable cysteine protease RD19C [Malus domestica]
MD14G1222200	4.37001	4.58848	4.58368	1.82037	1.91307	2.13671	0.000154883	-1.15598	down	--	--	Molecular Function: DNA binding (GO:0003677);; Molecular Function: chromatin binding (GO:0003682);; Cellular Component: nucleus (GO:0005634);;	--	--	[O]	Posttranslational modification, protein turnover, chaperones	Myb-like DNA-binding domain;; Myb-like DNA-binding domain	Transcription factor SRM1 OS=Arabidopsis thaliana GN=SRM1 PE=2 SV=1	K	Transcription	PREDICTED: transcription factor DIVARICATA-like [Pyrus x bretschneideri]
MD15G1025600	5.1697	3.7575	6.51059	1.51758	1.71363	1.39724	5.1832e-05	-1.67137	down	--	--	Molecular Function: DNA binding (GO:0003677);; Molecular Function: chromatin binding (GO:0003682);; Cellular Component: nucleus (GO:0005634);;	--	--	[O]	Posttranslational modification, protein turnover, chaperones	Myb-like DNA-binding domain	Protein RADIALIS-like 6 OS=Arabidopsis thaliana GN=RL6 PE=2 SV=1	K	Transcription	PREDICTED: protein RADIALIS-like 6 [Malus domestica]
MD01G1208700	83.9525	81.4158	74.3666	38.5017	35.9415	35.0996	4.97047e-20	-1.08229	down	[O]	Posttranslational modification, protein turnover, chaperones	Molecular Function: ATP binding (GO:0005524);; Biological Process: protein folding (GO:0006457);; Biological Process: response to stress (GO:0006950);; Molecular Function: unfolded protein binding (GO:0051082);;	K04079|0|mdm:103443172|heat shock protein 83-like; K04079 molecular chaperone HtpG (A)	Protein processing in endoplasmic reticulum (ko04141);; Plant-pathogen interaction (ko04626)	[O]	Posttranslational modification, protein turnover, chaperones	Hsp90 protein;; Histidine kinase-, DNA gyrase B-, and HSP90-like ATPase;; Histidine kinase-, DNA gyrase B-, and HSP90-like ATPase	Heat shock protein 83 OS=Ipomoea nil GN=HSP83A PE=2 SV=1	O	Posttranslational modification, protein turnover, chaperones	PREDICTED: heat shock protein 83-like [Malus domestica]
MD17G1226000	2.08177	1.54927	1.60021	0.264984	0.435784	0.323045	1.56359e-09	-2.28575	down	[O]	Posttranslational modification, protein turnover, chaperones	--	K03283|0|pxb:103945384|heat shock 70 kDa protein-like; K03283 heat shock 70kDa protein 1/8 (A)	Spliceosome (ko03040);; Protein processing in endoplasmic reticulum (ko04141);; Endocytosis (ko04144)	[O]	Posttranslational modification, protein turnover, chaperones	Hsp70 protein;; MreB/Mbl protein;; NAD-specific glutamate dehydrogenase	Probable mediator of RNA polymerase II transcription subunit 37c OS=Arabidopsis thaliana GN=MED37C PE=1 SV=1	O	Posttranslational modification, protein turnover, chaperones	PREDICTED: heat shock 70 kDa protein-like [Pyrus x bretschneideri]
MD02G1005800	17.9823	16.4707	15.9697	5.64656	4.92364	5.73649	2.11971e-21	-1.57896	down	[O]	Posttranslational modification, protein turnover, chaperones	Molecular Function: ATP binding (GO:0005524);;	K03283|0|mdm:103446880|heat shock 70 kDa protein; K03283 heat shock 70kDa protein 1/8 (A)	Spliceosome (ko03040);; Protein processing in endoplasmic reticulum (ko04141);; Endocytosis (ko04144)	[O]	Posttranslational modification, protein turnover, chaperones	Hsp70 protein;; MreB/Mbl protein;; NAD-specific glutamate dehydrogenase	Heat shock 70 kDa protein OS=Glycine max GN=HSP70 PE=3 SV=1	O	Posttranslational modification, protein turnover, chaperones	PREDICTED: heat shock 70 kDa protein isoform X1 [Malus domestica]
MD01G1144400	25.5463	23.8988	28.7021	11.8793	10.7691	13.8813	4.67945e-09	-1.04817	down	[O]	Posttranslational modification, protein turnover, chaperones	Biological Process: response to stress (GO:0006950);;	K13993|6.65895e-99|pxb:103936191|16.9 kDa class I heat shock protein 2-like; K13993 HSP20 family protein (A)	Protein processing in endoplasmic reticulum (ko04141)	[O]	Posttranslational modification, protein turnover, chaperones	Hsp20/alpha crystallin family	18.5 kDa class I heat shock protein OS=Glycine max GN=HSP18.5-C PE=3 SV=1	O	Posttranslational modification, protein turnover, chaperones	PREDICTED: 16.9 kDa class I heat shock protein 2-like [Pyrus x bretschneideri]
MD07G1210800	17.5064	16.3548	20.9378	8.68969	9.00307	8.14383	5.25818e-05	-1.03441	down	[O]	Posttranslational modification, protein turnover, chaperones	--	K13993|8.38938e-87|mdm:103431125|16.9 kDa class I heat shock protein 2-like; K13993 HSP20 family protein (A)	Protein processing in endoplasmic reticulum (ko04141)	[O]	Posttranslational modification, protein turnover, chaperones	Hsp20/alpha crystallin family	17.5 kDa class I heat shock protein OS=Glycine max GN=HSP17.5-E PE=3 SV=1	O	Posttranslational modification, protein turnover, chaperones	PREDICTED: 16.9 kDa class I heat shock protein 2-like [Malus domestica]
MD04G1139500	21.1135	20.6193	24.835	4.902	5.82988	4.67725	1.47443e-29	-2.0596	down	[O]	Posttranslational modification, protein turnover, chaperones	Molecular Function: glutathione transferase activity (GO:0004364);; Cellular Component: plasma membrane (GO:0005886);; Biological Process: fatty acid beta-oxidation (GO:0006635);; Biological Process: response to oxidative stress (GO:0006979);; Biological Process: toxin catabolic process (GO:0009407);; Biological Process: response to cyclopentenone (GO:0010583);; Biological Process: proteasome-med…	K00799|3.50986e-140|mdm:103433529|glutathione S-transferase U8-like; K00799 glutathione S-transferase [EC:2.5.1.18] (A)	Glutathione metabolism (ko00480)	[O]	Posttranslational modification, protein turnover, chaperones	Glutathione S-transferase, N-terminal domain;; Glutathione S-transferase, N-terminal domain;; Glutathione S-transferase, C-terminal domain;; Glutathione S-transferase, N-terminal domain;; Glutathione S-transferase, C-terminal domain	Glutathione S-transferase U8 OS=Arabidopsis thaliana GN=GSTU8 PE=2 SV=1	O	Posttranslational modification, protein turnover, chaperones	PREDICTED: glutathione S-transferase U8-like [Malus domestica]
MD04G1112100	2.50394	2.24358	2.84168	1.33189	1.04253	0.652025	0.00154881	-1.31128	down	[O]	Posttranslational modification, protein turnover, chaperones	Molecular Function: transferase activity (GO:0016740);;	K00799|1.22525e-147|pxb:103930887|glutathione S-transferase L3-like; K00799 glutathione S-transferase [EC:2.5.1.18] (A)	Glutathione metabolism (ko00480)	[O]	Posttranslational modification, protein turnover, chaperones	Glutathione S-transferase, N-terminal domain;; Glutathione S-transferase, N-terminal domain;; Glutathione S-transferase, C-terminal domain;; Glutathione S-transferase, C-terminal domain;; Glutathione S-transferase, N-terminal domain;; Glutathione S-transferase, C-terminal domain	Glutathione S-transferase L3 OS=Arabidopsis thaliana GN=GSTL3 PE=2 SV=1	O	Posttranslational modification, protein turnover, chaperones	PREDICTED: glutathione S-transferase L3-like isoform X2 [Pyrus x bretschneideri]
MD06G1012200	37.9122	39.0388	44.4508	20.0586	18.3588	19.5654	1.43786e-10	-1.01671	down	[O]	Posttranslational modification, protein turnover, chaperones	Molecular Function: glutathione transferase activity (GO:0004364);;	K00799|2.73918e-159|mdm:103436762|glutathione S-transferase F13-like; K00799 glutathione S-transferase [EC:2.5.1.18] (A)	Glutathione metabolism (ko00480)	[O]	Posttranslational modification, protein turnover, chaperones	Glutathione S-transferase, N-terminal domain;; Glutathione S-transferase, C-terminal domain;; Glutathione S-transferase, N-terminal domain;; Glutathione S-transferase, N-terminal domain;; Glutathione S-transferase, C-terminal domain	Glutathione S-transferase F13 OS=Arabidopsis thaliana GN=GSTF13 PE=3 SV=1	O	Posttranslational modification, protein turnover, chaperones	PREDICTED: glutathione S-transferase F13-like [Malus domestica]
MD03G1277900	11.4652	12.1359	16.888	5.92716	5.67944	6.83723	0.00178129	-1.07943	down	[O]	Posttranslational modification, protein turnover, chaperones	Molecular Function: electron carrier activity (GO:0009055);; Molecular Function: protein disulfide oxidoreductase activity (GO:0015035);; Biological Process: cell redox homeostasis (GO:0045454);;	K03676|3.44551e-67|mdm:103439072|monothiol glutaredoxin-S9-like; K03676 glutaredoxin 3 (A)	--	[O]	Posttranslational modification, protein turnover, chaperones	Glutaredoxin	Monothiol glutaredoxin-S9 OS=Arabidopsis thaliana GN=GRXS9 PE=3 SV=1	O	Posttranslational modification, protein turnover, chaperones	PREDICTED: monothiol glutaredoxin-S9-like [Malus domestica]
MD04G1022400	70.1001	67.0635	67.6748	34.0647	32.0169	32.7049	1.03192e-17	-1.00417	down	[O]	Posttranslational modification, protein turnover, chaperones	Biological Process: protein folding (GO:0006457);;	K09571|0|mdm:103415797|70 kDa peptidyl-prolyl isomerase-like; K09571 FK506-binding protein 4/5 [EC:5.2.1.8] (A)	--	[O]	Posttranslational modification, protein turnover, chaperones	FKBP-type peptidyl-prolyl cis-trans isomerase;; Tetratricopeptide repeat;; Tetratricopeptide repeat;; Tetratricopeptide repeat;; Tetratricopeptide repeat;; TPR repeat;; Tetratricopeptide repeat	Peptidyl-prolyl cis-trans isomerase FKBP65 OS=Arabidopsis thaliana GN=FKBP65 PE=1 SV=1	O	Posttranslational modification, protein turnover, chaperones	PREDICTED: 70 kDa peptidyl-prolyl isomerase-like [Malus domestica]
MD13G1138100	1.72352	1.46585	1.51654	0.788218	0.509048	0.672494	0.00311192	-1.12273	down	--	--	Molecular Function: aspartic-type endopeptidase activity (GO:0004190);; Biological Process: proteolysis (GO:0006508);; Biological Process: lipid metabolic process (GO:0006629);;	K08245|0|mdm:103452605|aspartic proteinase-like; K08245 phytepsin [EC:3.4.23.40] (A)	--	[O]	Posttranslational modification, protein turnover, chaperones	Eukaryotic aspartyl protease;; Saposin-like type B, region 2;; Xylanase inhibitor N-terminal;; Saposin-like type B, region 1;; Xylanase inhibitor C-terminal	Aspartic proteinase oryzasin-1 OS=Oryza sativa subsp. japonica GN=Os05g0567100 PE=2 SV=2	O	Posttranslational modification, protein turnover, chaperones	PREDICTED: aspartic proteinase-like [Malus domestica]
MD17G1045300	5.52104	6.65906	5.12655	1.9999	3.05566	2.37103	3.25849e-06	-1.16756	down	[O]	Posttranslational modification, protein turnover, chaperones	--	K08900|0|mdm:103404391|probable mitochondrial chaperone BCS1-B; K08900 mitochondrial chaperone BCS1 (A)	--	[O]	Posttranslational modification, protein turnover, chaperones	Domain associated at C-terminal with AAA;; ATPase family associated with various cellular activities (AAA)	AAA-ATPase ASD, mitochondrial OS=Arabidopsis thaliana GN=AATP1 PE=1 SV=1	O	Posttranslational modification, protein turnover, chaperones	PREDICTED: AAA-ATPase ASD, mitochondrial-like [Malus domestica]
MD17G1150300	11.8472	10.415	15.3774	2.75544	3.46072	2.82008	2.65309e-18	-2.07024	down	[O]	Posttranslational modification, protein turnover, chaperones	--	--	--	[O]	Posttranslational modification, protein turnover, chaperones	DnaJ domain	DnaJ protein P58IPK homolog A OS=Oryza sativa subsp. japonica GN=P58A PE=1 SV=1	O	Posttranslational modification, protein turnover, chaperones	PREDICTED: dnaJ homolog subfamily B member 7-like isoform X1 [Malus domestica]
MD10G1289200	9.15876	9.04208	9.66434	4.54919	4.11599	3.94502	2.38733e-07	-1.09412	down	[O]	Posttranslational modification, protein turnover, chaperones	--	K09510|0|mdm:103446377|dnaJ homolog subfamily B member 1-like; K09510 DnaJ homolog subfamily B member 4 (A)	--	[O]	Posttranslational modification, protein turnover, chaperones	DnaJ C terminal domain;; DnaJ domain	DnaJ protein homolog ANJ1 OS=Atriplex nummularia PE=2 SV=1	O	Posttranslational modification, protein turnover, chaperones	PREDICTED: LOW QUALITY PROTEIN: dnaJ homolog subfamily B member 1-like [Malus domestica]
MD16G1064400	93.9544	94.4989	93.2195	21.4724	25.5906	27.3199	3.19056e-56	-1.87926	down	[R]	General function prediction only	Biological Process: double-strand break repair via homologous recombination (GO:0000724);; Cellular Component: cell wall (GO:0005618);; Biological Process: sister chromatid cohesion (GO:0007062);; Biological Process: synapsis (GO:0007129);; Biological Process: reciprocal meiotic recombination (GO:0007131);; Biological Process: male meiosis (GO:0007140);; Biological Process: response to gamma radi…	K06694|3.74296e-161|pxb:103947225|26S proteasome non-ATPase regulatory subunit 10; K06694 26S proteasome non-ATPase regulatory subunit 10 (A)	--	[O]	Posttranslational modification, protein turnover, chaperones	Ankyrin repeat;; Ankyrin repeats (3 copies);; Ankyrin repeats (many copies);; Ankyrin repeats (many copies);; Ankyrin repeat	Potassium channel GORK OS=Arabidopsis thaliana GN=GORK PE=1 SV=2	S	Function unknown	PREDICTED: 26S proteasome non-ATPase regulatory subunit 10 [Pyrus x bretschneideri]
MD06G1201200	1.81622	1.93491	2.54335	1.15992	0.995334	0.831057	0.00377807	-1.03942	down	[O]	Posttranslational modification, protein turnover, chaperones	--	K03695|0|mdm:103409766|chaperone protein ClpB1; K03695 ATP-dependent Clp protease ATP-binding subunit ClpB (A)	--	[O]	Posttranslational modification, protein turnover, chaperones	AAA domain (Cdc48 subfamily);; C-terminal, D2-small domain, of ClpB protein;; ATPase family associated with various cellular activities (AAA);; AAA domain (dynein-related subfamily);; Sigma-54 interaction domain	Chaperone protein ClpB1 OS=Arabidopsis thaliana GN=CLPB1 PE=1 SV=2	O	Posttranslational modification, protein turnover, chaperones	PREDICTED: chaperone protein ClpB1-like [Malus domestica]
MD07G1222400	24.2955	24.4368	22.4259	11.1079	10.054	8.86963	5.02198e-22	-1.1937	down	[O]	Posttranslational modification, protein turnover, chaperones	--	--	--	[O]	Posttranslational modification, protein turnover, chaperones	AAA domain (Cdc48 subfamily);; Clp amino terminal domain, pathogenicity island component	Protein SMAX1-LIKE 7 OS=Arabidopsis thaliana GN=SMXL7 PE=1 SV=1	O	Posttranslational modification, protein turnover, chaperones	PREDICTED: protein SMAX1-LIKE 7-like [Malus domestica]
MD06G1201600	14.9212	13.395	12.4787	3.21525	3.51835	2.93481	2.68963e-39	-2.07094	down	[O]	Posttranslational modification, protein turnover, chaperones	Molecular Function: ATP binding (GO:0005524);; Biological Process: ATP catabolic process (GO:0006200);; Biological Process: protein folding (GO:0006457);; Cellular Component: chloroplast stroma (GO:0009570);; Cellular Component: chloroplast envelope (GO:0009941);; Biological Process: heat acclimation (GO:0010286);; Molecular Function: ATPase activity (GO:0016887);; Biological Process: response to…	K03695|0|mdm:103409766|chaperone protein ClpB1; K03695 ATP-dependent Clp protease ATP-binding subunit ClpB (A)	--	[O]	Posttranslational modification, protein turnover, chaperones	AAA domain (Cdc48 subfamily);; ATPase family associated with various cellular activities (AAA);; C-terminal, D2-small domain, of ClpB protein;; AAA domain (dynein-related subfamily);; Clp amino terminal domain, pathogenicity island component;; AAA ATPase domain;; AAA domain;; Sigma-54 interaction domain;; IstB-like ATP binding protein;; AAA domain;; RNA helicase	Chaperone protein ClpB1 OS=Arabidopsis thaliana GN=CLPB1 PE=1 SV=2	O	Posttranslational modification, protein turnover, chaperones	PREDICTED: chaperone protein ClpB1 [Malus domestica]
MD15G1415400	3.07063	1.7383	1.9927	0.840988	0.921814	0.210601	0.000750601	-1.77689	down	--	--	--	--	--	[O]	Posttranslational modification, protein turnover, chaperones	--	Thioredoxin O1, mitochondrial OS=Arabidopsis thaliana GN=At2g35010 PE=2 SV=1	O	Posttranslational modification, protein turnover, chaperones	PREDICTED: uncharacterized protein LOC103441832 isoform X1 [Malus domestica]
MD09G1010500	4.03381	3.89134	3.2349	1.42003	1.55804	1.33946	0.00011221	-1.31461	down	[F]	Nucleotide transport and metabolism	Molecular Function: ribonucleoside-diphosphate reductase activity, thioredoxin disulfide as acceptor (GO:0004748);; Biological Process: deoxyribonucleoside diphosphate metabolic process (GO:0009186);; Molecular Function: transition metal ion binding (GO:0046914);; Biological Process: oxidation-reduction process (GO:0055114);;	K10808|0|mdm:103442123|ribonucleoside-diphosphate reductase small chain; K10808 ribonucleoside-diphosphate reductase subunit M2 [EC:1.17.4.1] (A)	Purine metabolism (ko00230);; Pyrimidine metabolism (ko00240);; Glutathione metabolism (ko00480)	[F]	Nucleotide transport and metabolism	Ribonucleotide reductase, small chain	Ribonucleoside-diphosphate reductase small chain OS=Nicotiana tabacum PE=2 SV=1	F	Nucleotide transport and metabolism	PREDICTED: ribonucleoside-diphosphate reductase small chain [Malus domestica]
MD00G1139000	2.51885	2.64028	2.62191	0.771187	0.477321	1.1583	4.27372e-05	-1.62968	down	[F]	Nucleotide transport and metabolism	Molecular Function: ribonucleoside-diphosphate reductase activity, thioredoxin disulfide as acceptor (GO:0004748);; Biological Process: deoxyribonucleoside diphosphate metabolic process (GO:0009186);; Molecular Function: transition metal ion binding (GO:0046914);; Biological Process: oxidation-reduction process (GO:0055114);;	K10808|0|mdm:103432016|ribonucleoside-diphosphate reductase small chain; K10808 ribonucleoside-diphosphate reductase subunit M2 [EC:1.17.4.1] (A)	Purine metabolism (ko00230);; Pyrimidine metabolism (ko00240);; Glutathione metabolism (ko00480)	[F]	Nucleotide transport and metabolism	Ribonucleotide reductase, small chain	Ribonucleoside-diphosphate reductase small chain OS=Nicotiana tabacum PE=2 SV=1	F	Nucleotide transport and metabolism	PREDICTED: ribonucleoside-diphosphate reductase small chain [Malus domestica]
MD08G1086300	19.5554	22.0599	20.0705	4.47904	2.18216	5.24559	5.62388e-33	-2.32594	down	[F]	Nucleotide transport and metabolism	--	K00759|5.75447e-133|pxb:103945277|adenine phosphoribosyltransferase 1, chloroplastic-like; K00759 adenine phosphoribosyltransferase [EC:2.4.2.7] (A)	Purine metabolism (ko00230)	[F]	Nucleotide transport and metabolism	Phosphoribosyl transferase domain	Adenine phosphoribosyltransferase 1, chloroplastic OS=Arabidopsis thaliana GN=APT1 PE=1 SV=2	F	Nucleotide transport and metabolism	PREDICTED: adenine phosphoribosyltransferase 1, chloroplastic-like [Pyrus x bretschneideri]
MD10G1055700	24.6933	25.5268	26.2911	13.3352	13.9965	12.8964	1.07057e-11	-1.0824	down	[F]	Nucleotide transport and metabolism	--	--	--	[F]	Nucleotide transport and metabolism	Glutamine amidotransferase class-I;; Peptidase C26	Gamma-glutamyl peptidase 5 OS=Arabidopsis thaliana GN=GGP5 PE=2 SV=1	F	Nucleotide transport and metabolism	PREDICTED: gamma-glutamyl peptidase 5-like [Malus domestica]
MD06G1170700	1.75469	2.46765	1.66115	0.901307	0.751426	1.13144	0.00153412	-1.00845	down	[GO]	Carbohydrate transport and metabolism;; Posttranslational modification, protein turnover, chaperones	--	--	--	[F]	Nucleotide transport and metabolism	GDA1/CD39 (nucleoside phosphatase) family	Probable apyrase 7 OS=Arabidopsis thaliana GN=APY7 PE=2 SV=1	GO	Carbohydrate transport and metabolism;; Posttranslational modification, protein turnover, chaperones	probable apyrase 7 [Prunus avium]
MD02G1076800	8.26501	9.34807	10.232	2.33942	2.56053	3.1323	1.36636e-11	-1.74079	down	[F]	Nucleotide transport and metabolism	--	K01489|0|mdm:103406806|cytidine deaminase 1-like; K01489 cytidine deaminase [EC:3.5.4.5] (A)	Pyrimidine metabolism (ko00240)	[F]	Nucleotide transport and metabolism	Cytidine and deoxycytidylate deaminase zinc-binding region;; Cytidine and deoxycytidylate deaminase zinc-binding region	Cytidine deaminase 1 OS=Arabidopsis thaliana GN=CDA1 PE=1 SV=1	F	Nucleotide transport and metabolism	PREDICTED: cytidine deaminase 1-like [Malus domestica]
MD05G1254600	1.12667	1.68337	1.21271	0.339814	0.342242	0.289978	4.45511e-05	-1.9756	down	[F]	Nucleotide transport and metabolism	Molecular Function: ligase activity (GO:0016874);;	K01933|0|mdm:103408992|phosphoribosylformylglycinamidine cyclo-ligase, chloroplastic/mitochondrial-like; K01933 phosphoribosylformylglycinamidine cyclo-ligase [EC:6.3.3.1] (A)	Purine metabolism (ko00230)	[F]	Nucleotide transport and metabolism	AIR synthase related protein, C-terminal domain;; AIR synthase related protein, N-terminal domain	Phosphoribosylformylglycinamidine cyclo-ligase, chloroplastic/mitochondrial OS=Vigna unguiculata GN=PUR5 PE=2 SV=1	F	Nucleotide transport and metabolism	PREDICTED: phosphoribosylformylglycinamidine cyclo-ligase, chloroplastic/mitochondrial-like [Malus domestica]
MD05G1048800	12.4583	12.362	14.2277	3.02475	3.2113	3.28606	8.14261e-18	-1.98171	down	[F]	Nucleotide transport and metabolism	--	--	--	[F]	Nucleotide transport and metabolism	--	Gamma-glutamyl peptidase 5 OS=Arabidopsis thaliana GN=GGP5 PE=2 SV=1	F	Nucleotide transport and metabolism	PREDICTED: gamma-glutamyl peptidase 5-like [Malus domestica]
MD14G1131500	1.16253	1.57675	1.50168	0.676746	0.389977	0.765605	0.00223392	-1.15164	down	[IQ]	Lipid transport and metabolism;; Secondary metabolites biosynthesis, transport and catabolism	--	K09458|0|mdm:103404630|3-oxoacyl-[acyl-carrier-protein] synthase I, chloroplastic-like; K09458 3-oxoacyl-[acyl-carrier-protein] synthase II [EC:2.3.1.179] (A)	Fatty acid biosynthesis (ko00061);; Biotin metabolism (ko00780);; Fatty acid metabolism (ko01212)	[IQ]	Lipid transport and metabolism;; Secondary metabolites biosynthesis, transport and catabolism	Beta-ketoacyl synthase, N-terminal domain;; Beta-ketoacyl synthase, C-terminal domain	3-oxoacyl-[acyl-carrier-protein] synthase I, chloroplastic OS=Arabidopsis thaliana GN=KAS1 PE=1 SV=2	I	Lipid transport and metabolism	PREDICTED: 3-oxoacyl-[acyl-carrier-protein] synthase I, chloroplastic-like [Malus domestica]
MD09G1168300	21.1177	24.0935	23.2427	6.898	6.69295	5.96786	5.00192e-33	-1.68459	down	[I]	Lipid transport and metabolism	Biological Process: metabolic process (GO:0008152);; Molecular Function: intramolecular transferase activity (GO:0016866);;	K15813|0|mdm:103443366|beta-amyrin synthase; K15813 beta-amyrin synthase [EC:5.4.99.39] (A)	Sesquiterpenoid and triterpenoid biosynthesis (ko00909)	[I]	Lipid transport and metabolism	Squalene-hopene cyclase C-terminal domain;; Squalene-hopene cyclase N-terminal domain;; Prenyltransferase and squalene oxidase repeat	Beta-amyrin synthase OS=Betula platyphylla GN=OSCBPY PE=1 SV=1	I	Lipid transport and metabolism	beta-amyrin synthase-like [Malus domestica]
MD09G1168200	12.7171	11.3761	20.9966	2.23267	1.66827	3.31076	1.0771e-09	-1.9902	down	[I]	Lipid transport and metabolism	Biological Process: metabolic process (GO:0008152);; Molecular Function: intramolecular transferase activity (GO:0016866);;	K15813|0|mdm:103443366|beta-amyrin synthase; K15813 beta-amyrin synthase [EC:5.4.99.39] (A)	Sesquiterpenoid and triterpenoid biosynthesis (ko00909)	[I]	Lipid transport and metabolism	Squalene-hopene cyclase C-terminal domain;; Squalene-hopene cyclase N-terminal domain;; Prenyltransferase and squalene oxidase repeat	Beta-amyrin synthase OS=Betula platyphylla GN=OSCBPY PE=1 SV=1	I	Lipid transport and metabolism	beta-amyrin synthase-like [Malus domestica]
MD09G1221600	5.8404	5.80053	5.85181	1.52079	1.59579	2.15146	2.08067e-10	-1.66764	down	[R]	General function prediction only	Molecular Function: hydrolase activity (GO:0016787);;	K06130|0|mdm:103413760|acyl-protein thioesterase 2-like; K06130 lysophospholipase II [EC:3.1.1.5] (A)	Glycerophospholipid metabolism (ko00564)	[I]	Lipid transport and metabolism	Phospholipase/Carboxylesterase;; Serine hydrolase (FSH1)	Probable carboxylesterase SOBER1-like OS=Arabidopsis thaliana GN=At4g22300 PE=2 SV=1	S	Function unknown	PREDICTED: acyl-protein thioesterase 2-like [Malus domestica]
MD17G1203800	1.4727	2.84353	2.24661	0.731526	0.523652	0.760071	0.000944864	-1.64528	down	[R]	General function prediction only	Molecular Function: carboxylic ester hydrolase activity (GO:0004091);; Molecular Function: retinyl-palmitate esterase activity (GO:0050253);; Molecular Function: methyl indole-3-acetate esterase activity (GO:0080030);; Molecular Function: methyl salicylate esterase activity (GO:0080031);; Molecular Function: methyl jasmonate esterase activity (GO:0080032);;	K06130|0|mdm:103440702|acyl-protein thioesterase 2; K06130 lysophospholipase II [EC:3.1.1.5] (A)	Glycerophospholipid metabolism (ko00564)	[I]	Lipid transport and metabolism	Phospholipase/Carboxylesterase;; Serine hydrolase (FSH1)	Probable carboxylesterase Os04g0669500 OS=Oryza sativa subsp. japonica GN=Os04g0669500 PE=3 SV=1	S	Function unknown	PREDICTED: acyl-protein thioesterase 2 [Malus domestica]
MD08G1145500	11.4427	10.5162	11.4775	4.41654	4.85054	4.66791	5.44025e-09	-1.1435	down	[R]	General function prediction only	Molecular Function: hydrolase activity (GO:0016787);;	K06130|0|mdm:103441410|acyl-protein thioesterase 2-like; K06130 lysophospholipase II [EC:3.1.1.5] (A)	Glycerophospholipid metabolism (ko00564)	[I]	Lipid transport and metabolism	Phospholipase/Carboxylesterase;; Prolyl oligopeptidase family;; Serine hydrolase (FSH1)	Probable carboxylesterase Os04g0669500 OS=Oryza sativa subsp. japonica GN=Os04g0669500 PE=3 SV=1	S	Function unknown	PREDICTED: acyl-protein thioesterase 2-like isoform X1 [Malus domestica]
MD15G1125000	1.32721	1.58043	1.48719	0.785757	0.610015	0.490553	0.00136387	-1.14858	down	[I]	Lipid transport and metabolism	Molecular Function: phospholipase D activity (GO:0004630);; Molecular Function: calcium ion binding (GO:0005509);; Cellular Component: membrane (GO:0016020);; Biological Process: lipid catabolic process (GO:0016042);; Biological Process: phosphatidylcholine metabolic process (GO:0046470);; Molecular Function: N-acylphosphatidylethanolamine-specific phospholipase D activity (GO:0070290);;	K01115|0|mdm:103456204|phospholipase D alpha 1-like; K01115 phospholipase D1/2 [EC:3.1.4.4] (A)	Glycerophospholipid metabolism (ko00564);; Ether lipid metabolism (ko00565);; Endocytosis (ko04144)	[I]	Lipid transport and metabolism	Phospholipase D C terminal;; Phospholipase D Active site motif;; C2 domain;; PLD-like domain	Phospholipase D alpha 1 OS=Ricinus communis GN=PLD1 PE=1 SV=1	I	Lipid transport and metabolism	PREDICTED: phospholipase D alpha 1-like [Malus domestica]
MD02G1168000	6.1111	5.9245	5.14035	2.89113	2.51693	2.516	2.95225e-05	-1.06652	down	[R]	General function prediction only	--	--	--	[I]	Lipid transport and metabolism	Patatin-like phospholipase	Patatin-like protein 2 OS=Arabidopsis thaliana GN=PLP2 PE=1 SV=1	S	Function unknown	PREDICTED: patatin-like protein 2 [Pyrus x bretschneideri]
MD10G1192500	5.40578	5.78736	5.62944	2.79312	2.32265	2.75464	5.43092e-06	-1.04557	down	--	--	Molecular Function: triglyceride lipase activity (GO:0004806);; Biological Process: lipid metabolic process (GO:0006629);;	--	--	[I]	Lipid transport and metabolism	Lipase (class 3)	Phospholipase A1-Igamma2, chloroplastic OS=Arabidopsis thaliana GN=At2g30550 PE=1 SV=2	S	Function unknown	PREDICTED: phospholipase A1-Igamma2, chloroplastic-like [Pyrus x bretschneideri]
MD05G1205500	2.63748	2.25661	2.54666	0.422086	0.725104	0.324628	4.14877e-10	-2.26206	down	--	--	Molecular Function: triglyceride lipase activity (GO:0004806);; Biological Process: lipid metabolic process (GO:0006629);;	--	--	[I]	Lipid transport and metabolism	Lipase (class 3)	Phospholipase A1-Igamma1, chloroplastic OS=Arabidopsis thaliana GN=At1g06800 PE=1 SV=2	S	Function unknown	PREDICTED: phospholipase A1-Igamma2, chloroplastic-like [Malus domestica]
MD05G1304500	22.2964	21.2519	24.2443	6.14356	5.85764	6.2882	7.66536e-24	-1.83951	down	[E]	Amino acid transport and metabolism	Biological Process: lipid metabolic process (GO:0006629);; Molecular Function: hydrolase activity, acting on ester bonds (GO:0016788);;	--	--	[I]	Lipid transport and metabolism	GDSL-like Lipase/Acylhydrolase family;; GDSL-like Lipase/Acylhydrolase	GDSL esterase/lipase At5g45920 OS=Arabidopsis thaliana GN=At5g45920 PE=2 SV=1	E	Amino acid transport and metabolism	PREDICTED: GDSL esterase/lipase At5g45920 [Malus domestica]
MD07G1130000	11.2986	12.5593	12.4041	5.55934	5.32409	6.24501	1.37361e-09	-1.03238	down	--	--	--	K13076|0|mdm:103447141|delta(8)-fatty-acid desaturase-like; K13076 delta8-fatty-acid desaturase [EC:1.14.19.4] (A)	--	[I]	Lipid transport and metabolism	Fatty acid desaturase	Delta(8)-fatty-acid desaturase OS=Borago officinalis GN=sld1 PE=1 SV=1	I	Lipid transport and metabolism	PREDICTED: delta(8)-fatty-acid desaturase 1-like [Malus domestica]
MD02G1054100	3.60901	3.73847	2.54079	1.0008	1.21917	1.90837	9.97739e-05	-1.37413	down	[I]	Lipid transport and metabolism	--	--	--	[I]	Lipid transport and metabolism	Enoyl-CoA hydratase/isomerase	3-hydroxyisobutyryl-CoA hydrolase-like protein 4, mitochondrial OS=Arabidopsis thaliana GN=At3g24360 PE=2 SV=1	I	Lipid transport and metabolism	PREDICTED: 3-hydroxyisobutyryl-CoA hydrolase-like protein 4, mitochondrial [Malus domestica]
MD08G1218200	18.7034	17.2046	18.7131	4.64621	5.07998	5.18143	1.37862e-32	-1.82356	down	--	--	--	--	--	[I]	Lipid transport and metabolism	CRAL/TRIO domain;; CRAL/TRIO, N-terminal domain	Patellin-5 OS=Arabidopsis thaliana GN=PATL5 PE=1 SV=2	S	Function unknown	PREDICTED: patellin-3-like [Malus domestica]
MD17G1273900	0.863881	0.848821	0.535107	0.118958	0.191741	0.240741	0.000255213	-1.91386	down	[IQ]	Lipid transport and metabolism;; Secondary metabolites biosynthesis, transport and catabolism	--	--	--	[I]	Lipid transport and metabolism	AMP-binding enzyme;; AMP-binding enzyme C-terminal domain	Probable acyl-activating enzyme 6 OS=Arabidopsis thaliana GN=AAE6 PE=2 SV=1	IQ	Lipid transport and metabolism;; Secondary metabolites biosynthesis, transport and catabolism	PREDICTED: probable acyl-activating enzyme 6, partial [Malus domestica]
MD13G1127300	5.01286	6.09171	5.21582	2.60548	2.81273	2.17481	1.11274e-06	-1.05382	down	[I]	Lipid transport and metabolism	Molecular Function: acyl-CoA dehydrogenase activity (GO:0003995);; Molecular Function: acyl-CoA oxidase activity (GO:0003997);; Cellular Component: peroxisome (GO:0005777);; Biological Process: fatty acid beta-oxidation (GO:0006635);; Molecular Function: flavin adenine dinucleotide binding (GO:0050660);;	K00232|0|mdm:103452467|peroxisomal acyl-coenzyme A oxidase 1-like; K00232 acyl-CoA oxidase [EC:1.3.3.6] (A)	Fatty acid degradation (ko00071);; alpha-Linolenic acid metabolism (ko00592);; Biosynthesis of unsaturated fatty acids (ko01040);; Fatty acid metabolism (ko01212);; Peroxisome (ko04146)	[I]	Lipid transport and metabolism	Acyl-CoA oxidase;; Acyl-coenzyme A oxidase N-terminal;; Acyl-CoA dehydrogenase, middle domain;; Acyl-CoA dehydrogenase, C-terminal domain	Peroxisomal acyl-coenzyme A oxidase 1 OS=Arabidopsis thaliana GN=ACX1 PE=1 SV=1	I	Lipid transport and metabolism	PREDICTED: peroxisomal acyl-coenzyme A oxidase 1-like [Malus domestica]
MD07G1075600	1.70105	1.99221	2.36114	0.61963	0.906391	0.657854	0.00030697	-1.38473	down	[R]	General function prediction only	--	K14003|0|mdm:103420592|SEC12-like protein 1; K14003 prolactin regulatory element-binding protein (A)	Protein processing in endoplasmic reticulum (ko04141)	[U]	Intracellular trafficking, secretion, and vesicular transport	WD domain, G-beta repeat;; Anaphase-promoting complex subunit 4 WD40 domain	SEC12-like protein 1 OS=Arabidopsis thaliana GN=PHF1 PE=1 SV=2	S	Function unknown	PREDICTED: SEC12-like protein 1 [Malus domestica]
MD15G1083300	1.05845	0.832964	1.05932	0.390237	0.367139	0.283767	0.00161844	-1.44028	down	[U]	Intracellular trafficking, secretion, and vesicular transport	--	--	--	[U]	Intracellular trafficking, secretion, and vesicular transport	VID27 cytoplasmic protein	Protein CYPRO4 OS=Cynara cardunculus GN=CYPRO4 PE=2 SV=1	U	Intracellular trafficking, secretion, and vesicular transport	PREDICTED: protein CYPRO4-like [Malus domestica]
MD12G1000200	2.22653	2.5761	2.60025	0.692992	1.10405	0.518576	1.22338e-05	-1.60457	down	[U]	Intracellular trafficking, secretion, and vesicular transport	Biological Process: cytokinesis by cell plate formation (GO:0000911);; Molecular Function: SNAP receptor activity (GO:0005484);; Cellular Component: plasma membrane (GO:0005886);; Biological Process: acetyl-CoA metabolic process (GO:0006084);; Biological Process: intracellular protein transport (GO:0006886);; Biological Process: membrane fusion (GO:0006944);; Biological Process: cell proliferatio…	K08486|0|mdm:103432115|syntaxin-related protein KNOLLE-like; K08486 syntaxin 1B/2/3 (A)	SNARE interactions in vesicular transport (ko04130)	[U]	Intracellular trafficking, secretion, and vesicular transport	Syntaxin;; SNARE domain	Syntaxin-related protein KNOLLE OS=Arabidopsis thaliana GN=KN PE=1 SV=1	U	Intracellular trafficking, secretion, and vesicular transport	PREDICTED: syntaxin-related protein KNOLLE-like [Malus domestica]
MD05G1064700	1.57655	1.30501	1.68673	0.389296	0.50368	0.352409	3.3387e-05	-1.78863	down	--	--	Molecular Function: catechol oxidase activity (GO:0004097);; Molecular Function: SNAP receptor activity (GO:0005484);; Biological Process: intracellular protein transport (GO:0006886);; Cellular Component: membrane (GO:0016020);; Biological Process: vesicle-mediated transport (GO:0016192);; Molecular Function: metal ion binding (GO:0046872);; Biological Process: oxidation-reduction process (GO:00…	K08486|0|pxb:103934636|syntaxin-112-like; K08486 syntaxin 1B/2/3 (A)	SNARE interactions in vesicular transport (ko04130)	[U]	Intracellular trafficking, secretion, and vesicular transport	Syntaxin;; SNARE domain	Syntaxin-112 OS=Arabidopsis thaliana GN=SYP112 PE=2 SV=2	U	Intracellular trafficking, secretion, and vesicular transport	PREDICTED: syntaxin-112-like [Pyrus x bretschneideri]
MD12G1111800	2.70064	3.00801	3.73831	1.04157	1.68486	1.25098	0.00080356	-1.18585	down	--	--	Cellular Component: vacuole (GO:0005773);;	K08503|3.92102e-135|pxb:103966208|syntaxin-51-like; K08503 syntaxin of plants SYP5 (A)	SNARE interactions in vesicular transport (ko04130)	[U]	Intracellular trafficking, secretion, and vesicular transport	SNARE domain	Syntaxin-51 OS=Arabidopsis thaliana GN=SYP51 PE=1 SV=1	U	Intracellular trafficking, secretion, and vesicular transport	PREDICTED: syntaxin-51-like [Pyrus x bretschneideri]
MD10G1315300	7.90104	5.87054	6.59437	2.61705	3.42381	2.87372	0.00083921	-1.13324	down	--	--	--	--	--	[U]	Intracellular trafficking, secretion, and vesicular transport	Nuclear transport factor 2 (NTF2) domain	Nuclear transport factor 2 OS=Arabidopsis thaliana GN=NTF2 PE=1 SV=1	U	Intracellular trafficking, secretion, and vesicular transport	PREDICTED: nuclear transport factor 2-like [Malus domestica]
MD17G1085000	1.48128	2.1118	1.51355	0.70448	0.509141	0.772414	0.00220341	-1.30401	down	--	--	Molecular Function: structural molecule activity (GO:0005198);;	--	--	[U]	Intracellular trafficking, secretion, and vesicular transport	MSP (Major sperm protein) domain	Vesicle-associated protein 4-2 OS=Arabidopsis thaliana GN=PVA42 PE=1 SV=1	U	Intracellular trafficking, secretion, and vesicular transport	PREDICTED: vesicle-associated protein 4-2-like [Malus domestica]
MD12G1230200	2.16609	2.5373	2.61719	0.973774	0.880254	1.11608	0.000385984	-1.13242	down	[U]	Intracellular trafficking, secretion, and vesicular transport	--	--	--	[U]	Intracellular trafficking, secretion, and vesicular transport	MSP (Major sperm protein) domain	Vesicle-associated protein 2-2 OS=Arabidopsis thaliana GN=PVA22 PE=1 SV=1	U	Intracellular trafficking, secretion, and vesicular transport	PREDICTED: vesicle-associated protein 2-2 [Malus domestica]
MD16G1222100	5.70474	5.36968	5.40522	0.919621	1.34227	1.43086	4.51108e-22	-2.09655	down	--	--	Cellular Component: integral component of membrane (GO:0016021);;	--	--	[U]	Intracellular trafficking, secretion, and vesicular transport	EXS family;; SPX domain	Phosphate transporter PHO1 OS=Arabidopsis thaliana GN=PHO1 PE=1 SV=1	T	Signal transduction mechanisms	PREDICTED: phosphate transporter PHO1-like isoform X2 [Malus domestica]
MD13G1216800	2.51917	2.14388	2.62501	0.6627	0.543445	0.797034	9.64709e-08	-1.78554	down	--	--	Cellular Component: integral component of membrane (GO:0016021);;	--	--	[U]	Intracellular trafficking, secretion, and vesicular transport	EXS family;; SPX domain	Phosphate transporter PHO1 OS=Arabidopsis thaliana GN=PHO1 PE=1 SV=1	T	Signal transduction mechanisms	PREDICTED: phosphate transporter PHO1-like [Pyrus x bretschneideri]
MD13G1049800	3.70701	4.07836	4.11553	1.71566	1.44447	1.77338	6.56877e-08	-1.23689	down	--	--	Biological Process: phosphate ion transport (GO:0006817);; Cellular Component: integral component of membrane (GO:0016021);; Biological Process: galactolipid biosynthetic process (GO:0019375);; Biological Process: negative regulation of transcription, DNA-templated (GO:0045892);;	--	--	[U]	Intracellular trafficking, secretion, and vesicular transport	EXS family;; SPX domain	Phosphate transporter PHO1 homolog 1 OS=Arabidopsis thaliana GN=PHO1-H1 PE=2 SV=1	T	Signal transduction mechanisms	PREDICTED: phosphate transporter PHO1 homolog 1-like [Malus domestica]
MD02G1291200	0.800834	0.79635	1.15033	0.047127	0.088093	0.391739	0.000713445	-2.1468	down	--	--	Molecular Function: calcium ion binding (GO:0005509);; Molecular Function: calcium-dependent phospholipid binding (GO:0005544);; Biological Process: response to osmotic stress (GO:0006970);; Cellular Component: plasmodesma (GO:0009506);; Biological Process: response to abscisic acid (GO:0009737);; Cellular Component: cell surface (GO:0009986);;	--	--	[U]	Intracellular trafficking, secretion, and vesicular transport	Annexin	Annexin D4 OS=Arabidopsis thaliana GN=ANN4 PE=2 SV=1	S	Function unknown	PREDICTED: annexin D4-like [Pyrus x bretschneideri]
MD07G1035300	0.678858	1.04584	0.931963	0.15963	0.186073	0.038638	2.63076e-05	-2.62942	down	--	--	Molecular Function: calcium ion binding (GO:0005509);; Molecular Function: calcium-dependent phospholipid binding (GO:0005544);;	--	--	[U]	Intracellular trafficking, secretion, and vesicular transport	Annexin	Annexin D3 OS=Arabidopsis thaliana GN=ANN3 PE=2 SV=2	S	Function unknown	PREDICTED: annexin D3-like [Pyrus x bretschneideri]
MD15G1106000	6.37253	7.18209	6.56089	2.9136	2.73926	2.43965	7.20489e-10	-1.22013	down	--	--	Molecular Function: ion channel activity (GO:0005216);; Biological Process: ion transport (GO:0006811);; Cellular Component: integral component of membrane (GO:0016021);; Biological Process: transmembrane transport (GO:0055085);;	K05391|0|mdm:103456077|probable cyclic nucleotide-gated ion channel 14; K05391 cyclic nucleotide gated channel, other eukaryote (A)	Plant-pathogen interaction (ko04626)	[PT]	Inorganic ion transport and metabolism;; Signal transduction mechanisms	Ion transport protein;; Cyclic nucleotide-binding domain	Probable cyclic nucleotide-gated ion channel 14 OS=Arabidopsis thaliana GN=CNGC14 PE=2 SV=2	U	Intracellular trafficking, secretion, and vesicular transport	PREDICTED: probable cyclic nucleotide-gated ion channel 14 [Malus domestica]
MD11G1235800	1.0881	1.38319	1.34654	0.322231	0.3129	0.318621	9.05254e-07	-1.94321	down	--	--	Biological Process: ion transport (GO:0006811);; Cellular Component: integral component of membrane (GO:0016021);;	--	--	[PT]	Inorganic ion transport and metabolism;; Signal transduction mechanisms	Ion transport protein;; Cyclic nucleotide-binding domain	Cyclic nucleotide-gated ion channel 4 OS=Arabidopsis thaliana GN=CNGC4 PE=2 SV=2	U	Intracellular trafficking, secretion, and vesicular transport	PREDICTED: cyclic nucleotide-gated ion channel 4-like [Malus domestica]
MD15G1178200	1.29174	1.4184	1.28937	0.395317	0.397882	0.469898	2.28277e-06	-1.58541	down	[R]	General function prediction only	Molecular Function: voltage-gated potassium channel activity (GO:0005249);; Biological Process: potassium ion transport (GO:0006813);; Cellular Component: integral component of membrane (GO:0016021);; Biological Process: transmembrane transport (GO:0055085);;	--	--	[PT]	Inorganic ion transport and metabolism;; Signal transduction mechanisms	Ion transport protein;; Ankyrin repeats (3 copies);; KHA, dimerisation domain of potassium ion channel;; Ankyrin repeats (many copies);; Ankyrin repeat;; Ankyrin repeats (many copies);; Ankyrin repeat;; Cyclic nucleotide-binding domain;; Ion channel	Potassium channel AKT1 OS=Arabidopsis thaliana GN=AKT1 PE=1 SV=2	U	Intracellular trafficking, secretion, and vesicular transport	PREDICTED: potassium channel AKT1-like [Malus domestica]
MD02G1037900	17.1447	17.4642	17.566	6.1049	5.0442	5.13032	2.94267e-30	-1.63184	down	[R]	General function prediction only	Molecular Function: voltage-gated potassium channel activity (GO:0005249);; Biological Process: potassium ion transport (GO:0006813);; Cellular Component: integral component of membrane (GO:0016021);; Biological Process: transmembrane transport (GO:0055085);;	--	--	[PT]	Inorganic ion transport and metabolism;; Signal transduction mechanisms	Ion transport protein;; Ankyrin repeats (3 copies);; Ankyrin repeats (many copies);; KHA, dimerisation domain of potassium ion channel;; Ankyrin repeat;; Ankyrin repeats (many copies);; Ankyrin repeat;; Cyclic nucleotide-binding domain;; Ion channel	Potassium channel AKT1 OS=Arabidopsis thaliana GN=AKT1 PE=1 SV=2	U	Intracellular trafficking, secretion, and vesicular transport	PREDICTED: potassium channel AKT1 [Pyrus x bretschneideri]
MD09G1061000	4.04964	4.30493	3.75112	0.830019	1.35651	1.2397	2.79768e-15	-1.89034	down	--	--	Molecular Function: ion channel activity (GO:0005216);; Biological Process: ion transport (GO:0006811);; Cellular Component: integral component of membrane (GO:0016021);; Biological Process: transmembrane transport (GO:0055085);;	K05391|0|mdm:103429045|cyclic nucleotide-gated ion channel 2-like; K05391 cyclic nucleotide gated channel, other eukaryote (A)	Plant-pathogen interaction (ko04626)	[PT]	Inorganic ion transport and metabolism;; Signal transduction mechanisms	Ion transport protein	Cyclic nucleotide-gated ion channel 2 OS=Arabidopsis thaliana GN=CNGC2 PE=1 SV=1	U	Intracellular trafficking, secretion, and vesicular transport	PREDICTED: cyclic nucleotide-gated ion channel 2-like [Malus domestica]
MD17G1056400	6.80391	6.77526	8.18572	1.76831	1.79058	1.99499	3.72805e-21	-1.91818	down	--	--	--	K05391|0|mdm:103404487|cyclic nucleotide-gated ion channel 2; K05391 cyclic nucleotide gated channel, other eukaryote (A)	Plant-pathogen interaction (ko04626)	[PT]	Inorganic ion transport and metabolism;; Signal transduction mechanisms	Ion transport protein	Cyclic nucleotide-gated ion channel 2 OS=Arabidopsis thaliana GN=CNGC2 PE=1 SV=1	U	Intracellular trafficking, secretion, and vesicular transport	PREDICTED: cyclic nucleotide-gated ion channel 2 [Malus domestica]
MD13G1134500	6.2914	6.56041	6.30986	2.97903	3.05102	2.72564	1.14968e-09	-1.11223	down	--	--	--	K13447|0|mdm:103441525|respiratory burst oxidase homolog protein D-like; K13447 respiratory burst oxidase [EC:1.6.3.- 1.11.1.-] (A)	Plant-pathogen interaction (ko04626)	[PQ]	Inorganic ion transport and metabolism;; Secondary metabolites biosynthesis, transport and catabolism	Ferric reductase NAD binding domain;; FAD-binding domain;; Respiratory burst NADPH oxidase;; Ferric reductase like transmembrane component	Respiratory burst oxidase homolog protein D OS=Arabidopsis thaliana GN=RBOHD PE=1 SV=1	U	Intracellular trafficking, secretion, and vesicular transport	PREDICTED: respiratory burst oxidase homolog protein D-like [Malus domestica]
MD06G1166400	10.6905	11.6	13.6672	3.79132	4.04483	4.17065	2.34535e-19	-1.49667	down	--	--	Cellular Component: integral component of membrane (GO:0016021);; Molecular Function: NAD(P)H oxidase activity (GO:0016174);; Biological Process: oxidation-reduction process (GO:0055114);;	--	--	[PQ]	Inorganic ion transport and metabolism;; Secondary metabolites biosynthesis, transport and catabolism	Ferric reductase NAD binding domain;; FAD-binding domain;; Ferric reductase like transmembrane component;; Oxidoreductase NAD-binding domain	Ferric reduction oxidase 8, mitochondrial OS=Arabidopsis thaliana GN=FRO8 PE=1 SV=1	U	Intracellular trafficking, secretion, and vesicular transport	PREDICTED: ferric reduction oxidase 8, mitochondrial [Malus domestica]
MD09G1140300	34.4156	36.3502	38.3462	13.2748	14.0288	15.1364	1.29403e-20	-1.31321	down	--	--	Molecular Function: zinc ion transmembrane transporter activity (GO:0005385);; Cellular Component: integral component of membrane (GO:0016021);; Biological Process: zinc ion transmembrane transport (GO:0071577);;	K14709|0|mdm:103441434|zinc transporter 8-like; K14709 solute carrier family 39 (zinc transporter), member 1/2/3 (A)	--	[P]	Inorganic ion transport and metabolism	ZIP Zinc transporter	Zinc transporter 5 OS=Arabidopsis thaliana GN=ZIP5 PE=2 SV=1	P	Inorganic ion transport and metabolism	PREDICTED: LOW QUALITY PROTEIN: zinc transporter 8-like [Malus domestica]
MD15G1059800	2.01361	1.95155	1.88578	0.691029	0.966094	1.08701	0.00567591	-1.00647	down	--	--	Molecular Function: zinc ion transmembrane transporter activity (GO:0005385);; Cellular Component: integral component of membrane (GO:0016021);; Molecular Function: 2-alkenal reductase [NAD(P)] activity (GO:0032440);; Biological Process: oxidation-reduction process (GO:0055114);; Biological Process: zinc ion transmembrane transport (GO:0071577);;	K14709|0|pxb:103952105|zinc transporter 4, chloroplastic-like; K14709 solute carrier family 39 (zinc transporter), member 1/2/3 (A)	--	[P]	Inorganic ion transport and metabolism	ZIP Zinc transporter	Zinc transporter 4, chloroplastic OS=Arabidopsis thaliana GN=ZIP4 PE=2 SV=1	P	Inorganic ion transport and metabolism	PREDICTED: zinc transporter 4, chloroplastic isoform X1 [Pyrus x bretschneideri]
MD10G1227800	98.4691	98.8423	104.3	19.7166	17.8596	21.0719	5.91179e-81	-2.31916	down	--	--	Molecular Function: zinc ion transmembrane transporter activity (GO:0005385);; Cellular Component: integral component of membrane (GO:0016021);; Molecular Function: 2-alkenal reductase [NAD(P)] activity (GO:0032440);; Biological Process: oxidation-reduction process (GO:0055114);; Biological Process: zinc ion transmembrane transport (GO:0071577);;	K14709|0|mdm:103445990|zinc transporter 1-like; K14709 solute carrier family 39 (zinc transporter), member 1/2/3 (A)	--	[P]	Inorganic ion transport and metabolism	ZIP Zinc transporter	Zinc transporter 1 OS=Arabidopsis thaliana GN=ZIP1 PE=2 SV=1	P	Inorganic ion transport and metabolism	PREDICTED: zinc transporter 1-like [Malus domestica]
MD05G1247200	23.1667	26.3409	26.1799	4.15158	5.13342	5.10181	4.45247e-43	-2.34423	down	--	--	Molecular Function: zinc ion transmembrane transporter activity (GO:0005385);; Cellular Component: integral component of membrane (GO:0016021);; Molecular Function: 2-alkenal reductase [NAD(P)] activity (GO:0032440);; Biological Process: oxidation-reduction process (GO:0055114);; Biological Process: zinc ion transmembrane transport (GO:0071577);;	K14709|0|mdm:103435313|zinc transporter 1-like; K14709 solute carrier family 39 (zinc transporter), member 1/2/3 (A)	--	[P]	Inorganic ion transport and metabolism	ZIP Zinc transporter	Zinc transporter 1 OS=Arabidopsis thaliana GN=ZIP1 PE=2 SV=1	P	Inorganic ion transport and metabolism	PREDICTED: zinc transporter 1-like [Malus domestica]
MD16G1198300	0.97317	0.624551	1.09368	0.152224	0.201427	0.21932	1.07316e-05	-1.91694	down	[P]	Inorganic ion transport and metabolism	Molecular Function: secondary active sulfate transmembrane transporter activity (GO:0008271);; Biological Process: sulfate transport (GO:0008272);; Cellular Component: integral component of membrane (GO:0016021);; Biological Process: transmembrane transport (GO:0055085);;	K17471|0|mdm:103453228|sulfate transporter 3.1-like; K17471 sulfate transporter 3 (A)	--	[P]	Inorganic ion transport and metabolism	Sulfate permease family;; STAS domain	Sulfate transporter 3.1 OS=Arabidopsis thaliana GN=SULTR3;1 PE=2 SV=1	P	Inorganic ion transport and metabolism	PREDICTED: sulfate transporter 3.1-like [Malus domestica]
MD15G1355100	5.48822	5.25911	5.11816	1.38378	1.31778	1.35865	1.40977e-19	-1.93372	down	[P]	Inorganic ion transport and metabolism	--	K17470|0|mdm:103401023|sulfate transporter 1.2-like; K17470 sulfate transporter 1, high-affinity (A)	--	[P]	Inorganic ion transport and metabolism	Sulfate permease family;; STAS domain	Sulfate transporter 1.3 OS=Arabidopsis thaliana GN=SULTR1;3 PE=2 SV=1	P	Inorganic ion transport and metabolism	PREDICTED: sulfate transporter 1.2-like [Malus domestica]
MD17G1196100	4.76558	5.22	5.52173	1.71969	1.6425	1.95405	4.49342e-11	-1.49352	down	[P]	Inorganic ion transport and metabolism	Molecular Function: secondary active sulfate transmembrane transporter activity (GO:0008271);; Biological Process: sulfate transport (GO:0008272);; Cellular Component: integral component of membrane (GO:0016021);; Biological Process: transmembrane transport (GO:0055085);;	K17471|0|mdm:103405489|probable sulfate transporter 3.4; K17471 sulfate transporter 3 (A)	--	[P]	Inorganic ion transport and metabolism	Sulfate permease family;; STAS domain	Probable sulfate transporter 3.4 OS=Arabidopsis thaliana GN=SULTR3;4 PE=2 SV=1	P	Inorganic ion transport and metabolism	PREDICTED: probable sulfate transporter 3.4 [Malus domestica]
MD16G1027000	2.00165	1.69663	1.78981	0.838188	0.60143	0.816287	5.60673e-06	-1.21276	down	[P]	Inorganic ion transport and metabolism	Molecular Function: secondary active sulfate transmembrane transporter activity (GO:0008271);; Biological Process: sulfate transport (GO:0008272);; Cellular Component: integral component of membrane (GO:0016021);; Biological Process: transmembrane transport (GO:0055085);;	K17471|0|mdm:103402588|probable sulfate transporter 3.3; K17471 sulfate transporter 3 (A)	--	[P]	Inorganic ion transport and metabolism	Sulfate permease family;; STAS domain	Probable sulfate transporter 3.3 OS=Arabidopsis thaliana GN=SULTR3;3 PE=2 SV=2	P	Inorganic ion transport and metabolism	PREDICTED: probable sulfate transporter 3.3 [Malus domestica]
MD13G1213400	2.33057	2.57648	2.53317	1.36361	0.904529	1.05626	0.000373364	-1.11104	down	[GEPR]	Carbohydrate transport and metabolism;; Amino acid transport and metabolism;; Inorganic ion transport and metabolism;; General function prediction only	Molecular Function: inorganic phosphate transmembrane transporter activity (GO:0005315);; Biological Process: phosphate ion transport (GO:0006817);; Cellular Component: integral component of membrane (GO:0016021);; Biological Process: transmembrane transport (GO:0055085);;	K08176|0|mdm:103444734|inorganic phosphate transporter 1-4-like; K08176 MFS transporter, PHS family, inorganic phosphate transporter (A)	--	[P]	Inorganic ion transport and metabolism	Sugar (and other) transporter;; Major Facilitator Superfamily	Inorganic phosphate transporter 1-4 OS=Arabidopsis thaliana GN=PHT1-4 PE=1 SV=1	G	Carbohydrate transport and metabolism	PREDICTED: inorganic phosphate transporter 1-4-like [Malus domestica]
MD07G1240700	50.2791	49.6546	52.411	23.0258	21.826	24.1186	3.79914e-17	-1.09583	down	[P]	Inorganic ion transport and metabolism	Molecular Function: superoxide dismutase activity (GO:0004784);; Biological Process: superoxide metabolic process (GO:0006801);; Molecular Function: metal ion binding (GO:0046872);; Biological Process: oxidation-reduction process (GO:0055114);;	K04564|0|mdm:103428529|superoxide dismutase [Fe], chloroplastic-like; K04564 superoxide dismutase, Fe-Mn family [EC:1.15.1.1] (A)	Peroxisome (ko04146)	[P]	Inorganic ion transport and metabolism	Iron/manganese superoxide dismutases, C-terminal domain;; Iron/manganese superoxide dismutases, alpha-hairpin domain	Superoxide dismutase [Fe] 2, chloroplastic OS=Arabidopsis thaliana GN=FSD2 PE=1 SV=1	P	Inorganic ion transport and metabolism	PREDICTED: superoxide dismutase [Fe], chloroplastic-like isoform X2 [Malus domestica]
MD12G1105100	8.65923	8.09181	7.78267	3.33708	2.32303	5.8235	7.83131e-05	-1.06082	down	--	--	Cellular Component: membrane (GO:0016020);;	K05389|6.42991e-25|rcu:RCOM_0235520|Calcium-activated outward-rectifying potassium channel, putative; K05389 potassium channel subfamily K, other eukaryote (A)	--	[P]	Inorganic ion transport and metabolism	Ion channel;; Inward rectifier potassium channel	Two-pore potassium channel 3 OS=Arabidopsis thaliana GN=TPK3 PE=2 SV=1	P	Inorganic ion transport and metabolism	hypothetical protein CISIN_1g040114mg [Citrus sinensis]
MD14G1111400	16.5495	17.1506	19.3515	5.78282	6.30691	5.49938	1.14262e-12	-1.54294	down	--	--	Biological Process: metal ion transport (GO:0030001);; Molecular Function: metal ion binding (GO:0046872);;	--	--	[P]	Inorganic ion transport and metabolism	Heavy-metal-associated domain	Heavy metal-associated isoprenylated plant protein 39 OS=Arabidopsis thaliana GN=HIPP39 PE=2 SV=1	S	Function unknown	PREDICTED: cylicin-1 [Malus domestica]
MD03G1282300	5.44987	6.43206	6.64717	1.30819	1.41693	1.47838	6.53182e-19	-2.2115	down	--	--	Biological Process: metal ion transport (GO:0030001);; Molecular Function: metal ion binding (GO:0046872);;	--	--	[P]	Inorganic ion transport and metabolism	Heavy-metal-associated domain	Heavy metal-associated isoprenylated plant protein 36 OS=Arabidopsis thaliana GN=HIPP36 PE=2 SV=1	S	Function unknown	PREDICTED: late secretory pathway protein AVL9-like [Malus domestica]
MD16G1184300	5.14021	5.49984	5.31751	2.17855	1.56874	1.87099	1.58633e-10	-1.43365	down	--	--	Biological Process: metal ion transport (GO:0030001);; Molecular Function: metal ion binding (GO:0046872);;	--	--	[P]	Inorganic ion transport and metabolism	Heavy-metal-associated domain	Heavy metal-associated isoprenylated plant protein 32 OS=Arabidopsis thaliana GN=HIPP32 PE=2 SV=1	S	Function unknown	PREDICTED: keratin, type I cytoskeletal 9-like [Malus domestica]
MD17G1202200	3.58643	4.1059	3.84864	0.840192	1.02353	1.16658	4.23768e-12	-1.69793	down	--	--	--	--	--	[P]	Inorganic ion transport and metabolism	HCO3- transporter family	Boron transporter 4 OS=Arabidopsis thaliana GN=BOR4 PE=2 SV=1	U	Intracellular trafficking, secretion, and vesicular transport	PREDICTED: boron transporter 4-like isoform X1 [Malus domestica]
MD02G1179100	62.8489	65.1293	59.9479	31.2761	31.2172	27.4509	9.21338e-18	-1.01483	down	[P]	Inorganic ion transport and metabolism	--	--	--	[P]	Inorganic ion transport and metabolism	E1-E2 ATPase;; haloacid dehalogenase-like hydrolase	Probable cadmium/zinc-transporting ATPase HMA1, chloroplastic OS=Arabidopsis thaliana GN=HMA1 PE=2 SV=2	P	Inorganic ion transport and metabolism	PREDICTED: LOW QUALITY PROTEIN: probable cadmium/zinc-transporting ATPase HMA1, chloroplastic [Malus domestica]
MD07G1275300	0.807555	0.899322	0.793223	0.330687	0.296125	0.31505	0.00794198	-1.30272	down	--	--	--	--	--	[P]	Inorganic ion transport and metabolism	Citrate transporter;; Arsenical pump membrane protein	--	P	Inorganic ion transport and metabolism	PREDICTED: putative transporter arsB isoform X1 [Malus domestica]
MD17G1146100	0.565036	0.724789	0.820715	0.2542	0.328803	0.271131	0.00143545	-1.26236	down	[P]	Inorganic ion transport and metabolism	--	K01537|0|pxb:103941177|calcium-transporting ATPase 9, plasma membrane-type-like; K01537 Ca2+-transporting ATPase [EC:3.6.3.8] (A)	--	[P]	Inorganic ion transport and metabolism	Cation transporting ATPase, C-terminus;; E1-E2 ATPase;; haloacid dehalogenase-like hydrolase;; Ca2+-ATPase N terminal autoinhibitory domain;; Cation transport ATPase (P-type);; Cation transporter/ATPase, N-terminus;; haloacid dehalogenase-like hydrolase	Calcium-transporting ATPase 9, plasma membrane-type OS=Arabidopsis thaliana GN=ACA9 PE=2 SV=2	P	Inorganic ion transport and metabolism	PREDICTED: calcium-transporting ATPase 9, plasma membrane-type-like [Pyrus x bretschneideri]
MD12G1080700	4.03415	4.2107	3.4269	0.746152	0.74815	1.61343	1.23655e-13	-1.86438	down	[P]	Inorganic ion transport and metabolism	Molecular Function: calcium-transporting ATPase activity (GO:0005388);; Molecular Function: calmodulin binding (GO:0005516);; Molecular Function: ATP binding (GO:0005524);; Cellular Component: integral component of membrane (GO:0016021);; Molecular Function: metal ion binding (GO:0046872);; Biological Process: calcium ion transmembrane transport (GO:0070588);;	K01537|0|pxb:103927126|putative calcium-transporting ATPase 11, plasma membrane-type; K01537 Ca2+-transporting ATPase [EC:3.6.3.8] (A)	--	[P]	Inorganic ion transport and metabolism	Cation transporting ATPase, C-terminus;; E1-E2 ATPase;; Ca2+-ATPase N terminal autoinhibitory domain;; haloacid dehalogenase-like hydrolase;; Cation transport ATPase (P-type);; Cation transporter/ATPase, N-terminus;; haloacid dehalogenase-like hydrolase	Calcium-transporting ATPase 4, plasma membrane-type OS=Arabidopsis thaliana GN=ACA4 PE=1 SV=1	P	Inorganic ion transport and metabolism	PREDICTED: putative calcium-transporting ATPase 11, plasma membrane-type [Pyrus x bretschneideri]
MD17G1034000	1.93152	2.52736	2.82565	0.100128	0.30463	0.063877	1.14551e-16	-3.78983	down	[P]	Inorganic ion transport and metabolism	Molecular Function: carbonate dehydratase activity (GO:0004089);; Molecular Function: zinc ion binding (GO:0008270);; Cellular Component: chloroplast stroma (GO:0009570);; Biological Process: carbon utilization (GO:0015976);;	K01673|0|pxb:103963951|carbonic anhydrase 2-like; K01673 carbonic anhydrase [EC:4.2.1.1] (A)	Nitrogen metabolism (ko00910)	[P]	Inorganic ion transport and metabolism	Carbonic anhydrase	Carbonic anhydrase, chloroplastic OS=Pisum sativum PE=1 SV=1	P	Inorganic ion transport and metabolism	PREDICTED: carbonic anhydrase 2-like [Pyrus x bretschneideri]
MD16G1201400	5.49148	6.65351	6.09727	2.56223	2.90261	2.53617	4.37453e-08	-1.14049	down	[P]	Inorganic ion transport and metabolism	Biological Process: sulfate assimilation (GO:0000103);; Molecular Function: sulfate adenylyltransferase (ATP) activity (GO:0004781);;	K13811|0|mdm:103403953|ATP sulfurylase 1, chloroplastic; K13811 3'-phosphoadenosine 5'-phosphosulfate synthase [EC:2.7.7.4 2.7.1.25] (A)	Purine metabolism (ko00230);; Selenocompound metabolism (ko00450);; Sulfur metabolism (ko00920)	[P]	Inorganic ion transport and metabolism	ATP-sulfurylase;; PUA-like domain	ATP sulfurylase 1, chloroplastic OS=Arabidopsis thaliana GN=APS1 PE=1 SV=1	P	Inorganic ion transport and metabolism	PREDICTED: ATP sulfurylase 1, chloroplastic [Malus domestica]
MD15G1139800	4.16329	3.90627	4.30412	1.4786	1.69317	1.87339	3.13326e-06	-1.24127	down	[P]	Inorganic ion transport and metabolism	Molecular Function: ammonium transmembrane transporter activity (GO:0008519);; Cellular Component: integral component of membrane (GO:0016021);; Biological Process: ammonium transmembrane transport (GO:0072488);;	K03320|0|mdm:103456299|ammonium transporter 3 member 1-like; K03320 ammonium transporter, Amt family (A)	--	[P]	Inorganic ion transport and metabolism	Ammonium Transporter Family	Ammonium transporter 3 member 1 OS=Oryza sativa subsp. japonica GN=AMT3-1 PE=2 SV=1	P	Inorganic ion transport and metabolism	PREDICTED: ammonium transporter 3 member 1-like [Malus domestica]
MD13G1183900	3.7902	4.1287	3.33312	1.00978	1.29277	1.29477	1.14204e-10	-1.59221	down	--	--	Biological Process: metal ion transport (GO:0030001);; Molecular Function: metal ion binding (GO:0046872);;	--	--	[P]	Inorganic ion transport and metabolism	--	Heavy metal-associated isoprenylated plant protein 32 OS=Arabidopsis thaliana GN=HIPP32 PE=2 SV=1	S	Function unknown	PREDICTED: RNA-binding protein cabeza [Ziziphus jujuba]
MD08G1075000	1.81043	1.87349	1.97068	0.830745	0.727685	0.712323	0.00650965	-1.25347	down	--	--	Molecular Function: metal ion binding (GO:0046872);;	--	--	[R]	General function prediction only	Zinc finger C-x8-C-x5-C-x3-H type (and similar)	Zinc finger CCCH domain-containing protein 20 OS=Arabidopsis thaliana GN=At2g19810 PE=2 SV=1	S	Function unknown	PREDICTED: zinc finger CCCH domain-containing protein 23-like [Malus domestica]
MD01G1224800	37.6361	39.5356	27.8842	13.8635	15.7434	17.0071	3.41167e-06	-1.10825	down	--	--	--	--	--	[R]	General function prediction only	Yippee zinc-binding/DNA-binding /Mis18, centromere assembly;; Probable zinc-ribbon domain	Protein yippee-like At4g27740 OS=Arabidopsis thaliana GN=At4g27740 PE=3 SV=1	S	Function unknown	PREDICTED: protein yippee-like At4g27740 [Malus domestica]
MD13G1105300	4.70443	6.29961	4.1654	1.84791	2.76388	2.32903	0.00128996	-1.07451	down	[R]	General function prediction only	--	--	--	[R]	General function prediction only	WD domain, G-beta repeat;; PQQ-like domain	Protein JINGUBANG OS=Arabidopsis thaliana GN=JGB PE=1 SV=1	S	Function unknown	PREDICTED: uncharacterized WD repeat-containing protein alr3466 [Malus domestica]
MD11G1224800	1.89809	2.18344	2.09438	0.744055	0.885904	1.19033	0.0043929	-1.07104	down	[H]	Coenzyme transport and metabolism	Cellular Component: mitochondrion (GO:0005739);; Cellular Component: cytosol (GO:0005829);; Biological Process: cellular response to DNA damage stimulus (GO:0006974);; Molecular Function: zinc ion binding (GO:0008270);; Biological Process: thiamine biosynthetic process (GO:0009228);; Biological Process: response to cold (GO:0009409);; Cellular Component: chloroplast stroma (GO:0009570);; Cellular…	K03146|0|pxb:103948770|thiamine thiazole synthase, chloroplastic-like; K03146 thiamine thiazole synthase (A)	Thiamine metabolism (ko00730)	[R]	General function prediction only	Thi4 family;; FAD dependent oxidoreductase;; FAD binding domain;; NAD(P)-binding Rossmann-like domain;; GMC oxidoreductase	Thiamine thiazole synthase, chloroplastic OS=Citrus sinensis GN=THI1 PE=2 SV=1	H	Coenzyme transport and metabolism	PREDICTED: thiamine thiazole synthase, chloroplastic-like [Pyrus x bretschneideri]
MD06G1112000	9.43328	8.67581	9.95542	2.84197	2.47618	2.42424	4.7006e-16	-1.79709	down	--	--	--	K15382|1.5037e-149|mdm:103400667|bidirectional sugar transporter SWEET4-like; K15382 solute carrier family 50 (sugar transporter) (A)	--	[R]	General function prediction only	Sugar efflux transporter for intercellular exchange	Bidirectional sugar transporter SWEET4 OS=Oryza sativa subsp. japonica GN=SWEET4 PE=2 SV=1	U	Intracellular trafficking, secretion, and vesicular transport	PREDICTED: bidirectional sugar transporter SWEET4-like [Malus domestica]
MD10G1269300	3.43647	3.04356	2.93959	1.01077	0.8441	0.777131	3.99368e-07	-1.77246	down	--	--	Cellular Component: plasma membrane (GO:0005886);; Biological Process: carbohydrate transport (GO:0008643);; Cellular Component: integral component of membrane (GO:0016021);;	K15382|2.02984e-157|mdm:103429662|bidirectional sugar transporter SWEET2a-like; K15382 solute carrier family 50 (sugar transporter) (A)	--	[R]	General function prediction only	Sugar efflux transporter for intercellular exchange	Bidirectional sugar transporter SWEET2a OS=Oryza sativa subsp. japonica GN=SWEET2A PE=2 SV=1	U	Intracellular trafficking, secretion, and vesicular transport	PREDICTED: bidirectional sugar transporter SWEET2a-like [Malus domestica]
MD12G1225900	17.824	14.6245	17.9767	8.14649	9.02898	6.26317	1.64507e-08	-1.0561	down	[GEPR]	Carbohydrate transport and metabolism;; Amino acid transport and metabolism;; Inorganic ion transport and metabolism;; General function prediction only	--	K08145|0|mdm:103451345|sugar transporter ERD6-like 17; K08145 MFS transporter, SP family, solute carrier family 2 (facilitated glucose transporter), member 8 (A)	--	[R]	General function prediction only	Sugar (and other) transporter;; Major Facilitator Superfamily	Sugar transporter ERD6-like 17 OS=Arabidopsis thaliana GN=SFP1 PE=2 SV=2	G	Carbohydrate transport and metabolism	PREDICTED: sugar transporter ERD6-like 17 [Malus domestica]
MD02G1012400	3.17	2.96652	3.10443	1.39151	1.65595	1.29655	0.00123151	-1.0369	down	[GEPR]	Carbohydrate transport and metabolism;; Amino acid transport and metabolism;; Inorganic ion transport and metabolism;; General function prediction only	--	--	--	[R]	General function prediction only	Sugar (and other) transporter;; Major Facilitator Superfamily	Sugar transport protein 7 OS=Arabidopsis thaliana GN=STP7 PE=1 SV=1	G	Carbohydrate transport and metabolism	PREDICTED: sugar transport protein 7-like isoform X1 [Malus domestica]
MD10G1079700	12.0699	12.8134	12.9307	3.68399	4.1175	3.95371	1.02547e-19	-1.63352	down	[GEPR]	Carbohydrate transport and metabolism;; Amino acid transport and metabolism;; Inorganic ion transport and metabolism;; General function prediction only	Cellular Component: integral component of membrane (GO:0016021);; Molecular Function: substrate-specific transmembrane transporter activity (GO:0022891);; Biological Process: transmembrane transport (GO:0055085);;	--	--	[R]	General function prediction only	Sugar (and other) transporter;; Major Facilitator Superfamily	Polyol transporter 5 OS=Arabidopsis thaliana GN=PLT5 PE=1 SV=2	G	Carbohydrate transport and metabolism	PREDICTED: polyol transporter 5-like isoform X1 [Malus domestica]
MD10G1217000	8.74905	9.83561	9.19455	3.46489	3.36528	3.20855	1.52193e-11	-1.41886	down	[GEPR]	Carbohydrate transport and metabolism;; Amino acid transport and metabolism;; Inorganic ion transport and metabolism;; General function prediction only	--	--	--	[R]	General function prediction only	Sugar (and other) transporter;; Major Facilitator Superfamily	Organic cation/carnitine transporter 3 OS=Arabidopsis thaliana GN=OCT3 PE=2 SV=1	G	Carbohydrate transport and metabolism	PREDICTED: organic cation/carnitine transporter 3-like isoform X1 [Pyrus x bretschneideri]
MD02G1119800	2.05079	2.54406	2.4631	0.21892	0.110924	0.578441	3.86475e-15	-2.8649	down	[G]	Carbohydrate transport and metabolism	Biological Process: biosynthetic process (GO:0009058);; Molecular Function: strictosidine synthase activity (GO:0016844);;	--	--	[R]	General function prediction only	Strictosidine synthase;; SMP-30/Gluconolaconase/LRE-like region;; NHL repeat	Protein STRICTOSIDINE SYNTHASE-LIKE 5 OS=Arabidopsis thaliana GN=SSL5 PE=2 SV=1	G	Carbohydrate transport and metabolism	PREDICTED: protein STRICTOSIDINE SYNTHASE-LIKE 5-like [Malus domestica]
MD15G1041300	4.7036	4.01802	3.10753	2.13877	1.44724	1.53591	0.00141197	-1.01225	down	--	--	Cellular Component: membrane (GO:0016020);; Cellular Component: cell part (GO:0044464);;	K09597|4.08064e-36|pxb:103932070|signal peptide peptidase-like 5; K09597 signal peptide peptidase-like 2B [EC:3.4.23.-] (A)	--	[R]	General function prediction only	Signal peptide peptidase	Signal peptide peptidase-like 2 OS=Oryza sativa subsp. japonica GN=SPPL2 PE=2 SV=1	U	Intracellular trafficking, secretion, and vesicular transport	PREDICTED: signal peptide peptidase-like 5 isoform X2 [Pyrus x bretschneideri]
MD15G1061100	20.4486	19.6533	23.3433	7.80973	5.37995	9.99685	9.31831e-14	-1.40582	down	--	--	Biological Process: dephosphorylation (GO:0016311);; Molecular Function: pyrophosphatase activity (GO:0016462);; Molecular Function: phosphatase activity (GO:0016791);;	K13248|0|mdm:103424640|inorganic pyrophosphatase 2-like; K13248 pyridoxal phosphate phosphatase PHOSPHO2 [EC:3.1.3.74] (A)	Vitamin B6 metabolism (ko00750)	[R]	General function prediction only	Putative Phosphatase;; haloacid dehalogenase-like hydrolase	Inorganic pyrophosphatase 2 OS=Arabidopsis thaliana GN=At1g17710 PE=2 SV=1	S	Function unknown	PREDICTED: inorganic pyrophosphatase 2-like [Malus domestica]
MD13G1174600	0.379458	0.41935	0.232866	0.16514	0.083072	0.135874	0.00699833	-1.36502	down	[RTKL]	General function prediction only;; Signal transduction mechanisms;; Transcription;; Replication, recombination and repair	Biological Process: phragmoplast assembly (GO:0000914);; Molecular Function: protein serine/threonine kinase activity (GO:0004674);; Molecular Function: ATP binding (GO:0005524);; Biological Process: protein phosphorylation (GO:0006468);; Molecular Function: microtubule binding (GO:0008017);; Cellular Component: plasmodesma (GO:0009506);; Biological Process: embryo development ending in seed dorm…	K17545|0|mdm:103453002|serine/threonine-protein kinase ULK4-like; K17545 serine/threonine-protein kinase ULK4 [EC:2.7.11.1] (A)	--	[R]	General function prediction only	Protein kinase domain;; Protein tyrosine kinase	Serine/threonine-protein kinase RUNKEL OS=Arabidopsis thaliana GN=RUK PE=1 SV=1	T	Signal transduction mechanisms	PREDICTED: serine/threonine-protein kinase RUNKEL-like [Malus domestica]
MD11G1161200	1.27195	1.57136	1.28212	0.428544	0.415081	0.004685	0.000241887	-2.16684	down	--	--	--	--	--	[R]	General function prediction only	PPR repeat;; PPR repeat family;; PPR repeat;; Pentatricopeptide repeat domain	Pentatricopeptide repeat-containing protein At5g14770, mitochondrial OS=Arabidopsis thaliana GN=At5g14770 PE=3 SV=2	S	Function unknown	PREDICTED: pentatricopeptide repeat-containing protein At5g14770, mitochondrial [Pyrus x bretschneideri]
MD09G1055200	2.34588	3.49029	3.41186	0.220676	0.138851	0.251584	8.96473e-13	-3.82075	down	--	--	--	--	--	[R]	General function prediction only	PPR repeat;; PPR repeat family;; PPR repeat	Pentatricopeptide repeat-containing protein At5g15340, mitochondrial OS=Arabidopsis thaliana GN=PCMP-H91 PE=2 SV=1	S	Function unknown	PREDICTED: LOW QUALITY PROTEIN: pentatricopeptide repeat-containing protein At5g15340, mitochondrial [Malus domestica]
MD01G1051900	23.8892	24.5183	25.0303	2.67329	3.50625	2.47902	5.16872e-65	-3.03117	down	[QR]	Secondary metabolites biosynthesis, transport and catabolism;; General function prediction only	Molecular Function: O-methyltransferase activity (GO:0008171);; Biological Process: methylation (GO:0032259);; Molecular Function: protein dimerization activity (GO:0046983);;	--	--	[R]	General function prediction only	O-methyltransferase;; Dimerisation domain	Trans-resveratrol di-O-methyltransferase OS=Vitis vinifera GN=ROMT PE=1 SV=2	S	Function unknown	N-acetylserotonin O-methyltransferase [Malus zumi]
MD12G1103500	2.61971	2.28215	2.34909	1.19775	0.828443	1.13126	0.000662113	-1.14661	down	--	--	--	--	--	[R]	General function prediction only	O-methyltransferase	Caffeic acid 3-O-methyltransferase OS=Ammi majus GN=COMT PE=1 SV=1	S	Function unknown	PREDICTED: caffeic acid 3-O-methyltransferase isoform X2 [Pyrus x bretschneideri]
MD03G1111500	3.06838	3.58089	3.70691	2.29111	0.67105	0.281541	0.00234698	-1.62408	down	[EF]	Amino acid transport and metabolism;; Nucleotide transport and metabolism	--	K01955|3.10388e-177|pxb:103930652|carbamoyl-phosphate synthase large chain, chloroplastic-like; K01955 carbamoyl-phosphate synthase large subunit [EC:6.3.5.5] (A)	Pyrimidine metabolism (ko00240);; Alanine, aspartate and glutamate metabolism (ko00250)	[R]	General function prediction only	MGS-like domain	Carbamoyl-phosphate synthase large chain, chloroplastic OS=Arabidopsis thaliana GN=CARB PE=1 SV=1	F	Nucleotide transport and metabolism	PREDICTED: LOW QUALITY PROTEIN: carbamoyl-phosphate synthase large chain, chloroplastic-like [Malus domestica]
MD17G1137500	5.46352	5.09396	5.40807	1.91512	1.57789	1.92507	9.95056e-09	-1.50708	down	[V]	Defense mechanisms	--	K03327|0|mdm:103405169|MATE efflux family protein 5; K03327 multidrug resistance protein, MATE family (A)	--	[R]	General function prediction only	MatE	Protein DETOXIFICATION 56 OS=Arabidopsis thaliana GN=DTX56 PE=1 SV=1	V	Defense mechanisms	PREDICTED: protein DETOXIFICATION 56 [Malus domestica]
MD08G1209800	6.93087	6.42699	6.03286	2.28574	2.9511	2.71138	5.32982e-08	-1.23517	down	[V]	Defense mechanisms	Biological Process: regulation of organ formation (GO:0003156);; Biological Process: drug transmembrane transport (GO:0006855);; Molecular Function: drug transmembrane transporter activity (GO:0015238);; Molecular Function: antiporter activity (GO:0015297);; Cellular Component: membrane (GO:0016020);; Cellular Component: Golgi transport complex (GO:0017119);; Biological Process: iron ion homeosta…	K03327|0|mdm:103441751|MATE efflux family protein 5-like; K03327 multidrug resistance protein, MATE family (A)	--	[R]	General function prediction only	MatE	Protein DETOXIFICATION 48 OS=Arabidopsis thaliana GN=DTX48 PE=2 SV=1	V	Defense mechanisms	PREDICTED: protein DETOXIFICATION 48-like [Malus domestica]
MD15G1393900	5.49737	5.51446	5.45294	3.13666	2.05301	2.52683	1.45793e-05	-1.04614	down	[V]	Defense mechanisms	Biological Process: regulation of organ formation (GO:0003156);; Biological Process: drug transmembrane transport (GO:0006855);; Molecular Function: drug transmembrane transporter activity (GO:0015238);; Molecular Function: antiporter activity (GO:0015297);; Cellular Component: membrane (GO:0016020);; Cellular Component: Golgi transport complex (GO:0017119);; Biological Process: iron ion homeosta…	K03327|0|mdm:103402037|MATE efflux family protein 5-like; K03327 multidrug resistance protein, MATE family (A)	--	[R]	General function prediction only	MatE	Protein DETOXIFICATION 48 OS=Arabidopsis thaliana GN=DTX48 PE=2 SV=1	V	Defense mechanisms	PREDICTED: protein DETOXIFICATION 48-like [Malus domestica]
MD05G1344300	6.68744	6.55378	7.37546	3.213	2.85555	2.38028	1.18703e-08	-1.2527	down	[V]	Defense mechanisms	--	K03327|0|mdm:103427792|protein TRANSPARENT TESTA 12-like; K03327 multidrug resistance protein, MATE family (A)	--	[R]	General function prediction only	MatE	Protein DETOXIFICATION 40 OS=Arabidopsis thaliana GN=DTX40 PE=1 SV=1	V	Defense mechanisms	PREDICTED: protein DETOXIFICATION 40-like isoform X2 [Malus domestica]
MD08G1213400	2.61687	2.24337	2.27773	0.421818	0.664205	0.431314	0.00166004	-2.15727	down	--	--	--	K03327|1.38904e-68|mdm:103428914|MATE efflux family protein 5-like; K03327 multidrug resistance protein, MATE family (A)	--	[R]	General function prediction only	MatE	Protein DETOXIFICATION 14 OS=Arabidopsis thaliana GN=DTX14 PE=3 SV=1	V	Defense mechanisms	PREDICTED: protein DETOXIFICATION 14-like [Pyrus x bretschneideri]
MD16G1034100	3.39189	3.26297	3.79081	1.48055	1.09569	1.44669	1.38411e-06	-1.3272	down	[V]	Defense mechanisms	--	K03327|0|mdm:103402631|MATE efflux family protein 5-like; K03327 multidrug resistance protein, MATE family (A)	--	[R]	General function prediction only	MatE	Protein DETOXIFICATION 12 OS=Arabidopsis thaliana GN=DTX12 PE=2 SV=1	V	Defense mechanisms	PREDICTED: protein DETOXIFICATION 12-like [Malus domestica]
MD09G1144100	1.16682	1.22947	1.40747	0.465698	0.268876	0.470185	0.0027343	-1.56623	down	--	--	--	--	--	[R]	General function prediction only	Leucine Rich repeats (2 copies);; Leucine rich repeat;; Leucine Rich Repeat;; Leucine Rich repeat;; Leucine rich repeat N-terminal domain	LRR receptor-like serine/threonine-protein kinase RCH1 OS=Arabidopsis thaliana GN=RCH1 PE=2 SV=1	S	Function unknown	PREDICTED: probable leucine-rich repeat receptor-like protein kinase At1g35710 [Malus domestica]
MD01G1179800	2.55775	2.17482	1.8615	0.494153	0.2453	0.335136	1.80843e-18	-2.56154	down	--	--	--	--	--	[R]	General function prediction only	Leucine rich repeat;; Leucine Rich repeats (2 copies);; Leucine Rich Repeat;; Leucine rich repeat N-terminal domain	Receptor-like protein 12 OS=Arabidopsis thaliana GN=RLP12 PE=2 SV=2	S	Function unknown	M18S-3Ap [Malus floribunda]
MD04G1242300	0.814082	0.709946	0.666054	0.190185	0.236104	0.150534	0.00279585	-1.85672	down	--	--	--	--	--	[R]	General function prediction only	Leucine rich repeat;; Leucine Rich repeats (2 copies);; Leucine Rich Repeat;; Leucine rich repeat N-terminal domain	DNA damage-repair/toleration protein DRT100 OS=Arabidopsis thaliana GN=DRT100 PE=2 SV=2	S	Function unknown	PREDICTED: LRR receptor-like serine/threonine-protein kinase GSO1 [Malus domestica]
MD03G1017800	0.747691	0.531707	0.713633	0.033343	0.084136	0.166143	2.45478e-06	-2.62954	down	--	--	--	--	--	[R]	General function prediction only	Leucine rich repeat;; Leucine Rich repeats (2 copies);; Leucine Rich Repeat;; Leucine Rich repeat	Receptor-like protein 2 OS=Arabidopsis thaliana GN=RLP2 PE=2 SV=1	S	Function unknown	PREDICTED: tyrosine-sulfated glycopeptide receptor 1-like [Malus domestica]
MD12G1181200	7.78994	8.14014	7.74414	3.26176	3.96101	3.41079	1.14235e-08	-1.10491	down	--	--	Molecular Function: ubiquitin-protein transferase activity (GO:0004842);; Biological Process: ubiquitin-dependent protein catabolic process (GO:0006511);; Biological Process: toxin catabolic process (GO:0009407);; Biological Process: protein ubiquitination (GO:0016567);;	K10268|0|mdm:103430431|F-box/LRR-repeat protein 3-like; K10268 F-box and leucine-rich repeat protein 2/20 (A)	--	[R]	General function prediction only	Leucine Rich repeat;; Leucine Rich repeats (2 copies);; Leucine rich repeat	F-box/LRR-repeat protein 3 OS=Arabidopsis thaliana GN=FBL3 PE=2 SV=1	S	Function unknown	PREDICTED: F-box/LRR-repeat protein 3-like [Malus domestica]
MD04G1167900	0.532508	0.532806	0.532492	0.100972	0.171907	0.128449	0.000591523	-1.91064	down	--	--	Molecular Function: ubiquitin-protein transferase activity (GO:0004842);; Biological Process: ubiquitin-dependent protein catabolic process (GO:0006511);; Biological Process: toxin catabolic process (GO:0009407);; Biological Process: protein ubiquitination (GO:0016567);;	K10268|0|mdm:103433720|F-box/LRR-repeat protein 3; K10268 F-box and leucine-rich repeat protein 2/20 (A)	--	[R]	General function prediction only	Leucine Rich repeat;; Leucine Rich repeats (2 copies);; Leucine rich repeat	F-box/LRR-repeat protein 3 OS=Arabidopsis thaliana GN=FBL3 PE=2 SV=1	S	Function unknown	PREDICTED: F-box/LRR-repeat protein 3 [Malus domestica]
MD13G1117000	3.88482	3.87432	4.05713	1.81377	2.31903	1.14218	8.02501e-05	-1.04302	down	--	--	--	--	--	[R]	General function prediction only	Kelch motif;; Kelch motif;; Kelch motif;; Galactose oxidase, central domain;; Kelch motif;; Galactose oxidase, central domain;; F-box domain	F-box/kelch-repeat protein At1g67480 OS=Arabidopsis thaliana GN=At1g67480 PE=2 SV=1	S	Function unknown	PREDICTED: F-box/kelch-repeat protein At1g67480-like [Malus domestica]
MD08G1127900	5.61475	5.0265	4.81397	1.21426	1.03322	0.670579	2.11715e-14	-2.34693	down	--	--	--	--	--	[R]	General function prediction only	Kelch motif;; Kelch motif;; Kelch motif;; Galactose oxidase, central domain;; Galactose oxidase, central domain	F-box protein AFR OS=Arabidopsis thaliana GN=AFR PE=1 SV=2	S	Function unknown	PREDICTED: F-box protein AFR-like [Malus domestica]
MD06G1103000	2.05742	2.60452	1.93915	1.07008	0.876082	0.912977	0.00107155	-1.15839	down	--	--	--	K09273|0|mdm:103454621|high mobility group B protein 6-like; K09273 upstream-binding transcription factor (A)	--	[R]	General function prediction only	HMG (high mobility group) box;; HMG-box domain;; CHDNT (NUC034) domain	High mobility group B protein 13 OS=Arabidopsis thaliana GN=HMGB13 PE=2 SV=1	B	Chromatin structure and dynamics	PREDICTED: high mobility group B protein 6-like [Malus domestica]
MD00G1176400	5.57212	5.21806	5.20098	2.11721	1.99366	2.56663	1.36601e-05	-1.2083	down	[R]	General function prediction only	--	--	--	[R]	General function prediction only	Haloacid dehalogenase-like hydrolase;; haloacid dehalogenase-like hydrolase;; haloacid dehalogenase-like hydrolase;; HAD-hyrolase-like	Bifunctional riboflavin kinase/FMN phosphatase OS=Arabidopsis thaliana GN=FHY PE=1 SV=1	S	Function unknown	PREDICTED: LOW QUALITY PROTEIN: bifunctional riboflavin kinase/FMN phosphatase-like [Malus domestica]
MD13G1191400	9.9386	9.51122	17.5847	5.70652	6.74695	6.68735	0.00120897	-1.02966	down	[R]	General function prediction only	Biological Process: metabolic process (GO:0008152);; Molecular Function: hydrolase activity (GO:0016787);;	K07025|3.77102e-169|pxb:103935975|uncharacterized LOC103935975; K07025 putative hydrolase of the HAD superfamily (A)	--	[R]	General function prediction only	Haloacid dehalogenase-like hydrolase;; haloacid dehalogenase-like hydrolase;; HAD-hyrolase-like	--	S	Function unknown	PREDICTED: uncharacterized protein LOC103935975 [Pyrus x bretschneideri]
MD04G1130800	4.5484	3.82725	5.58079	2.15191	2.03892	2.10751	8.65709e-05	-1.15211	down	[R]	General function prediction only	Biological Process: metabolic process (GO:0008152);; Molecular Function: hydrolase activity (GO:0016787);;	--	--	[R]	General function prediction only	Haloacid dehalogenase-like hydrolase;; haloacid dehalogenase-like hydrolase;; HAD-hyrolase-like	--	S	Function unknown	PREDICTED: suppressor of disruption of TFIIS-like [Pyrus x bretschneideri]
MD00G1208300	2.68737	2.97267	3.21869	0.858219	1.04947	1.01466	2.67396e-08	-1.54902	down	--	--	--	--	--	[R]	General function prediction only	Galactose oxidase, central domain;; Galactose oxidase, central domain;; Kelch motif;; Kelch motif;; Kelch motif;; Kelch motif	Acyl-CoA-binding domain-containing protein 4 OS=Arabidopsis thaliana GN=ACBP4 PE=1 SV=1	S	Function unknown	PREDICTED: acyl-CoA-binding domain-containing protein 4-like [Malus domestica]
Malus_domestica_newGene_10214	4.16393	4.38756	4.66713	2.18889	1.99694	2.07827	6.67423e-05	-1.02774	down	--	--	--	--	--	[R]	General function prediction only	gag-polypeptide of LTR copia-type;; gag-polypeptide of LTR copia-type;; gag-polypeptide of LTR copia-type;; Retrotransposon gag protein;; Integrase core domain	Endonuclease OS=Nicotiana tabacum (Common tobacco) PE=2 SV=1	R	General function prediction only	PREDICTED: uncharacterized protein LOC103413098 [Malus domestica]
MD06G1187400	6.71251	7.02069	7.54258	2.20395	1.30064	1.42142	1.13501e-11	-2.05821	down	[IQR]	Lipid transport and metabolism;; Secondary metabolites biosynthesis, transport and catabolism;; General function prediction only	Molecular Function: oxidoreductase activity (GO:0016491);; Biological Process: oxidation-reduction process (GO:0055114);;	--	--	[R]	General function prediction only	Enoyl-(Acyl carrier protein) reductase;; short chain dehydrogenase;; KR domain;; 3-beta hydroxysteroid dehydrogenase/isomerase family	(-)-isopiperitenol/(-)-carveol dehydrogenase, mitochondrial OS=Mentha piperita PE=1 SV=1	S	Function unknown	PREDICTED: (-)-isopiperitenol/(-)-carveol dehydrogenase, mitochondrial-like [Malus domestica]
MD11G1093800	1.53115	1.72775	1.74387	0	0.054334	0.067203	2.75111e-11	-4.93402	down	[IQR]	Lipid transport and metabolism;; Secondary metabolites biosynthesis, transport and catabolism;; General function prediction only	--	K08081|0|mdm:103412975|uncharacterized LOC103412975; K08081 Tropinone reductase 1 [EC:1.1.1.206] (A)	Tropane, piperidine and pyridine alkaloid biosynthesis (ko00960)	[R]	General function prediction only	Enoyl-(Acyl carrier protein) reductase;; short chain dehydrogenase;; KR domain	Tropinone reductase homolog At1g07440 OS=Arabidopsis thaliana GN=At1g07440 PE=1 SV=1	S	Function unknown	PREDICTED: tropinone reductase homolog At1g07440-like isoform X1 [Malus domestica]
MD09G1059700	1.78092	1.69822	1.94368	0.646895	0.357982	0.94912	0.000429175	-1.41239	down	--	--	--	--	--	[R]	General function prediction only	Domain of unknown function;; Ankyrin repeats (3 copies)	Ankyrin repeat-containing protein ITN1 OS=Arabidopsis thaliana GN=ITN1 PE=1 SV=1	S	Function unknown	PREDICTED: uncharacterized protein LOC103435401 isoform X2 [Malus domestica]
MD03G1264800	2.50719	2.64125	2.50124	1.28948	0.819382	1.41064	0.00618507	-1.06507	down	--	--	Biological Process: regulation of cyclin-dependent protein serine/threonine kinase activity (GO:0000079);; Molecular Function: protein kinase binding (GO:0019901);;	--	--	[R]	General function prediction only	Cyclin;; Cyclin, N-terminal domain	Cyclin-P3-1 OS=Oryza sativa subsp. japonica GN=CYCP3-1 PE=3 SV=1	S	Function unknown	PREDICTED: cyclin-P3-1-like [Malus domestica]
MD14G1066100	1.14992	1.2058	1.40128	0.301558	0.250885	0.571424	0.000591221	-1.66439	down	--	--	Molecular Function: nucleic acid binding (GO:0003676);; Molecular Function: metal ion binding (GO:0046872);;	--	--	[R]	General function prediction only	C2H2-type zinc finger	Zinc finger protein WIP2 OS=Arabidopsis thaliana GN=WIP2 PE=1 SV=1	S	Function unknown	PREDICTED: zinc finger protein WIP2 isoform X1 [Pyrus x bretschneideri]
MD06G1214800	1.31132	0.816641	0.915189	0.361202	0.472704	0.229258	0.00156243	-1.43616	down	--	--	Biological Process: malate transport (GO:0015743);;	--	--	[R]	General function prediction only	Aluminium activated malate transporter;; Fusaric acid resistance protein-like;; Fusaric acid resistance protein family	Aluminum-activated malate transporter 9 OS=Arabidopsis thaliana GN=ALMT9 PE=2 SV=1	S	Function unknown	PREDICTED: aluminum-activated malate transporter 9 [Malus domestica]
MD12G1040500	1.61461	1.23173	1.21074	0.380027	0.062684	0.216898	1.82252e-07	-2.49769	down	--	--	Biological Process: response to aluminum ion (GO:0010044);; Biological Process: malate transport (GO:0015743);;	--	--	[R]	General function prediction only	Aluminium activated malate transporter;; Fusaric acid resistance protein-like	Aluminum-activated malate transporter 8 OS=Arabidopsis thaliana GN=ALMT8 PE=3 SV=1	S	Function unknown	PREDICTED: aluminum-activated malate transporter 8-like [Malus domestica]
MD15G1370400	1.4781	1.9673	1.66637	0.997471	0.529846	0.419699	0.00222828	-1.32752	down	[R]	General function prediction only	Molecular Function: hydrolase activity (GO:0016787);;	--	--	[R]	General function prediction only	alpha/beta hydrolase fold;; Alpha/beta hydrolase family;; Serine aminopeptidase, S33;; BAAT / Acyl-CoA thioester hydrolase C terminal;; Prolyl oligopeptidase family;; TAP-like protein;; Dienelactone hydrolase family	--	S	Function unknown	PREDICTED: monoacylglycerol lipase ABHD6-like [Malus domestica]
MD09G1181900	3.34203	2.56692	3.33949	1.19994	1.3735	1.6062	0.000952237	-1.08361	down	[R]	General function prediction only	--	--	--	[R]	General function prediction only	alpha/beta hydrolase fold;; Alpha/beta hydrolase family	--	S	Function unknown	PREDICTED: lipase 1-like [Malus domestica]
MD07G1270700	2.94549	2.14657	2.43908	0.766121	0.863369	1.10271	0.000443563	-1.29224	down	--	--	--	K04392|4.7514e-06|atr:s00109p00095870|AMTR_s00109p00095870; hypothetical protein; K04392 Ras-related C3 botulinum toxin substrate 1 (A)	Phagosome (ko04145)	[R]	General function prediction only	--	Rac-like GTP-binding protein 2 OS=Oryza sativa subsp. japonica GN=RAC2 PE=2 SV=1	--	--	--
MD12G1216800	1.12901	0.767571	0.942102	0.325062	0.320025	0.153794	0.000266384	-1.74018	down	--	--	Molecular Function: nucleic acid binding (GO:0003676);; Molecular Function: metal ion binding (GO:0046872);;	--	--	[R]	General function prediction only	--	Protein indeterminate-domain 2 OS=Arabidopsis thaliana GN=IDD2 PE=2 SV=1	S	Function unknown	zinc finger protein [Malus domestica]
MD10G1024000	10.1041	7.35384	10.8927	2.14122	4.40936	4.15402	8.34657e-05	-1.35075	down	[S]	Function unknown	--	--	--	[S]	Function unknown	VIT family	Vacuolar iron transporter homolog 4 OS=Arabidopsis thaliana GN=At3g43660 PE=2 SV=1	S	Function unknown	PREDICTED: vacuolar iron transporter homolog 4-like [Malus domestica]
MD12G1223300	2.73911	3.78486	3.67459	0.781484	0.421162	0.483328	3.78034e-08	-2.50356	down	[S]	Function unknown	--	--	--	[S]	Function unknown	VIT family	Vacuolar iron transporter homolog 4 OS=Arabidopsis thaliana GN=At3g43660 PE=2 SV=1	S	Function unknown	PREDICTED: vacuolar iron transporter homolog 4-like [Malus domestica]
MD05G1023100	2.73779	2.18292	2.94306	0.693354	0.342276	0.90275	2.24118e-05	-1.94736	down	[S]	Function unknown	--	--	--	[S]	Function unknown	VIT family	Vacuolar iron transporter homolog 4 OS=Arabidopsis thaliana GN=At3g43660 PE=2 SV=1	S	Function unknown	PREDICTED: vacuolar iron transporter homolog 1-like [Pyrus x bretschneideri]
MD08G1024400	1.22544	1.56586	1.24362	0.38424	0.321344	0.459664	0.00192801	-1.70675	down	--	--	--	--	--	[S]	Function unknown	TLC domain	--	U	Intracellular trafficking, secretion, and vesicular transport	PREDICTED: transmembrane protein 136-like isoform X1 [Malus domestica]
MD09G1263000	4.59725	5.07719	6.12049	2.35232	1.83013	3.34776	0.00124093	-1.01896	down	--	--	--	--	--	[S]	Function unknown	Protein of unknown function (DUF775)	--	S	Function unknown	PREDICTED: protein OPI10 homolog [Malus domestica]
MD16G1130600	2.19711	1.87226	1.56876	0.663396	0.69996	0.54145	2.01933e-05	-1.5064	down	[S]	Function unknown	--	--	--	[S]	Function unknown	Protein of unknown function (DUF1624)	--	S	Function unknown	PREDICTED: heparan-alpha-glucosaminide N-acetyltransferase-like [Malus domestica]
MD13G1134700	2.1419	2.33687	1.72822	0.971236	0.851403	1.15335	0.002715	-1.00381	down	[S]	Function unknown	--	--	--	[S]	Function unknown	Protein of unknown function (DUF1624)	--	S	Function unknown	PREDICTED: heparan-alpha-glucosaminide N-acetyltransferase-like [Malus domestica]
MD12G1015700	0.391325	0.817726	0.524831	0.074967	0.062679	0	1.0036e-06	-3.21452	down	--	--	--	--	--	[S]	Function unknown	PQ loop repeat	--	S	Function unknown	PREDICTED: uncharacterized protein LOC103449379 [Malus domestica]
MD15G1270100	1.59177	1.85335	1.9529	0.281091	0.423648	0.162841	2.2538e-09	-2.46776	down	--	--	--	--	--	[S]	Function unknown	PQ loop repeat	--	S	Function unknown	PREDICTED: probable vacuolar amino acid transporter YPQ1 [Malus domestica]
MD17G1048300	10.4552	8.9693	9.95089	4.56327	4.96939	4.5371	1.83279e-07	-1.09831	down	--	--	Biological Process: response to hypoxia (GO:0001666);; Biological Process: systemic acquired resistance, salicylic acid mediated signaling pathway (GO:0009862);; Biological Process: xylem development (GO:0010089);; Biological Process: regulation of hydrogen peroxide metabolic process (GO:0010310);; Biological Process: cell wall macromolecule metabolic process (GO:0044036);; Molecular Function: cy…	K10712|0|mdm:103404418|2-aminoethanethiol dioxygenase-like; K10712 cysteamine dioxygenase [EC:1.13.11.19] (A)	Taurine and hypotaurine metabolism (ko00430)	[S]	Function unknown	PCO_ADO	Plant cysteine oxidase 2 OS=Arabidopsis thaliana GN=PCO2 PE=1 SV=1	S	Function unknown	PREDICTED: plant cysteine oxidase 2-like [Malus domestica]
MD08G1043700	12.6611	12.5137	13.6873	4.65786	5.58661	4.71095	8.82046e-12	-1.32625	down	--	--	Biological Process: cell differentiation (GO:0030154);;	--	--	[S]	Function unknown	Ndr family;; alpha/beta hydrolase fold	Pollen-specific protein SF21 OS=Helianthus annuus GN=SF21 PE=2 SV=1	S	Function unknown	PREDICTED: pollen-specific protein SF21-like [Malus domestica]
MD16G1168400	1.57075	1.0342	1.13128	0.134396	0.36595	0.403917	0.000178978	-1.97137	down	--	--	--	--	--	[S]	Function unknown	CLASP N terminal	--	S	Function unknown	PREDICTED: protein FAM179A-like [Malus domestica]
MD09G1261900	4.14901	4.16132	4.68936	1.80043	1.61338	1.56813	1.37968e-06	-1.33208	down	--	--	--	--	--	[S]	Function unknown	Armadillo/beta-catenin-like repeat;; Armadillo-like	U-box domain-containing protein 2 OS=Arabidopsis thaliana GN=PUB2 PE=2 SV=1	S	Function unknown	PREDICTED: U-box domain-containing protein 4-like [Malus domestica]
MD15G1070600	13.8288	14.1627	14.8078	4.5786	5.80694	7.90479	4.49342e-11	-1.17618	down	--	--	Molecular Function: ligase activity (GO:0016874);;	--	--	[S]	Function unknown	Armadillo/beta-catenin-like repeat	U-box domain-containing protein 4 OS=Arabidopsis thaliana GN=PUB4 PE=1 SV=3	S	Function unknown	PREDICTED: U-box domain-containing protein 4-like [Malus domestica]
MD03G1062900	12.1326	13.2686	12.6077	6.94994	5.58348	5.31484	5.36015e-07	-1.02739	down	[I]	Lipid transport and metabolism	Cellular Component: membrane (GO:0016020);; Molecular Function: kinase activity (GO:0016301);; Biological Process: phosphorylation (GO:0016310);;	K15892|2.09233e-160|pmum:103321386|probable phytol kinase 3, chloroplastic; K15892 farnesol kinase [EC:2.7.1.-] (A)	Terpenoid backbone biosynthesis (ko00900)	[S]	Function unknown	--	Probable phytol kinase 3, chloroplastic OS=Glycine max PE=2 SV=1	I	Lipid transport and metabolism	PREDICTED: probable phytol kinase 3, chloroplastic [Prunus mume]
MD08G1172400	2.74238	2.95633	2.81708	1.23813	0.829675	1.18624	3.94933e-08	-1.33676	down	[R]	General function prediction only	Molecular Function: iron ion binding (GO:0005506);; Molecular Function: electron carrier activity (GO:0009055);; Molecular Function: heme binding (GO:0020037);; Molecular Function: molybdenum ion binding (GO:0030151);; Biological Process: nitrate assimilation (GO:0042128);; Molecular Function: molybdopterin cofactor binding (GO:0043546);; Molecular Function: oxidoreductase activity, acting on oth…	K10534|0|mdm:103407845|nitrate reductase [NADH]-like; K10534 nitrate reductase (NAD(P)H) [EC:1.7.1.1 1.7.1.2 1.7.1.3] (A)	Nitrogen metabolism (ko00910)	[C]	Energy production and conversion	Oxidoreductase molybdopterin binding domain;; Mo-co oxidoreductase dimerisation domain;; Oxidoreductase NAD-binding domain;; Oxidoreductase FAD-binding domain;; Cytochrome b5-like Heme/Steroid binding domain	Nitrate reductase [NADH] OS=Cucurbita maxima PE=2 SV=1	CI	Energy production and conversion;; Lipid transport and metabolism	PREDICTED: nitrate reductase [NADH]-like [Malus domestica]
MD15G1318200	2.672	3.23674	3.6515	0.884407	0.914839	1.23388	1.23027e-07	-1.53885	down	--	--	Molecular Function: transporter activity (GO:0005215);; Cellular Component: mitochondrial inner membrane (GO:0005743);; Biological Process: mitochondrial transport (GO:0006839);; Cellular Component: plastid (GO:0009536);; Cellular Component: integral component of membrane (GO:0016021);; Biological Process: transmembrane transport (GO:0055085);;	--	--	[C]	Energy production and conversion	Mitochondrial carrier protein	Probable mitochondrial adenine nucleotide transporter BTL3 OS=Arabidopsis thaliana GN=At5g64970 PE=2 SV=1	S	Function unknown	PREDICTED: probable mitochondrial adenine nucleotide transporter BTL3 [Pyrus x bretschneideri]
MD15G1368800	1.78322	2.25501	2.20698	0.592459	1.25921	2.03728	3.94933e-08	-1.73768	down	--	--	Cellular Component: integral component of membrane (GO:0016021);; Biological Process: transmembrane transport (GO:0055085);;	K14684|0|mdm:103426284|probable mitochondrial adenine nucleotide transporter BTL2; K14684 solute carrier family 25 (mitochondrial phosphate transporter), member 23/24/25/41 (A)	--	[C]	Energy production and conversion	Mitochondrial carrier protein	Probable mitochondrial adenine nucleotide transporter BTL3 OS=Arabidopsis thaliana GN=At5g64970 PE=2 SV=1	S	Function unknown	PREDICTED: probable mitochondrial adenine nucleotide transporter BTL2 [Malus domestica]
MD17G1121400	5.08545	4.07563	5.29203	0.572923	1.15923	3.26598	0.00674657	-1.00899	down	[C]	Energy production and conversion	Biological Process: proton transport (GO:0015992);; Cellular Component: proton-transporting two-sector ATPase complex, proton-transporting domain (GO:0033177);;	K02155|6.04848e-14|mdm:103450547|V-type proton ATPase 16 kDa proteolipid subunit-like; K02155 V-type H+-transporting ATPase 16kDa proteolipid subunit (A)	Oxidative phosphorylation (ko00190);; Phagosome (ko04145)	[C]	Energy production and conversion	ATP synthase subunit C	V-type proton ATPase 16 kDa proteolipid subunit OS=Mesembryanthemum crystallinum GN=VMAC1 PE=2 SV=1	C	Energy production and conversion	V-type proton ATPase 16 kDa proteolipid subunit [Morus notabilis]
MD09G1032900	1.86764	1.74047	1.57032	0.519485	0.35381	0.349879	0.000519068	-1.75755	down	[C]	Energy production and conversion	--	--	--	[C]	Energy production and conversion	Aldo/keto reductase family	Probable aldo-keto reductase 2 OS=Oryza sativa subsp. japonica GN=Os04g0338000 PE=2 SV=2	C	Energy production and conversion	PREDICTED: probable aldo-keto reductase 2 [Malus domestica]
MD06G1003200	11.9898	5.95486	10.3572	1.00274	3.23958	0.656907	9.09987e-05	-2.62114	down	[MG]	Cell wall/membrane/envelope biogenesis;; Carbohydrate transport and metabolism	Molecular Function: catalytic activity (GO:0003824);; Biological Process: cellular metabolic process (GO:0044237);; Molecular Function: coenzyme binding (GO:0050662);;	--	--	[V]	Defense mechanisms	NAD dependent epimerase/dehydratase family;; 3-beta hydroxysteroid dehydrogenase/isomerase family;; NAD(P)H-binding;; GDP-mannose 4,6 dehydratase;; Male sterility protein;; NmrA-like family;; Polysaccharide biosynthesis protein	Cinnamoyl-CoA reductase 1 OS=Oryza sativa subsp. japonica GN=CCR1 PE=1 SV=1	M	Cell wall/membrane/envelope biogenesis	PREDICTED: cinnamoyl-CoA reductase 2-like [Malus domestica]
MD15G1024100	40.089	36.8203	39.0425	19.6093	17.0863	17.9435	1.88997e-13	-1.03756	down	[MG]	Cell wall/membrane/envelope biogenesis;; Carbohydrate transport and metabolism	Biological Process: flavonoid biosynthetic process (GO:0009813);; Biological Process: cellular metabolic process (GO:0044237);; Molecular Function: dihydrokaempferol 4-reductase activity (GO:0045552);; Molecular Function: flavanone 4-reductase activity (GO:0047890);; Molecular Function: coenzyme binding (GO:0050662);; Biological Process: oxidation-reduction process (GO:0055114);;	K13082|0|mdm:103450464|DFR, DFR-2, FNR, pDFR; bifunctional dihydroflavonol 4-reductase/flavanone 4-reductase (EC:1.1.1.219 1.1.1.234); K13082 bifunctional dihydroflavonol 4-reductase/flavanone 4-reductase [EC:1.1.1.219 1.1.1.234] (A)	Flavonoid biosynthesis (ko00941)	[V]	Defense mechanisms	NAD dependent epimerase/dehydratase family;; 3-beta hydroxysteroid dehydrogenase/isomerase family;; GDP-mannose 4,6 dehydratase;; NAD(P)H-binding;; Male sterility protein;; NmrA-like family;; KR domain;; Polysaccharide biosynthesis protein	Bifunctional dihydroflavonol 4-reductase/flavanone 4-reductase OS=Malus domestica GN=DFR PE=1 SV=1	M	Cell wall/membrane/envelope biogenesis	bifunctional dihydroflavonol 4-reductase/flavanone 4-reductase [Malus domestica]
MD15G1320800	30.2173	31.3558	32.8087	13.0385	12.1987	13.8455	6.43493e-19	-1.22318	down	--	--	Molecular Function: catalytic activity (GO:0003824);; Biological Process: metabolic process (GO:0008152);;	--	--	[V]	Defense mechanisms	Lanthionine synthetase C-like protein	LanC-like protein GCL1 OS=Arabidopsis thaliana GN=GCL1 PE=2 SV=1	S	Function unknown	PREDICTED: lanC-like protein GCL1 [Malus domestica]
MD12G1046500	1.64339	1.10741	1.48867	0.502969	0.3972	0.662391	0.004271	-1.38168	down	[I]	Lipid transport and metabolism	Biological Process: metabolic process (GO:0008152);; Molecular Function: hydrolase activity (GO:0016787);;	--	--	[V]	Defense mechanisms	alpha/beta hydrolase fold;; Carboxylesterase family;; Steryl acetyl hydrolase	Probable carboxylesterase 15 OS=Arabidopsis thaliana GN=CXE15 PE=2 SV=1	I	Lipid transport and metabolism	PREDICTED: probable carboxylesterase 15 [Malus domestica]
MD16G1188100	38.075	43.0239	45.8603	17.9289	17.4195	19.4839	1.22522e-14	-1.16219	down	[I]	Lipid transport and metabolism	Molecular Function: carboxylic ester hydrolase activity (GO:0004091);; Biological Process: metabolic process (GO:0008152);; Molecular Function: retinyl-palmitate esterase activity (GO:0050253);; Molecular Function: methyl indole-3-acetate esterase activity (GO:0080030);; Molecular Function: methyl salicylate esterase activity (GO:0080031);; Molecular Function: methyl jasmonate esterase activity (…	--	--	[V]	Defense mechanisms	alpha/beta hydrolase fold;; Carboxylesterase family;; Steryl acetyl hydrolase	2-hydroxyisoflavanone dehydratase OS=Glycyrrhiza echinata GN=HIDM PE=1 SV=1	I	Lipid transport and metabolism	CXE carboxylesterase [Malus pumila]
MD08G1104000	22.9004	22.9274	25.2592	10.2688	10.6085	12.1798	1.08751e-08	-1.05545	down	[I]	Lipid transport and metabolism	Molecular Function: carboxylic ester hydrolase activity (GO:0004091);; Biological Process: metabolic process (GO:0008152);; Molecular Function: retinyl-palmitate esterase activity (GO:0050253);; Molecular Function: methyl indole-3-acetate esterase activity (GO:0080030);; Molecular Function: methyl salicylate esterase activity (GO:0080031);; Molecular Function: methyl jasmonate esterase activity (…	--	--	[V]	Defense mechanisms	alpha/beta hydrolase fold;; Carboxylesterase family	Probable carboxylesterase 2 OS=Arabidopsis thaliana GN=CXE2 PE=2 SV=1	I	Lipid transport and metabolism	PREDICTED: probable carboxylesterase 2 [Pyrus x bretschneideri]
MD11G1176900	24.5416	22.0862	23.1562	11.0766	9.65696	12.0198	6.27759e-11	-1.04335	down	[I]	Lipid transport and metabolism	Molecular Function: carboxylic ester hydrolase activity (GO:0004091);; Biological Process: metabolic process (GO:0008152);; Molecular Function: retinyl-palmitate esterase activity (GO:0050253);; Molecular Function: methyl indole-3-acetate esterase activity (GO:0080030);; Molecular Function: methyl salicylate esterase activity (GO:0080031);; Molecular Function: methyl jasmonate esterase activity (…	--	--	[V]	Defense mechanisms	alpha/beta hydrolase fold;; Carboxylesterase family	Probable carboxylesterase 15 OS=Arabidopsis thaliana GN=CXE15 PE=2 SV=1	I	Lipid transport and metabolism	CXE carboxylesterase [Malus pumila]
MD09G1049500	6.48441	6.4204	5.8538	2.68205	2.11078	2.07203	1.93781e-10	-1.42839	down	[Z]	Cytoskeleton	Molecular Function: GTPase activity (GO:0003924);; Molecular Function: structural constituent of cytoskeleton (GO:0005200);; Molecular Function: GTP binding (GO:0005525);; Cellular Component: cytoplasm (GO:0005737);; Cellular Component: microtubule (GO:0005874);; Biological Process: GTP catabolic process (GO:0006184);; Biological Process: microtubule-based process (GO:0007017);; Biological Proces…	K07374|0|mdm:103442341|tubulin alpha-2 chain; K07374 tubulin alpha (A)	Phagosome (ko04145)	[Z]	Cytoskeleton	Tubulin/FtsZ family, GTPase domain;; Tubulin C-terminal domain	Tubulin alpha chain OS=Prunus dulcis GN=TUBA PE=2 SV=1	Z	Cytoskeleton	PREDICTED: tubulin alpha-2 chain [Malus domestica]
MD01G1204800	0.667593	0.623667	0.504003	0.048503	0.15749	0.030706	5.86216e-07	-2.87554	down	--	--	--	K10403|0|pxb:103932239|kinesin-like protein KIF22; K10403 kinesin family member 22 (A)	--	[Z]	Cytoskeleton	Kinesin motor domain;; Microtubule binding;; Helix-hairpin-helix motif	Kinesin-like protein KIN-10C OS=Arabidopsis thaliana GN=KIN10C PE=2 SV=1	Z	Cytoskeleton	PREDICTED: kinesin-like protein KIF22-A [Malus domestica]
MD08G1202900	0.822009	0.701105	0.469224	0.112102	0.19558	0.207517	0.000241887	-1.80644	down	[Z]	Cytoskeleton	--	K10406|0|mdm:103441684|kinesin heavy chain; K10406 kinesin family member C2/C3 (A)	--	[Z]	Cytoskeleton	Kinesin motor domain;; Microtubule binding;; Di-glucose binding within endoplasmic reticulum	Kinesin-like protein KIN-14R OS=Arabidopsis thaliana GN=KIN14R PE=3 SV=1	Z	Cytoskeleton	PREDICTED: osmotic avoidance abnormal protein 3 [Malus domestica]
MD08G1010800	0.402736	0.27866	0.231159	0.08472	0.147676	0.062534	0.00869089	-1.54384	down	--	--	--	K10401|0|pmum:103321383|kinesin-like protein KIF22-A; K10401 kinesin family member 18/19 (A)	--	[Z]	Cytoskeleton	Kinesin motor domain;; Microtubule binding	Kinesin-like protein KIN-6 OS=Arabidopsis thaliana GN=KIN6 PE=3 SV=2	Z	Cytoskeleton	hypothetical protein PRUPE_1G363400 [Prunus persica]
MD12G1136800	0.533846	0.587749	0.535149	0.175853	0.21131	0.189818	0.0015154	-1.44567	down	[Z]	Cytoskeleton	--	K10398|0|pxb:103963547|125 kDa kinesin-related protein-like; K10398 kinesin family member 11 (A)	--	[Z]	Cytoskeleton	Kinesin motor domain;; Microtubule binding	Kinesin-like protein KIN-5B OS=Arabidopsis thaliana GN=KIN5B PE=2 SV=1	Z	Cytoskeleton	PREDICTED: kinesin-like protein KIN-5B [Pyrus x bretschneideri]
MD15G1385300	0.664302	0.63558	0.332145	0.161541	0.241183	0.323361	0.0049958	-1.41361	down	[Z]	Cytoskeleton	Molecular Function: microtubule motor activity (GO:0003777);; Molecular Function: ATP binding (GO:0005524);; Cellular Component: kinesin complex (GO:0005871);; Cellular Component: microtubule (GO:0005874);; Biological Process: microtubule-based movement (GO:0007018);; Molecular Function: microtubule binding (GO:0008017);;	K10395|0|mdm:103401988|chromosome-associated kinesin KIF4; K10395 kinesin family member 4/21/27 (A)	--	[Z]	Cytoskeleton	Kinesin motor domain;; Microtubule binding	Kinesin-like protein KIN-4C OS=Arabidopsis thaliana GN=KIN4C PE=2 SV=2	Z	Cytoskeleton	PREDICTED: kinesin-like protein KIN-4C isoform X1 [Malus domestica]
MD08G1198000	0.395646	0.361345	0.319882	0.104462	0.073176	0.091099	5.19142e-05	-1.8246	down	[Z]	Cytoskeleton	--	K10395|0|mdm:103428872|chromosome-associated kinesin KIF4A-like; K10395 kinesin family member 4/21/27 (A)	--	[Z]	Cytoskeleton	Kinesin motor domain;; Microtubule binding	Kinesin-like protein KIN-4C OS=Arabidopsis thaliana GN=KIN4C PE=2 SV=2	Z	Cytoskeleton	PREDICTED: kinesin-like protein KIN-4C [Malus domestica]
MD05G1336300	0.688613	1.0088	0.661284	0.355392	0.178482	0.18485	0.000193938	-1.65284	down	[Z]	Cytoskeleton	Molecular Function: ATP binding (GO:0005524);; Cellular Component: kinesin complex (GO:0005871);; Cellular Component: spindle microtubule (GO:0005876);; Biological Process: microtubule-based movement (GO:0007018);; Molecular Function: microtubule binding (GO:0008017);; Molecular Function: minus-end-directed microtubule motor activity (GO:0008569);; Cellular Component: phragmoplast (GO:0009524);; …	K10405|0|mdm:103408816|kinesin-1-like; K10405 kinesin family member C1 (A)	--	[Z]	Cytoskeleton	Kinesin motor domain;; Microtubule binding	Kinesin-like protein KIN-14C OS=Arabidopsis thaliana GN=KIN14C PE=2 SV=1	Z	Cytoskeleton	PREDICTED: kinesin-1-like [Malus domestica]
MD10G1311800	0.552767	0.692762	0.444338	0.117093	0.15273	0.191024	0.000390848	-1.82312	down	[Z]	Cytoskeleton	Molecular Function: ATP binding (GO:0005524);; Cellular Component: kinesin complex (GO:0005871);; Cellular Component: spindle microtubule (GO:0005876);; Biological Process: microtubule-based movement (GO:0007018);; Molecular Function: microtubule binding (GO:0008017);; Molecular Function: minus-end-directed microtubule motor activity (GO:0008569);; Cellular Component: phragmoplast (GO:0009524);; …	K10405|0|pxb:103956359|kinesin-1; K10405 kinesin family member C1 (A)	--	[Z]	Cytoskeleton	Kinesin motor domain;; Microtubule binding	Kinesin-like protein KIN-14C OS=Arabidopsis thaliana GN=KIN14C PE=2 SV=1	Z	Cytoskeleton	PREDICTED: kinesin-1 [Pyrus x bretschneideri]
MD11G1206000	0.723535	1.05239	0.804963	0.434181	0.429836	0.258854	0.00290302	-1.10336	down	[Z]	Cytoskeleton	--	K10400|0|mdm:103448340|kinesin-like protein KIN12B; K10400 kinesin family member 15 (A)	--	[Z]	Cytoskeleton	Kinesin motor domain;; Microtubule binding	Kinesin-like protein KIN-12F OS=Arabidopsis thaliana GN=KIN12F PE=3 SV=1	Z	Cytoskeleton	PREDICTED: kinesin-like protein KIN12B isoform X2 [Malus domestica]
MD03G1189700	0.750908	0.74677	0.724011	0.179861	0.238312	0.167743	8.39457e-06	-1.80621	down	[Z]	Cytoskeleton	--	K10400|0|mdm:103427986|kinesin-like protein KIN12B; K10400 kinesin family member 15 (A)	--	[Z]	Cytoskeleton	Kinesin motor domain;; Microtubule binding	Kinesin-like protein KIN-12F OS=Arabidopsis thaliana GN=KIN12F PE=3 SV=1	Z	Cytoskeleton	PREDICTED: kinesin-like protein KIN12B [Malus domestica]
MD10G1319300	0.534137	0.449112	0.381912	0.116698	0.170706	0.226924	0.00263774	-1.31766	down	--	--	--	K16743|0|mdm:103446864|abnormal spindle-like microcephaly-associated protein homolog; K16743 abnormal spindle-like microcephaly-associated protein (A)	--	[Z]	Cytoskeleton	IQ calmodulin-binding motif;; Calponin homology (CH) domain	Protein OPAQUE1 OS=Zea mays GN=O1 PE=1 SV=1	Z	Cytoskeleton	PREDICTED: LOW QUALITY PROTEIN: abnormal spindle-like microcephaly-associated protein homolog [Pyrus x bretschneideri]
MD10G1300700	2.69667	2.80245	3.37607	0.730581	1.2846	1.22684	0.000552413	-1.39277	down	--	--	--	K08341|3.45807e-159|mdm:103446456|uncharacterized LOC103446456; K08341 GABA(A) receptor-associated protein (A)	Regulation of autophagy (ko04140)	[Z]	Cytoskeleton	Autophagy protein Atg8 ubiquitin like	Autophagy-related protein 8C OS=Oryza sativa subsp. japonica GN=ATG8C PE=2 SV=1	U	Intracellular trafficking, secretion, and vesicular transport	PREDICTED: uncharacterized protein LOC103446456 [Malus domestica]
MD02G1308000	0.767064	0.766609	0.780459	0.542809	0.240457	0.124867	2.88377e-06	-1.69438	down	[L]	Replication, recombination and repair	--	K03164|0|pxb:103945915|DNA topoisomerase 2-like; K03164 DNA topoisomerase II [EC:5.99.1.3] (A)	--	[B]	Chromatin structure and dynamics	DNA gyrase/topoisomerase IV, subunit A;; C-terminal associated domain of TOPRIM;; DNA gyrase B;; Histidine kinase-, DNA gyrase B-, and HSP90-like ATPase;; Toprim domain	DNA topoisomerase 2 OS=Pisum sativum GN=TOP2 PE=2 SV=1	L	Replication, recombination and repair	PREDICTED: DNA topoisomerase 2-like [Pyrus x bretschneideri]
MD07G1017700	0.41833	0.603216	0.572634	0.170442	0.188471	0.110087	6.49237e-05	-1.69797	down	[L]	Replication, recombination and repair	Biological Process: cytokinesis by cell plate formation (GO:0000911);; Molecular Function: DNA binding (GO:0003677);; Molecular Function: DNA topoisomerase type II (ATP-hydrolyzing) activity (GO:0003918);; Molecular Function: ATP binding (GO:0005524);; Cellular Component: chromosome (GO:0005694);; Biological Process: DNA topological change (GO:0006265);; Biological Process: DNA replication initia…	K03164|0|mdm:103409964|DNA topoisomerase 2-like; K03164 DNA topoisomerase II [EC:5.99.1.3] (A)	--	[B]	Chromatin structure and dynamics	DNA gyrase/topoisomerase IV, subunit A;; C-terminal associated domain of TOPRIM;; DNA gyrase B;; Histidine kinase-, DNA gyrase B-, and HSP90-like ATPase;; Toprim domain	DNA topoisomerase 2 OS=Arabidopsis thaliana GN=TOP2 PE=2 SV=2	L	Replication, recombination and repair	PREDICTED: DNA topoisomerase 2-like [Malus domestica]
MD11G1149100	5.32238	6.52378	6.0129	2.22569	2.95986	3.07772	0.00145192	-1.05605	down	--	--	Cellular Component: nucleosome (GO:0000786);; Molecular Function: DNA binding (GO:0003677);; Cellular Component: nucleolus (GO:0005730);; Biological Process: nucleosome assembly (GO:0006334);; Molecular Function: protein heterodimerization activity (GO:0046982);;	K11252|2.15182e-59|sly:101253792|probable histone H2B.1; K11252 histone H2B (A)	--	[B]	Chromatin structure and dynamics	Core histone H2A/H2B/H3/H4;; Histone-like transcription factor (CBF/NF-Y) and archaeal histone	Probable histone H2B.1 OS=Medicago truncatula PE=3 SV=3	B	Chromatin structure and dynamics	PREDICTED: probable histone H2B.3 [Populus euphratica]
MD11G1143500	10.7587	11.9859	13.3713	5.12362	4.56059	7.49021	0.00420342	-1.01356	down	[B]	Chromatin structure and dynamics	Cellular Component: nucleosome (GO:0000786);; Molecular Function: DNA binding (GO:0003677);; Cellular Component: nucleolus (GO:0005730);; Cellular Component: vacuole (GO:0005773);; Biological Process: nucleosome assembly (GO:0006334);; Cellular Component: thylakoid (GO:0009579);; Molecular Function: protein heterodimerization activity (GO:0046982);;	K14838|1.07164e-50|zma:100282268|pco082380(357); LOC100282268; K11254 histone H4 (A)	--	[B]	Chromatin structure and dynamics	Centromere kinetochore component CENP-T histone fold;; TATA box binding protein associated factor (TAF)	Histone H4 OS=Glycine max PE=3 SV=1	B	Chromatin structure and dynamics	Histone H4 [Aegilops tauschii]
MD07G1194500	6.49364	4.87733	6.47799	3.20596	1.95759	1.03489	0.00306512	-1.45855	down	[B]	Chromatin structure and dynamics	Cellular Component: nucleosome (GO:0000786);; Molecular Function: DNA binding (GO:0003677);; Cellular Component: nucleolus (GO:0005730);; Cellular Component: vacuole (GO:0005773);; Biological Process: nucleosome assembly (GO:0006334);; Cellular Component: thylakoid (GO:0009579);; Molecular Function: protein heterodimerization activity (GO:0046982);;	K14838|1.07164e-50|zma:100282268|pco082380(357); LOC100282268; K11254 histone H4 (A)	--	[B]	Chromatin structure and dynamics	Centromere kinetochore component CENP-T histone fold;; TATA box binding protein associated factor (TAF)	Histone H4 OS=Glycine max PE=3 SV=1	B	Chromatin structure and dynamics	Histone H4 [Aegilops tauschii]
MD10G1002500	18.3728	20.7066	21.6482	9.59113	7.96323	8.51364	8.7275e-19	-1.16862	down	[M]	Cell wall/membrane/envelope biogenesis	Biological Process: sucrose metabolic process (GO:0005985);; Biological Process: biosynthetic process (GO:0009058);; Molecular Function: sucrose-phosphate synthase activity (GO:0046524);;	K00696|0|mdm:103444513|probable sucrose-phosphate synthase 4; K00696 sucrose-phosphate synthase [EC:2.4.1.14] (A)	Starch and sucrose metabolism (ko00500)	[M]	Cell wall/membrane/envelope biogenesis	Sucrose synthase;; Glycosyl transferase 4-like domain;; Glycosyltransferase Family 4	Probable sucrose-phosphate synthase 4 OS=Arabidopsis thaliana GN=SPS4 PE=1 SV=1	M	Cell wall/membrane/envelope biogenesis	PREDICTED: probable sucrose-phosphate synthase 4 [Malus domestica]
MD05G1006400	1.18612	1.23633	1.30721	0.776587	0.624645	0.293874	0.00193616	-1.12768	down	[M]	Cell wall/membrane/envelope biogenesis	Biological Process: sucrose metabolic process (GO:0005985);; Biological Process: biosynthetic process (GO:0009058);; Molecular Function: sucrose-phosphate synthase activity (GO:0046524);;	K00696|0|mdm:103411875|probable sucrose-phosphate synthase 4; K00696 sucrose-phosphate synthase [EC:2.4.1.14] (A)	Starch and sucrose metabolism (ko00500)	[M]	Cell wall/membrane/envelope biogenesis	Glycosyl transferases group 1;; Sucrose-6F-phosphate phosphohydrolase;; Glycosyl transferases group 1;; Sucrose synthase;; Glycosyl transferase 4-like domain;; Glycosyltransferase Family 4	Probable sucrose-phosphate synthase 4 OS=Arabidopsis thaliana GN=SPS4 PE=1 SV=1	M	Cell wall/membrane/envelope biogenesis	PREDICTED: probable sucrose-phosphate synthase 4 [Malus domestica]
MD07G1282800	4.41725	4.28977	4.89876	0.407381	0.511065	0.701842	5.08278e-16	-3.00678	down	--	--	Molecular Function: lysozyme activity (GO:0003796);; Biological Process: carbohydrate metabolic process (GO:0005975);;	K01183|0|mdm:103439831|hevamine-A; K01183 chitinase [EC:3.2.1.14] (A)	Amino sugar and nucleotide sugar metabolism (ko00520)	[M]	Cell wall/membrane/envelope biogenesis	Glycosyl hydrolases family 18	Hevamine-A OS=Hevea brasiliensis PE=1 SV=2	G	Carbohydrate transport and metabolism	PREDICTED: hevamine-A [Malus domestica]
MD02G1178500	1.44422	1.80409	2.01498	0.933603	0.580714	0.420366	0.00208151	-1.35032	down	[DZ]	Cell cycle control, cell division, chromosome partitioning;; Cytoskeleton	--	K10436|0|pxb:103957207|microtubule-associated protein RP/EB family member 1C; K10436 microtubule-associated protein, RP/EB family (A)	--	[DZ]	Cell cycle control, cell division, chromosome partitioning;; Cytoskeleton	EB1-like C-terminal motif;; Calponin homology (CH) domain	Microtubule-associated protein RP/EB family member 1C OS=Arabidopsis thaliana GN=EB1C PE=1 SV=1	Z	Cytoskeleton	PREDICTED: microtubule-associated protein RP/EB family member 1C [Pyrus x bretschneideri]
MD15G1288400	0.955695	0.995538	1.04833	0.371675	0.176823	0.214758	0.00109729	-1.87339	down	[DZ]	Cell cycle control, cell division, chromosome partitioning;; Cytoskeleton	Biological Process: mitotic cell cycle (GO:0000278);; Cellular Component: cell wall (GO:0005618);; Cellular Component: nucleolus (GO:0005730);; Cellular Component: spindle (GO:0005819);; Molecular Function: microtubule binding (GO:0008017);; Cellular Component: phragmoplast (GO:0009524);; Biological Process: thigmotropism (GO:0009652);; Biological Process: vegetative to reproductive phase transit…	K10436|0|mdm:103401410|microtubule-associated protein RP/EB family member 1C; K10436 microtubule-associated protein, RP/EB family (A)	--	[DZ]	Cell cycle control, cell division, chromosome partitioning;; Cytoskeleton	EB1-like C-terminal motif;; Calponin homology (CH) domain	Microtubule-associated protein RP/EB family member 1C OS=Arabidopsis thaliana GN=EB1C PE=1 SV=1	Z	Cytoskeleton	PREDICTED: microtubule-associated protein RP/EB family member 1C [Malus domestica]
MD08G1109800	2.06343	2.29095	2.10962	0.804681	0.959004	0.320976	0.000289034	-1.55815	down	[RTKL]	General function prediction only;; Signal transduction mechanisms;; Transcription;; Replication, recombination and repair	Molecular Function: ATP binding (GO:0005524);; Cellular Component: nucleolus (GO:0005730);; Cellular Component: spindle (GO:0005819);; Molecular Function: histone kinase activity (H3-S10 specific) (GO:0035175);; Biological Process: histone H3-S10 phosphorylation (GO:0043987);;	K08850|0|pxb:103957061|serine/threonine-protein kinase Aurora-2; K08850 aurora kinase, other [EC:2.7.11.1] (A)	--	[D]	Cell cycle control, cell division, chromosome partitioning	Protein kinase domain;; Protein tyrosine kinase	Serine/threonine-protein kinase Aurora-1 OS=Arabidopsis thaliana GN=AUR1 PE=1 SV=1	T	Signal transduction mechanisms	PREDICTED: serine/threonine-protein kinase Aurora-2 [Pyrus x bretschneideri]
MD11G1027000	1.51559	1.3166	1.6279	0.410436	0.836198	0.310411	0.000888327	-1.45631	down	[D]	Cell cycle control, cell division, chromosome partitioning	Biological Process: regulation of cell cycle (GO:0051726);;	K05868|0|pxb:103967832|G2/mitotic-specific cyclin S13-7-like; K05868 cyclin B (A)	--	[D]	Cell cycle control, cell division, chromosome partitioning	Cyclin, N-terminal domain;; Cyclin, C-terminal domain	G2/mitotic-specific cyclin-2 OS=Antirrhinum majus PE=2 SV=1	D	Cell cycle control, cell division, chromosome partitioning	PREDICTED: G2/mitotic-specific cyclin S13-7-like [Pyrus x bretschneideri]
MD10G1139200	1.41522	1.06261	1.58938	0.394853	0.540537	0.445508	0.000621519	-1.48555	down	[D]	Cell cycle control, cell division, chromosome partitioning	Biological Process: regulation of cyclin-dependent protein serine/threonine kinase activity (GO:0000079);; Cellular Component: nucleus (GO:0005634);; Molecular Function: protein kinase binding (GO:0019901);; Biological Process: cell division (GO:0051301);;	K05868|0|mdm:103445214|G2/mitotic-specific cyclin-2-like; K05868 cyclin B (A)	--	[D]	Cell cycle control, cell division, chromosome partitioning	Cyclin, N-terminal domain;; Cyclin, C-terminal domain	G2/mitotic-specific cyclin-1 OS=Medicago sativa subsp. varia PE=2 SV=1	D	Cell cycle control, cell division, chromosome partitioning	PREDICTED: G2/mitotic-specific cyclin-2-like [Malus domestica]
MD12G1093900	1.47977	1.54299	1.4496	0.466644	0.645701	0.651944	0.00143055	-1.27796	down	[D]	Cell cycle control, cell division, chromosome partitioning	Cellular Component: intracellular part (GO:0044424);; Biological Process: regulation of cell cycle (GO:0051726);;	K05868|0|pxb:103932158|G2/mitotic-specific cyclin S13-6-like; K05868 cyclin B (A)	--	[D]	Cell cycle control, cell division, chromosome partitioning	Cyclin, N-terminal domain;; Cyclin, C-terminal domain	G2/mitotic-specific cyclin S13-6 OS=Glycine max PE=2 SV=1	D	Cell cycle control, cell division, chromosome partitioning	PREDICTED: G2/mitotic-specific cyclin S13-6-like isoform X4 [Pyrus x bretschneideri]
MD16G1087700	4.26729	5.25293	5.45112	1.51807	1.82964	1.07063	4.0186e-12	-1.57744	down	[D]	Cell cycle control, cell division, chromosome partitioning	Cellular Component: nucleus (GO:0005634);;	K18810|0|mdm:103402978|cyclin-D1-1; K18810 cyclin D1/2/4, plant (A)	--	[D]	Cell cycle control, cell division, chromosome partitioning	Cyclin, N-terminal domain;; Cyclin, C-terminal domain	Cyclin-D1-1 OS=Arabidopsis thaliana GN=CYCD1-1 PE=1 SV=3	D	Cell cycle control, cell division, chromosome partitioning	PREDICTED: cyclin-D1-1 [Malus domestica]
MD15G1344200	0.770667	1.19781	0.654757	0.206664	0.214997	0.054058	0.000303349	-2.112	down	[D]	Cell cycle control, cell division, chromosome partitioning	Biological Process: regulation of cyclin-dependent protein serine/threonine kinase activity (GO:0000079);; Cellular Component: nucleus (GO:0005634);; Molecular Function: protein kinase binding (GO:0019901);; Biological Process: cell division (GO:0051301);;	K06627|0|pxb:103935889|cyclin-A1-1-like; K06627 cyclin A (A)	--	[D]	Cell cycle control, cell division, chromosome partitioning	Cyclin, N-terminal domain;; Cyclin, C-terminal domain	Cyclin-A1-1 OS=Arabidopsis thaliana GN=CYCA1-1 PE=1 SV=1	D	Cell cycle control, cell division, chromosome partitioning	PREDICTED: cyclin-A1-1-like [Pyrus x bretschneideri]
MD14G1209700	1.08905	0.908931	1.15937	0.376259	0.302681	0.410353	0.0044085	-1.36214	down	[M]	Cell wall/membrane/envelope biogenesis	Molecular Function: UDP-glucose 6-dehydrogenase activity (GO:0003979);; Cellular Component: cell wall (GO:0005618);; Cellular Component: nucleus (GO:0005634);; Cellular Component: cytosol (GO:0005829);; Biological Process: UDP-glucuronate biosynthetic process (GO:0006065);; Cellular Component: cytoplasmic membrane-bounded vesicle (GO:0016023);; Molecular Function: NAD binding (GO:0051287);; Biolo…	K00012|0|mdm:103424555|UDP-glucose 6-dehydrogenase 5-like; K00012 UDPglucose 6-dehydrogenase [EC:1.1.1.22] (A)	Pentose and glucuronate interconversions (ko00040);; Ascorbate and aldarate metabolism (ko00053);; Starch and sucrose metabolism (ko00500);; Amino sugar and nucleotide sugar metabolism (ko00520)	[GT]	Carbohydrate transport and metabolism;; Signal transduction mechanisms	UDP-glucose/GDP-mannose dehydrogenase family, NAD binding domain;; UDP-glucose/GDP-mannose dehydrogenase family, UDP binding domain;; UDP-glucose/GDP-mannose dehydrogenase family, central domain	UDP-glucose 6-dehydrogenase 5 OS=Oryza sativa subsp. japonica GN=UGD5 PE=2 SV=1	M	Cell wall/membrane/envelope biogenesis	PREDICTED: UDP-glucose 6-dehydrogenase 4-like isoform X1 [Malus domestica]
MD10G1111000	1.18717	1.47893	1.15449	0.455961	0.173289	0.572099	0.000549361	-1.60592	down	[GC]	Carbohydrate transport and metabolism;; Energy production and conversion	--	K13691|0|pxb:103928065|UDP-glycosyltransferase 74E1-like; K13691 pathogen-inducible salicylic acid glucosyltransferase [EC:2.4.1.-] (A)	--	[GC]	Carbohydrate transport and metabolism;; Energy production and conversion	UDP-glucoronosyl and UDP-glucosyl transferase;; Glycosyltransferase family 28 C-terminal domain	UDP-glycosyltransferase 74F2 OS=Arabidopsis thaliana GN=UGT74F2 PE=1 SV=1	S	Function unknown	PREDICTED: UDP-glycosyltransferase 74E1-like [Pyrus x bretschneideri]
MD08G1219100	6.96779	6.07951	4.97842	1.03337	1.12422	1.54154	2.47869e-15	-2.23239	down	--	--	Biological Process: metabolic process (GO:0008152);; Molecular Function: transferase activity, transferring hexosyl groups (GO:0016758);;	--	--	[GC]	Carbohydrate transport and metabolism;; Energy production and conversion	UDP-glucoronosyl and UDP-glucosyl transferase	UDP-glycosyltransferase 88F3 OS=Pyrus communis GN=UGT88F3 PE=2 SV=1	S	Function unknown	UDP-glycosyltransferase 88F4-like [Malus domestica]
MD11G1062700	5.2777	5.68675	4.78755	0.788936	0.696282	0.656229	1.95218e-22	-2.82119	down	--	--	--	--	--	[GC]	Carbohydrate transport and metabolism;; Energy production and conversion	UDP-glucoronosyl and UDP-glucosyl transferase	UDP-glycosyltransferase 87A1 OS=Arabidopsis thaliana GN=UGT87A1 PE=2 SV=1	S	Function unknown	PREDICTED: UDP-glycosyltransferase 87A1-like [Malus domestica]
MD02G1179400	1.43186	1.44856	1.3721	0.599222	0.424148	0.482462	0.00204603	-1.43321	down	--	--	Molecular Function: transferase activity, transferring glycosyl groups (GO:0016757);;	K13692|0|mdm:103428585|UDP-glycosyltransferase 84B2-like; K13692 UDP-glucose:(indol-3-yl)acetate beta-D-glucosyltransferase [EC:2.4.1.121] (A)	--	[GC]	Carbohydrate transport and metabolism;; Energy production and conversion	UDP-glucoronosyl and UDP-glucosyl transferase	UDP-glycosyltransferase 84B2 OS=Arabidopsis thaliana GN=UGT84B2 PE=3 SV=1	S	Function unknown	PREDICTED: UDP-glycosyltransferase 84B2-like [Malus domestica]
MD01G1143600	2.40207	2.15664	2.3393	0.887243	0.444095	0.173247	7.72709e-09	-2.11531	down	--	--	--	--	--	[GC]	Carbohydrate transport and metabolism;; Energy production and conversion	UDP-glucoronosyl and UDP-glucosyl transferase	UDP-glycosyltransferase 76F1 OS=Arabidopsis thaliana GN=UGT76F1 PE=2 SV=1	S	Function unknown	PREDICTED: UDP-glycosyltransferase 76F1-like [Malus domestica]
MD09G1141800	13.3205	13.2834	9.8468	2.99536	3.23509	5.09771	6.51043e-08	-1.70682	down	--	--	--	--	--	[GC]	Carbohydrate transport and metabolism;; Energy production and conversion	UDP-glucoronosyl and UDP-glucosyl transferase	UDP-glycosyltransferase 71A16 OS=Pyrus communis GN=UGT71A16 PE=1 SV=1	S	Function unknown	PREDICTED: UDP-glycosyltransferase 71A16-like [Malus domestica]
MD09G1141100	4.46541	4.07278	5.26661	1.62491	1.79297	1.24682	1.0926e-07	-1.50801	down	--	--	Biological Process: metabolic process (GO:0008152);; Molecular Function: transferase activity, transferring hexosyl groups (GO:0016758);;	--	--	[GC]	Carbohydrate transport and metabolism;; Energy production and conversion	UDP-glucoronosyl and UDP-glucosyl transferase	UDP-glycosyltransferase 71A15 OS=Malus domestica GN=UGT71A15 PE=1 SV=1	S	Function unknown	uDP-glycosyltransferase 71A15 [Malus domestica]
MD09G1141200	3.28897	3.32903	3.66684	0	0	0	1.77574e-49	#NAME?	down	--	--	Molecular Function: transferase activity, transferring hexosyl groups (GO:0016758);;	--	--	[GC]	Carbohydrate transport and metabolism;; Energy production and conversion	UDP-glucoronosyl and UDP-glucosyl transferase	Putative UDP-glucose flavonoid 3-O-glucosyltransferase 3 OS=Fragaria ananassa GN=GT3 PE=2 SV=1	S	Function unknown	PREDICTED: putative UDP-glucose flavonoid 3-O-glucosyltransferase 3 [Malus domestica]
MD15G1267300	3.58889	4.01408	5.16652	0.339438	0.233527	0.297336	4.38963e-27	-3.79166	down	--	--	--	K12356|0|mdm:103455522|anthocyanidin 3-O-glucosyltransferase 5-like; K12356 coniferyl-alcohol glucosyltransferase [EC:2.4.1.111] (A)	Phenylpropanoid biosynthesis (ko00940)	[GC]	Carbohydrate transport and metabolism;; Energy production and conversion	UDP-glucoronosyl and UDP-glucosyl transferase	Anthocyanidin 3-O-glucosyltransferase 5 OS=Manihot esculenta GN=GT5 PE=2 SV=1	S	Function unknown	PREDICTED: anthocyanidin 3-O-glucosyltransferase 5-like isoform X2 [Malus domestica]
MD02G1153100	2.44611	2.1144	2.5691	0.817764	1.02749	1.015	0.000259161	-1.26023	down	--	--	--	K12356|0|mdm:103401814|anthocyanidin 3-O-glucosyltransferase 5-like; K12356 coniferyl-alcohol glucosyltransferase [EC:2.4.1.111] (A)	Phenylpropanoid biosynthesis (ko00940)	[GC]	Carbohydrate transport and metabolism;; Energy production and conversion	UDP-glucoronosyl and UDP-glucosyl transferase	Anthocyanidin 3-O-glucosyltransferase 5 OS=Manihot esculenta GN=GT5 PE=2 SV=1	S	Function unknown	PREDICTED: anthocyanidin 3-O-glucosyltransferase 5-like [Malus domestica]
MD08G1185500	5.68668	6.24985	7.07996	2.35289	2.37175	1.92966	1.11701e-10	-1.46295	down	--	--	--	--	--	[GC]	Carbohydrate transport and metabolism;; Energy production and conversion	UDP-glucoronosyl and UDP-glucosyl transferase	7-deoxyloganetin glucosyltransferase OS=Catharanthus roseus GN=UGT85A23 PE=1 SV=1	S	Function unknown	PREDICTED: 7-deoxyloganetin glucosyltransferase-like [Malus domestica]
MD01G1148500	7.17299	8.67782	7.75626	4.12164	3.49923	3.56464	2.35525e-06	-1.02652	down	--	--	Molecular Function: transferase activity, transferring hexosyl groups (GO:0016758);; Cellular Component: intrinsic component of endoplasmic reticulum membrane (GO:0031227);;	K02367|0|mdm:103455113|exostosin-2-like; K02367 glucuronyl/N-acetylglucosaminyl transferase EXT2 [EC:2.4.1.224 2.4.1.225] (A)	--	[GMW]	Carbohydrate transport and metabolism;; Cell wall/membrane/envelope biogenesis;; Extracellular structures	Glycosyl transferase family 64 domain	Glycosyltransferase family 64 protein C4 OS=Arabidopsis thaliana GN=EPC1 PE=2 SV=1	S	Function unknown	PREDICTED: glycosyltransferase family 64 protein C4-like [Malus domestica]
MD04G1017600	1.43512	1.69129	1.46854	0.531802	0.347877	0.960948	0.00407498	-1.25147	down	--	--	--	--	--	[GMW]	Carbohydrate transport and metabolism;; Cell wall/membrane/envelope biogenesis;; Extracellular structures	Exostosin family	Probable xyloglucan galactosyltransferase GT14 OS=Arabidopsis thaliana GN=GT14 PE=2 SV=1	S	Function unknown	PREDICTED: probable xyloglucan galactosyltransferase GT14 [Malus domestica]
MD03G1120000	6.06172	5.00694	5.17049	2.83476	2.30989	2.60385	7.06468e-05	-1.01906	down	--	--	Cellular Component: integral component of membrane (GO:0016021);;	K15285|0|mdm:103407780|uncharacterized membrane protein At1g06890-like; K15285 solute carrier family 35, member E3 (A)	--	[GE]	Carbohydrate transport and metabolism;; Amino acid transport and metabolism	Triose-phosphate Transporter family;; EamA-like transporter family	UDP-xylose transporter 1 OS=Arabidopsis thaliana GN=UXT1 PE=1 SV=1	S	Function unknown	PREDICTED: uncharacterized membrane protein At1g06890-like [Malus domestica]
MD09G1112800	2.62186	2.73637	2.69351	1.26999	0.957082	1.16458	7.31584e-05	-1.20065	down	[G]	Carbohydrate transport and metabolism	--	K00895|0|mdm:103442637|pyrophosphate--fructose 6-phosphate 1-phosphotransferase subunit beta-like; K00895 pyrophosphate--fructose-6-phosphate 1-phosphotransferase [EC:2.7.1.90] (A)	Fructose and mannose metabolism (ko00051)	[G]	Carbohydrate transport and metabolism	Phosphofructokinase	Pyrophosphate--fructose 6-phosphate 1-phosphotransferase subunit beta OS=Solanum tuberosum GN=PFP-BETA PE=1 SV=3	G	Carbohydrate transport and metabolism	PREDICTED: pyrophosphate--fructose 6-phosphate 1-phosphotransferase subunit beta-like [Malus domestica]
MD06G1128200	8.90781	8.15344	9.47241	1.86696	1.84355	1.96361	5.07252e-22	-2.17364	down	--	--	Biological Process: iron ion transport (GO:0006826);; Biological Process: cellular response to iron ion starvation (GO:0010106);; Biological Process: response to nitrate (GO:0010167);; Molecular Function: arsenite transmembrane transporter activity (GO:0015105);; Molecular Function: water channel activity (GO:0015250);; Biological Process: arsenite transport (GO:0015700);; Biological Process: nit…	K09874|5.20631e-175|mdm:103420532|probable aquaporin NIP5-1; K09874 aquaporin NIP (A)	--	[G]	Carbohydrate transport and metabolism	Major intrinsic protein	Probable aquaporin NIP5-1 OS=Arabidopsis thaliana GN=NIP5-1 PE=2 SV=1	G	Carbohydrate transport and metabolism	PREDICTED: probable aquaporin NIP5-1 [Malus domestica]
MD10G1125200	8.81121	7.75073	9.91466	2.55166	2.56472	3.11094	6.78255e-12	-1.63497	down	[G]	Carbohydrate transport and metabolism	Molecular Function: transporter activity (GO:0005215);; Biological Process: transport (GO:0006810);; Cellular Component: integral component of membrane (GO:0016021);;	K09872|0|mdm:103444918|probable aquaporin PIP2-8; K09872 aquaporin PIP (A)	--	[G]	Carbohydrate transport and metabolism	Major intrinsic protein	Aquaporin PIP2-7 OS=Arabidopsis thaliana GN=PIP2-7 PE=1 SV=2	G	Carbohydrate transport and metabolism	PREDICTED: probable aquaporin PIP2-8 [Malus domestica]
MD00G1007200	3.99386	5.33244	3.89118	1.52087	2.0417	1.67754	2.17433e-05	-1.28386	down	[G]	Carbohydrate transport and metabolism	Molecular Function: transporter activity (GO:0005215);; Biological Process: transport (GO:0006810);; Cellular Component: integral component of membrane (GO:0016021);;	K09874|0|pxb:103943247|aquaporin NIP1-1-like; K09874 aquaporin NIP (A)	--	[G]	Carbohydrate transport and metabolism	Major intrinsic protein	Aquaporin NIP1-2 OS=Arabidopsis thaliana GN=NIP1-2 PE=2 SV=2	G	Carbohydrate transport and metabolism	PREDICTED: aquaporin NIP1-1-like [Pyrus x bretschneideri]
MD10G1273700	1.55333	1.83867	2.55039	0.546921	0.865696	0.594965	0.000519051	-1.50727	down	[G]	Carbohydrate transport and metabolism	Molecular Function: transporter activity (GO:0005215);; Biological Process: transport (GO:0006810);; Cellular Component: integral component of membrane (GO:0016021);;	K09874|0|mdm:103446286|aquaporin NIP1-1-like; K09874 aquaporin NIP (A)	--	[G]	Carbohydrate transport and metabolism	Major intrinsic protein	Aquaporin NIP1-2 OS=Arabidopsis thaliana GN=NIP1-2 PE=2 SV=2	G	Carbohydrate transport and metabolism	PREDICTED: aquaporin NIP1-1-like [Malus domestica]
MD13G1093700	0.664646	0.871151	0.893226	0.201686	0.388292	0.184624	0.00906763	-1.54344	down	[M]	Cell wall/membrane/envelope biogenesis	Molecular Function: inositol 3-alpha-galactosyltransferase activity (GO:0047216);;	K18819|0|mdm:103451980|galactinol synthase 1-like; K18819 inositol 3-alpha-galactosyltransferase [EC:2.4.1.123] (A)	Galactose metabolism (ko00052)	[G]	Carbohydrate transport and metabolism	Glycosyl transferase family 8	Galactinol synthase 1 OS=Ajuga reptans GN=GOLS1 PE=1 SV=1	O	Posttranslational modification, protein turnover, chaperones	PREDICTED: galactinol synthase 1-like [Malus domestica]
[truncated: 434 more rows]
