# Supplementary material for: Endogenous Auxin Content Contributes to Larger Size of Apple Fruit
Source: Front Plant Sci. 2020 Dec 3;11:592540. doi: 10.3389/fpls.2020.592540 (PMC7841441; doi:10.3389/fpls.2020.592540)
Supplement: Supplementary Figure 1 — Simple sequence repeat (SSR) analysis of LF and GLF. Genomic DNA was isolated from LF and GLF fruits, and 16 pairs of SSR primers were selected for PCR. Denaturing polyacrylamide gel examining was used for PCR products analysis, primer names were indicated using the numbers under the figure. L: LF; G: GLF; and M, DNA size marker. [file Data_Sheet_1.ZIP › Table S4. KEGG classifications of assembly and enrichment analysis of all DEGs..xlsx]

## Sheet: T13_T14_T15_vs_T16_T17_T18.KEGG
#Kegg_pathway	ko_id	Cluter_frequency	Genome_frequency	P-value	Corrected_P-value
Plant hormone signal transduction	ko04075	38 out of 230 16.5217391304348%	448 out of 8745 5.12292738707833%	9.2e-11	7.82e-09
Nitrogen metabolism	ko00910	10 out of 230 4.34782608695652%	67 out of 8745 0.766152086906804%	8.68e-06	0.000737781
Brassinosteroid biosynthesis	ko00905	5 out of 230 2.17391304347826%	33 out of 8745 0.377358490566038%	0.00156668	0.133168
Diterpenoid biosynthesis	ko00904	6 out of 230 2.60869565217391%	53 out of 8745 0.606060606060606%	0.00253344	0.215343
Monoterpenoid biosynthesis	ko00902	4 out of 230 1.73913043478261%	27 out of 8745 0.308747855917667%	0.00508368	0.432113
Phenylpropanoid biosynthesis	ko00940	19 out of 230 8.26086956521739%	388 out of 8745 4.43682104059463%	0.00663044	0.563587
Phenylalanine metabolism	ko00360	11 out of 230 4.78260869565217%	208 out of 8745 2.37850200114351%	0.021333	1
Glycosaminoglycan degradation	ko00531	3 out of 230 1.30434782608696%	23 out of 8745 0.263007432818754%	0.0215697	1
Sesquiterpenoid and triterpenoid biosynthesis	ko00909	4 out of 230 1.73913043478261%	41 out of 8745 0.468839336763865%	0.0220558	1
alpha-Linolenic acid metabolism	ko00592	7 out of 230 3.04347826086957%	107 out of 8745 1.22355631789594%	0.0224857	1
Thiamine metabolism	ko00730	3 out of 230 1.30434782608696%	24 out of 8745 0.274442538593482%	0.0241834	1
Carotenoid biosynthesis	ko00906	5 out of 230 2.17391304347826%	67 out of 8745 0.766152086906804%	0.0311128	1
DNA replication	ko03030	7 out of 230 3.04347826086957%	127 out of 8745 1.45225843339051%	0.0499482	1
Alanine, aspartate and glutamate metabolism	ko00250	6 out of 230 2.60869565217391%	105 out of 8745 1.20068610634648%	0.0581568	1
Glutathione metabolism	ko00480	9 out of 230 3.91304347826087%	187 out of 8745 2.13836477987421%	0.0583083	1
Galactose metabolism	ko00052	6 out of 230 2.60869565217391%	108 out of 8745 1.23499142367067%	0.0649062	1
Pyrimidine metabolism	ko00240	10 out of 230 4.34782608695652%	232 out of 8745 2.65294453973699%	0.0855012	1
Cysteine and methionine metabolism	ko00270	7 out of 230 3.04347826086957%	153 out of 8745 1.74957118353345%	0.108546	1
Limonene and pinene degradation	ko00903	2 out of 230 0.869565217391304%	22 out of 8745 0.251572327044025%	0.112862	1
Stilbenoid, diarylheptanoid and gingerol biosynthesis	ko00945	3 out of 230 1.30434782608696%	45 out of 8745 0.514579759862779%	0.114131	1
Vitamin B6 metabolism	ko00750	2 out of 230 0.869565217391304%	23 out of 8745 0.263007432818754%	0.121556	1
Starch and sucrose metabolism	ko00500	15 out of 230 6.52173913043478%	416 out of 8745 4.75700400228702%	0.133379	1
Glycosphingolipid biosynthesis - ganglio series	ko00604	1 out of 230 0.434782608695652%	6 out of 8745 0.0686106346483705%	0.147825	1
Tropane, piperidine and pyridine alkaloid biosynthesis	ko00960	3 out of 230 1.30434782608696%	54 out of 8745 0.617495711835334%	0.169039	1
SNARE interactions in vesicular transport	ko04130	4 out of 230 1.73913043478261%	83 out of 8745 0.949113779302459%	0.17436	1
Plant-pathogen interaction	ko04626	12 out of 230 5.21739130434783%	343 out of 8745 3.92224128073185%	0.192494	1
Isoquinoline alkaloid biosynthesis	ko00950	2 out of 230 0.869565217391304%	33 out of 8745 0.377358490566038%	0.215023	1
Purine metabolism	ko00230	11 out of 230 4.78260869565217%	318 out of 8745 3.63636363636364%	0.216034	1
Selenocompound metabolism	ko00450	2 out of 230 0.869565217391304%	35 out of 8745 0.400228702115495%	0.234542	1
Linoleic acid metabolism	ko00591	2 out of 230 0.869565217391304%	40 out of 8745 0.457404230989137%	0.283631	1
Tyrosine metabolism	ko00350	3 out of 230 1.30434782608696%	74 out of 8745 0.846197827329903%	0.308473	1
Flavonoid biosynthesis	ko00941	3 out of 230 1.30434782608696%	76 out of 8745 0.86906803887936%	0.322959	1
Ascorbate and aldarate metabolism	ko00053	3 out of 230 1.30434782608696%	76 out of 8745 0.86906803887936%	0.322959	1
Cutin, suberine and wax biosynthesis	ko00073	2 out of 230 0.869565217391304%	47 out of 8745 0.537449971412236%	0.351717	1
Glycine, serine and threonine metabolism	ko00260	4 out of 230 1.73913043478261%	117 out of 8745 1.33790737564322%	0.370349	1
Biosynthesis of unsaturated fatty acids	ko01040	3 out of 230 1.30434782608696%	84 out of 8745 0.960548885077187%	0.380745	1
Riboflavin metabolism	ko00740	1 out of 230 0.434782608695652%	19 out of 8745 0.21726700971984%	0.397659	1
Fatty acid degradation	ko00071	3 out of 230 1.30434782608696%	88 out of 8745 1.0062893081761%	0.409286	1
Fructose and mannose metabolism	ko00051	4 out of 230 1.73913043478261%	124 out of 8745 1.41795311606632%	0.412236	1
Arginine and proline metabolism	ko00330	5 out of 230 2.17391304347826%	163 out of 8745 1.86392224128073%	0.428264	1
Phenylalanine, tyrosine and tryptophan biosynthesis	ko00400	3 out of 230 1.30434782608696%	92 out of 8745 1.05202973127501%	0.437422	1
Fatty acid metabolism	ko01212	5 out of 230 2.17391304347826%	165 out of 8745 1.88679245283019%	0.438657	1
Amino sugar and nucleotide sugar metabolism	ko00520	6 out of 230 2.60869565217391%	202 out of 8745 2.30989136649514%	0.440049	1
Taurine and hypotaurine metabolism	ko00430	1 out of 230 0.434782608695652%	24 out of 8745 0.274442538593482%	0.472982	1
Sulfur metabolism	ko00920	2 out of 230 0.869565217391304%	62 out of 8745 0.708976558033162%	0.488292	1
Glycerophospholipid metabolism	ko00564	4 out of 230 1.73913043478261%	141 out of 8745 1.61234991423671%	0.510739	1
Nicotinate and nicotinamide metabolism	ko00760	1 out of 230 0.434782608695652%	27 out of 8745 0.308747855917667%	0.513594	1
Base excision repair	ko03410	2 out of 230 0.869565217391304%	69 out of 8745 0.789022298456261%	0.545684	1
Ubiquinone and other terpenoid-quinone biosynthesis	ko00130	2 out of 230 0.869565217391304%	70 out of 8745 0.800457404230989%	0.55351	1
Other glycan degradation	ko00511	1 out of 230 0.434782608695652%	33 out of 8745 0.377358490566038%	0.585705	1
Biotin metabolism	ko00780	1 out of 230 0.434782608695652%	33 out of 8745 0.377358490566038%	0.585705	1
Phagosome	ko04145	4 out of 230 1.73913043478261%	156 out of 8745 1.78387650085763%	0.591041	1
Steroid biosynthesis	ko00100	2 out of 230 0.869565217391304%	75 out of 8745 0.857632933104631%	0.591205	1
Cyanoamino acid metabolism	ko00460	4 out of 230 1.73913043478261%	165 out of 8745 1.88679245283019%	0.635352	1
beta-Alanine metabolism	ko00410	2 out of 230 0.869565217391304%	84 out of 8745 0.960548885077187%	0.652989	1
Fatty acid biosynthesis	ko00061	2 out of 230 0.869565217391304%	87 out of 8745 0.994854202401372%	0.671869	1
Pentose and glucuronate interconversions	ko00040	4 out of 230 1.73913043478261%	182 out of 8745 2.08118925100057%	0.71023	1
Ether lipid metabolism	ko00565	1 out of 230 0.434782608695652%	47 out of 8745 0.537449971412236%	0.715218	1
Mismatch repair	ko03430	2 out of 230 0.869565217391304%	97 out of 8745 1.10920526014866%	0.728853	1
Homologous recombination	ko03440	2 out of 230 0.869565217391304%	98 out of 8745 1.12064036592338%	0.734066	1
Glyoxylate and dicarboxylate metabolism	ko00630	2 out of 230 0.869565217391304%	107 out of 8745 1.22355631789594%	0.777256	1
Fatty acid elongation	ko00062	1 out of 230 0.434782608695652%	57 out of 8745 0.65180102915952%	0.782196	1
RNA degradation	ko03018	4 out of 230 1.73913043478261%	209 out of 8745 2.38993710691824%	0.805105	1
Protein processing in endoplasmic reticulum	ko04141	9 out of 230 3.91304347826087%	441 out of 8745 5.04288164665523%	0.827319	1
Regulation of autophagy	ko04140	1 out of 230 0.434782608695652%	66 out of 8745 0.754716981132076%	0.82894	1
Sphingolipid metabolism	ko00600	1 out of 230 0.434782608695652%	66 out of 8745 0.754716981132076%	0.82894	1
Peroxisome	ko04146	3 out of 230 1.30434782608696%	175 out of 8745 2.00114351057747%	0.844062	1
Nucleotide excision repair	ko03420	2 out of 230 0.869565217391304%	130 out of 8745 1.48656375071469%	0.860892	1
Circadian rhythm - plant	ko04712	1 out of 230 0.434782608695652%	75 out of 8745 0.857632933104631%	0.865687	1
Carbon fixation in photosynthetic organisms	ko00710	2 out of 230 0.869565217391304%	143 out of 8745 1.63522012578616%	0.894401	1
Terpenoid backbone biosynthesis	ko00900	1 out of 230 0.434782608695652%	84 out of 8745 0.960548885077187%	0.894566	1
Valine, leucine and isoleucine degradation	ko00280	1 out of 230 0.434782608695652%	85 out of 8745 0.971983990851915%	0.897366	1
RNA polymerase	ko03020	1 out of 230 0.434782608695652%	88 out of 8745 1.0062893081761%	0.905329	1
Pentose phosphate pathway	ko00030	1 out of 230 0.434782608695652%	91 out of 8745 1.04059462550029%	0.912677	1
Pyruvate metabolism	ko00620	2 out of 230 0.869565217391304%	157 out of 8745 1.79531160663236%	0.922022	1
Endocytosis	ko04144	4 out of 230 1.73913043478261%	282 out of 8745 3.22469982847341%	0.942767	1
Biosynthesis of amino acids	ko01230	7 out of 230 3.04347826086957%	441 out of 8745 5.04288164665523%	0.949441	1
mRNA surveillance pathway	ko03015	3 out of 230 1.30434782608696%	240 out of 8745 2.74442538593482%	0.954727	1
Aminoacyl-tRNA biosynthesis	ko00970	1 out of 230 0.434782608695652%	139 out of 8745 1.58947970268725%	0.976119	1
Glycolysis / Gluconeogenesis	ko00010	2 out of 230 0.869565217391304%	216 out of 8745 2.46998284734134%	0.979475	1
Oxidative phosphorylation	ko00190	2 out of 230 0.869565217391304%	251 out of 8745 2.87021154945683%	0.991005	1
Carbon metabolism	ko01200	5 out of 230 2.17391304347826%	451 out of 8745 5.15723270440252%	0.993306	1
RNA transport	ko03013	3 out of 230 1.30434782608696%	350 out of 8745 4.00228702115495%	0.995675	1
Ubiquitin mediated proteolysis	ko04120	1 out of 230 0.434782608695652%	276 out of 8745 3.15608919382504%	0.999433	1
Spliceosome	ko03040	2 out of 230 0.869565217391304%	446 out of 8745 5.10005717552887%	0.999931	1
